# Supplementary material for: Homeobox protein B6 and homeobox protein B8 control immune-cancer cell interactions in pancreatic cancer
Source: Mol Biomed. 2025 Jul 7;6:48. doi: 10.1186/s43556-025-00292-5 (PMC12229978; doi:10.1186/s43556-025-00292-5)
Supplement: Supplementary file 1 — Supplementary Material 1. [file 43556_2025_292_MOESM1_ESM.zip]

Archive with 6 entries (6 files):
- Mycoplasma.xlsx
- Supplementary_Files.docx
- TableS1.xlsx
- TableS3.xlsx
- TableS4.xlsx
- TableS5.xlsx
