# Supplementary material for: Homeobox protein B6 and homeobox protein B8 control immune-cancer cell interactions in pancreatic cancer
Source: Mol Biomed. 2025 Jul 7;6:48. doi: 10.1186/s43556-025-00292-5 (PMC12229978; doi:10.1186/s43556-025-00292-5)
Supplement: Supplementary file 1 — Supplementary Material 1. [file 43556_2025_292_MOESM1_ESM.zip › Mycoplasma.xlsx]

## Sheet: Table End point
User: Isabella Artner
Path: C:\Program Files (x86)\BMG\CLARIOstar\Isabella Artner\Data						Cells were tested every month for mycoplasma contamination using MycoAlert™ detection kit (Lonza, LT07-118). Results have always been negative for mycoplasma. Please find in the attached table the last results for each cell lines.
Test ID: 67
Test Name: NEW TEST
Luminescence
Well	Content	Reading A	Reading B	RATIO B/A
A01	ASPC1	45	35	0.777778
B01	CALU3	41	33	0.804878
C01	THP1	63	42	0.666667
D01	PANC1	40	30	0.75
Calculate ratio = Reading B/Reading A. The ratio of Reading B to Reading A is used to determine whether a cell culture is contaminated by mycoplasma
	Ratio	Interpretation
	< 0.9	Negative for mycoplasma
	0.9 - 1.2	Borderline: quarantine cells & retest in 24 h
	> 1.2	Mycoplasma contamination
