# Supplementary material for: Homeobox protein B6 and homeobox protein B8 control immune-cancer cell interactions in pancreatic cancer
Source: Mol Biomed. 2025 Jul 7;6:48. doi: 10.1186/s43556-025-00292-5 (PMC12229978; doi:10.1186/s43556-025-00292-5)
Supplement: Supplementary file 1 — Supplementary Material 1. [file 43556_2025_292_MOESM1_ESM.zip › TableS3.xlsx]

## Sheet: HOXB6_embryo
gene	estimate	p.value	method	nr_of_cells	fdr_p.value	HOXB6 N = 425		HOXB6 co-expression analyses in embryonic tissues using Spearman's rank correlation method. n=425
UBE2E3	0.296974	4.21905e-10	Spearman's rank correlation rho	376	8.18539e-06
TUBA1A	0.276156	7.06812e-09	Spearman's rank correlation rho	416	5.25088e-05
SH3GLB1	0.275086	8.1195e-09	Spearman's rank correlation rho	284	5.25088e-05
NDUFS4	0.271216	1.33415e-08	Spearman's rank correlation rho	353	6.47095e-05
LAPTM4A	0.268275	1.93586e-08	Spearman's rank correlation rho	420	7.51154e-05
PLEKHG2	0.264567	3.07526e-08	Spearman's rank correlation rho	96	8.6151e-05
MED10	0.264481	3.10838e-08	Spearman's rank correlation rho	287	8.6151e-05
SUMO2	0.260014	5.37732e-08	Spearman's rank correlation rho	423	0.000111863
C4orf3	0.259349	5.82964e-08	Spearman's rank correlation rho	380	0.000111863
PARK7	0.258207	6.69322e-08	Spearman's rank correlation rho	414	0.000111863
PSMA1	0.25783	7.00424e-08	Spearman's rank correlation rho	371	0.000111863
CCZ1	0.257299	7.4663e-08	Spearman's rank correlation rho	187	0.000111863
GALK2	0.257097	7.65026e-08	Spearman's rank correlation rho	148	0.000111863
UBE2D2	0.256343	8.3738e-08	Spearman's rank correlation rho	363	0.000111863
HNRNPA0	0.256073	8.64874e-08	Spearman's rank correlation rho	399	0.000111863
RAN	0.254615	1.02904e-07	Spearman's rank correlation rho	405	0.000114787
ZNF75A	0.254342	1.06292e-07	Spearman's rank correlation rho	161	0.000114787
KLHDC3	0.254326	1.06498e-07	Spearman's rank correlation rho	239	0.000114787
INIP	0.252801	1.27554e-07	Spearman's rank correlation rho	117	0.000130246
MFSD14B	0.251825	1.4309e-07	Spearman's rank correlation rho	80	0.000135403
AHCYL1	0.251621	1.46563e-07	Spearman's rank correlation rho	254	0.000135403
PEX2	0.250019	1.76744e-07	Spearman's rank correlation rho	253	0.000155864
SUB1	0.249551	1.86657e-07	Spearman's rank correlation rho	415	0.000157449
FKBP1B	0.248705	2.0592e-07	Spearman's rank correlation rho	110	0.000166461
DYNLT1	0.247569	2.34811e-07	Spearman's rank correlation rho	357	0.000176724
PPHLN1	0.247331	2.41348e-07	Spearman's rank correlation rho	264	0.000176724
CNTLN	0.247167	2.45944e-07	Spearman's rank correlation rho	229	0.000176724
SPCS1	0.246614	2.62104e-07	Spearman's rank correlation rho	372	0.00018161
ZNF721	0.245825	2.86919e-07	Spearman's rank correlation rho	160	0.000189669
PDCD6IP	0.245605	2.94243e-07	Spearman's rank correlation rho	193	0.000189669
WLS	0.244934	3.1766e-07	Spearman's rank correlation rho	310	0.000189669
MT-ND5	0.244509	3.3344e-07	Spearman's rank correlation rho	416	0.000189669
TUBB	0.244226	3.44336e-07	Spearman's rank correlation rho	422	0.000189669
DYNLL1	0.244165	3.46714e-07	Spearman's rank correlation rho	420	0.000189669
TAF9	0.244041	3.51663e-07	Spearman's rank correlation rho	218	0.000189669
FUS	0.244033	3.51946e-07	Spearman's rank correlation rho	415	0.000189669
TERF2IP	0.243719	3.64732e-07	Spearman's rank correlation rho	320	0.000191248
EAPP	0.243277	3.83451e-07	Spearman's rank correlation rho	294	0.000195772
UBXN4	0.242756	4.06729e-07	Spearman's rank correlation rho	392	0.000198193
UBC	0.242715	4.08625e-07	Spearman's rank correlation rho	416	0.000198193
PSAP	0.242414	4.22751e-07	Spearman's rank correlation rho	322	0.000200044
MT-ND2	0.241693	4.58504e-07	Spearman's rank correlation rho	413	0.000211796
TMUB1	0.241322	4.78033e-07	Spearman's rank correlation rho	66	0.000212196
MORF4L1	0.241262	4.81244e-07	Spearman's rank correlation rho	416	0.000212196
NME4	0.240903	5.01036e-07	Spearman's rank correlation rho	348	0.000214736
HSP90AA1	0.240652	5.15281e-07	Spearman's rank correlation rho	421	0.000214736
GOPC	0.240558	5.20725e-07	Spearman's rank correlation rho	318	0.000214736
POMP	0.240379	5.31279e-07	Spearman's rank correlation rho	380	0.000214736
COPE	0.23988	5.61722e-07	Spearman's rank correlation rho	386	0.000222406
GAPDH	0.239537	5.83615e-07	Spearman's rank correlation rho	425	0.000222406
ENO1	0.239431	5.90528e-07	Spearman's rank correlation rho	383	0.000222406
PAPSS1	0.239343	5.96345e-07	Spearman's rank correlation rho	207	0.000222406
ERCC6L	0.239175	6.07573e-07	Spearman's rank correlation rho	34	0.000222406
MAGOHB	0.238342	6.66442e-07	Spearman's rank correlation rho	244	0.000239438
IAH1	0.23809	6.85326e-07	Spearman's rank correlation rho	232	0.000241746
PSMA3	0.237712	7.14598e-07	Spearman's rank correlation rho	300	0.00024387
HNRNPAB	0.237688	7.16488e-07	Spearman's rank correlation rho	161	0.00024387
DYNC2LI1	0.237456	7.35089e-07	Spearman's rank correlation rho	135	0.000245887
SYPL1	0.237107	7.63906e-07	Spearman's rank correlation rho	258	0.000247521
WEE1	0.237088	7.6549e-07	Spearman's rank correlation rho	107	0.000247521
HAUS1	0.236787	7.91278e-07	Spearman's rank correlation rho	196	0.000251665
HINT1	0.236533	8.13705e-07	Spearman's rank correlation rho	413	0.000254624
MT-ND4	0.23615	8.48659e-07	Spearman's rank correlation rho	419	0.000261347
RAD18	0.235956	8.66942e-07	Spearman's rank correlation rho	67	0.000262074
SUPT16H	0.23584	8.78037e-07	Spearman's rank correlation rho	324	0.000262074
PALM	0.235587	9.02645e-07	Spearman's rank correlation rho	145	0.000265337
SRP14	0.235312	9.30225e-07	Spearman's rank correlation rho	421	0.000265818
RPS16	0.235161	9.45713e-07	Spearman's rank correlation rho	425	0.000265818
YTHDF2	0.235062	9.55979e-07	Spearman's rank correlation rho	316	0.000265818
PHF5A	0.235006	9.61859e-07	Spearman's rank correlation rho	270	0.000265818
SLC25A5	0.234799	9.83838e-07	Spearman's rank correlation rho	356	0.000265818
ARF4	0.234754	9.88643e-07	Spearman's rank correlation rho	393	0.000265818
SLTM	0.234637	1.00138e-06	Spearman's rank correlation rho	312	0.000265818
FZD7	0.234523	1.01389e-06	Spearman's rank correlation rho	162	0.000265818
PRDX6	0.234378	1.03007e-06	Spearman's rank correlation rho	410	0.000266459
WRB	0.234219	1.04804e-06	Spearman's rank correlation rho	162	0.000267539
SRSF1	0.23395	1.07915e-06	Spearman's rank correlation rho	271	0.000271904
CARHSP1	0.233544	1.12767e-06	Spearman's rank correlation rho	279	0.000275594
MRPL49	0.233456	1.1385e-06	Spearman's rank correlation rho	160	0.000275594
ZNF714	0.233411	1.14412e-06	Spearman's rank correlation rho	188	0.000275594
TRPM7	0.233313	1.15629e-06	Spearman's rank correlation rho	116	0.000275594
DEK	0.233245	1.16482e-06	Spearman's rank correlation rho	351	0.000275594
OSBPL7	0.232988	1.19769e-06	Spearman's rank correlation rho	28	0.000277405
UNKL	0.232842	1.21682e-06	Spearman's rank correlation rho	58	0.000277405
FKBP8	0.232705	1.235e-06	Spearman's rank correlation rho	315	0.000277405
TCEAL9	0.232701	1.2355e-06	Spearman's rank correlation rho	395	0.000277405
RRP7A	0.232638	1.24397e-06	Spearman's rank correlation rho	178	0.000277405
RPS13	0.232314	1.28815e-06	Spearman's rank correlation rho	425	0.000280259
NAB1	0.232305	1.28949e-06	Spearman's rank correlation rho	111	0.000280259
PRDX5	0.232229	1.3001e-06	Spearman's rank correlation rho	399	0.000280259
GLO1	0.231882	1.34964e-06	Spearman's rank correlation rho	320	0.000280728
HPF1	0.231811	1.35991e-06	Spearman's rank correlation rho	260	0.000280728
MAGED2	0.231645	1.38448e-06	Spearman's rank correlation rho	423	0.000280728
RPS20	0.231609	1.38987e-06	Spearman's rank correlation rho	423	0.000280728
HARS	0.231518	1.40339e-06	Spearman's rank correlation rho	184	0.000280728
EFNA5	0.231486	1.4083e-06	Spearman's rank correlation rho	234	0.000280728
IDH3B	0.23148	1.40922e-06	Spearman's rank correlation rho	259	0.000280728
DSN1	0.231422	1.41804e-06	Spearman's rank correlation rho	74	0.000280728
DNAJC9	0.231242	1.44565e-06	Spearman's rank correlation rho	142	0.00028165
BANF1	0.231203	1.45173e-06	Spearman's rank correlation rho	390	0.00028165
ZHX3	0.23101	1.48221e-06	Spearman's rank correlation rho	21	0.000284716
SNRPD2	0.230787	1.51801e-06	Spearman's rank correlation rho	409	0.000288407
SBDS	0.230706	1.53115e-06	Spearman's rank correlation rho	310	0.000288407
ILF2	0.230552	1.55672e-06	Spearman's rank correlation rho	376	0.000290403
MRPL55	0.230359	1.58916e-06	Spearman's rank correlation rho	242	0.000293631
RPS27A	0.22905	1.82703e-06	Spearman's rank correlation rho	425	0.000334398
MPC1	0.228744	1.88741e-06	Spearman's rank correlation rho	194	0.000342221
CUTA	0.228121	2.01628e-06	Spearman's rank correlation rho	375	0.000355243
ATP5F1B	0.228073	2.02662e-06	Spearman's rank correlation rho	398	0.000355243
SNX5	0.227952	2.05273e-06	Spearman's rank correlation rho	216	0.000355243
TMEM208	0.227902	2.0636e-06	Spearman's rank correlation rho	232	0.000355243
EIF4A2	0.227811	2.08349e-06	Spearman's rank correlation rho	415	0.000355243
NDUFB5	0.227788	2.08865e-06	Spearman's rank correlation rho	337	0.000355243
UBE2F	0.227712	2.10546e-06	Spearman's rank correlation rho	130	0.000355243
IPO9	0.227695	2.10925e-06	Spearman's rank correlation rho	174	0.000355243
ATP5MPL	0.227629	2.12403e-06	Spearman's rank correlation rho	407	0.000355243
DGUOK	0.227472	2.15943e-06	Spearman's rank correlation rho	334	0.000358078
PRDM2	0.227146	2.23505e-06	Spearman's rank correlation rho	170	0.000367476
TMEM87A	0.22673	2.33518e-06	Spearman's rank correlation rho	212	0.000380713
SARAF	0.226601	2.36697e-06	Spearman's rank correlation rho	365	0.00038268
MIIP	0.226317	2.43871e-06	Spearman's rank correlation rho	137	0.000390136
TMEM167A	0.22626	2.45331e-06	Spearman's rank correlation rho	322	0.000390136
PYURF	0.226133	2.48614e-06	Spearman's rank correlation rho	317	0.000392144
FIP1L1	0.225734	2.59224e-06	Spearman's rank correlation rho	275	0.000402493
UBB	0.225691	2.604e-06	Spearman's rank correlation rho	421	0.000402493
VKORC1L1	0.225655	2.614e-06	Spearman's rank correlation rho	94	0.000402493
CCT3	0.225501	2.65633e-06	Spearman's rank correlation rho	381	0.000405548
NPM1	0.225432	2.67564e-06	Spearman's rank correlation rho	425	0.000405548
SEM1	0.225225	2.73415e-06	Spearman's rank correlation rho	391	0.000410706
MDK	0.225161	2.75228e-06	Spearman's rank correlation rho	422	0.000410706
TMBIM6	0.224972	2.80727e-06	Spearman's rank correlation rho	403	0.000410706
POLR2L	0.224929	2.81994e-06	Spearman's rank correlation rho	374	0.000410706
RRAGA	0.224888	2.83201e-06	Spearman's rank correlation rho	320	0.000410706
HNRNPD	0.224872	2.83669e-06	Spearman's rank correlation rho	351	0.000410706
PRPF19	0.224769	2.86744e-06	Spearman's rank correlation rho	162	0.000412083
POGZ	0.224513	2.94494e-06	Spearman's rank correlation rho	246	0.000417309
MRPL28	0.224307	3.00848e-06	Spearman's rank correlation rho	246	0.000417309
RPS9	0.224296	3.01202e-06	Spearman's rank correlation rho	425	0.000417309
H3F3A	0.224284	3.01587e-06	Spearman's rank correlation rho	424	0.000417309
PDLIM7	0.224237	3.03055e-06	Spearman's rank correlation rho	287	0.000417309
PSMC5	0.224188	3.04621e-06	Spearman's rank correlation rho	318	0.000417309
PHPT1	0.224136	3.06255e-06	Spearman's rank correlation rho	402	0.000417309
SKP1	0.224067	3.08468e-06	Spearman's rank correlation rho	417	0.000417309
KRT10	0.22395	3.12243e-06	Spearman's rank correlation rho	233	0.000417309
VPS28	0.223902	3.13809e-06	Spearman's rank correlation rho	380	0.000417309
TCEAL7	0.223894	3.14041e-06	Spearman's rank correlation rho	295	0.000417309
IK	0.223714	3.19991e-06	Spearman's rank correlation rho	322	0.000422323
NDUFB8	0.223592	3.24048e-06	Spearman's rank correlation rho	371	0.000422867
C11orf58	0.223571	3.24763e-06	Spearman's rank correlation rho	400	0.000422867
KDM6A	0.22346	3.28517e-06	Spearman's rank correlation rho	104	0.000424903
CCDC30	0.223329	3.32997e-06	Spearman's rank correlation rho	46	0.000427846
NASP	0.22319	3.37848e-06	Spearman's rank correlation rho	381	0.000431224
PPDPF	0.222923	3.47296e-06	Spearman's rank correlation rho	408	0.000440385
AP2M1	0.222783	3.52359e-06	Spearman's rank correlation rho	378	0.000443904
RPA3	0.222469	3.63962e-06	Spearman's rank correlation rho	168	0.000451996
ID4	0.222459	3.64326e-06	Spearman's rank correlation rho	124	0.000451996
TMEM245	0.222421	3.65772e-06	Spearman's rank correlation rho	131	0.000451996
GNB2	0.221924	3.84983e-06	Spearman's rank correlation rho	230	0.000471719
ACAD9	0.221883	3.86595e-06	Spearman's rank correlation rho	115	0.000471719
UBE2O	0.221801	3.89861e-06	Spearman's rank correlation rho	69	0.00047273
PARD3	0.221563	3.99524e-06	Spearman's rank correlation rho	135	0.000477638
RANGAP1	0.221558	3.99723e-06	Spearman's rank correlation rho	66	0.000477638
COX19	0.221503	4.02018e-06	Spearman's rank correlation rho	125	0.000477638
SCYL1	0.221409	4.05885e-06	Spearman's rank correlation rho	183	0.000477638
SMC4	0.221356	4.08134e-06	Spearman's rank correlation rho	169	0.000477638
ATXN10	0.221342	4.08679e-06	Spearman's rank correlation rho	359	0.000477638
BUB3	0.221131	4.17639e-06	Spearman's rank correlation rho	262	0.000479092
ACAT2	0.221074	4.20085e-06	Spearman's rank correlation rho	204	0.000479092
DTYMK	0.221	4.23293e-06	Spearman's rank correlation rho	194	0.000479092
SSBP4	0.220966	4.24782e-06	Spearman's rank correlation rho	205	0.000479092
RPS8	0.220944	4.25707e-06	Spearman's rank correlation rho	425	0.000479092
MT-ATP6	0.22087	4.28942e-06	Spearman's rank correlation rho	421	0.000479092
PSMB1	0.220855	4.29617e-06	Spearman's rank correlation rho	405	0.000479092
CLU	0.220854	4.29679e-06	Spearman's rank correlation rho	156	0.000479092
ANKRD49	0.22062	4.40095e-06	Spearman's rank correlation rho	92	0.000485191
PSAT1	0.220604	4.40809e-06	Spearman's rank correlation rho	71	0.000485191
MT-CYB	0.220563	4.42651e-06	Spearman's rank correlation rho	420	0.000485191
DDX5	0.220329	4.53357e-06	Spearman's rank correlation rho	404	0.000494134
PVALB	0.220129	4.62706e-06	Spearman's rank correlation rho	16	0.000501506
TCAF1	0.219943	4.71574e-06	Spearman's rank correlation rho	303	0.00050555
RAB24	0.219941	4.71649e-06	Spearman's rank correlation rho	33	0.00050555
AL050341.2	0.219786	4.79198e-06	Spearman's rank correlation rho	92	0.000507605
ARL6IP4	0.21976	4.80463e-06	Spearman's rank correlation rho	370	0.000507605
XRCC6	0.219726	4.82124e-06	Spearman's rank correlation rho	333	0.000507605
SMC2	0.219683	4.84222e-06	Spearman's rank correlation rho	193	0.000507605
NPC2	0.219634	4.86648e-06	Spearman's rank correlation rho	324	0.000507605
SNRNP70	0.219533	4.91694e-06	Spearman's rank correlation rho	369	0.000510126
MDH1	0.219422	4.97267e-06	Spearman's rank correlation rho	354	0.000510844
NCOR1	0.219414	4.97652e-06	Spearman's rank correlation rho	301	0.000510844
HMGN1	0.219161	5.10622e-06	Spearman's rank correlation rho	420	0.000521399
CKAP4	0.218473	5.47546e-06	Spearman's rank correlation rho	283	0.000556175
SRRM2	0.218416	5.50672e-06	Spearman's rank correlation rho	391	0.000556437
UFSP2	0.218347	5.54541e-06	Spearman's rank correlation rho	280	0.000557443
HNRNPDL	0.218263	5.593e-06	Spearman's rank correlation rho	413	0.000559329
XKR5	0.218175	5.64311e-06	Spearman's rank correlation rho	13	0.000561446
TOP1	0.218032	5.72533e-06	Spearman's rank correlation rho	378	0.000565546
WASF2	0.217987	5.75111e-06	Spearman's rank correlation rho	359	0.000565546
EXT2	0.217952	5.77177e-06	Spearman's rank correlation rho	158	0.000565546
NR2C1	0.217874	5.81739e-06	Spearman's rank correlation rho	97	0.000567152
RPS3	0.217769	5.87918e-06	Spearman's rank correlation rho	425	0.000567625
RPSA	0.217766	5.88076e-06	Spearman's rank correlation rho	424	0.000567625
SUPT4H1	0.217619	5.96854e-06	Spearman's rank correlation rho	316	0.000573246
LSM12	0.217334	6.14272e-06	Spearman's rank correlation rho	181	0.000587068
TMEM170A	0.217239	6.20199e-06	Spearman's rank correlation rho	159	0.000589828
EPS8L2	0.216754	6.51183e-06	Spearman's rank correlation rho	36	0.000616274
RPL23A	0.216633	6.59144e-06	Spearman's rank correlation rho	425	0.00062078
FAM177A1	0.216129	6.93275e-06	Spearman's rank correlation rho	223	0.0006472
TAF7	0.21609	6.95997e-06	Spearman's rank correlation rho	330	0.0006472
CPT1A	0.216014	7.01329e-06	Spearman's rank correlation rho	40	0.0006472
LINC01140	0.215907	7.0884e-06	Spearman's rank correlation rho	21	0.0006472
GNAI3	0.215831	7.1427e-06	Spearman's rank correlation rho	360	0.0006472
CCT5	0.215825	7.14709e-06	Spearman's rank correlation rho	334	0.0006472
SRI	0.215795	7.1687e-06	Spearman's rank correlation rho	344	0.0006472
UQCR10	0.215789	7.17271e-06	Spearman's rank correlation rho	386	0.0006472
PHLDB2	0.215781	7.17871e-06	Spearman's rank correlation rho	222	0.0006472
MZT2B	0.215726	7.21837e-06	Spearman's rank correlation rho	409	0.0006472
HNRNPUL1	0.215697	7.23892e-06	Spearman's rank correlation rho	290	0.0006472
CCNI	0.215624	7.29217e-06	Spearman's rank correlation rho	412	0.00064897
SAP18	0.215505	7.37964e-06	Spearman's rank correlation rho	407	0.000653755
RICTOR	0.215251	7.56866e-06	Spearman's rank correlation rho	196	0.000664951
ATP5IF1	0.215241	7.57652e-06	Spearman's rank correlation rho	358	0.000664951
RPS5	0.215183	7.62057e-06	Spearman's rank correlation rho	425	0.000664951
SLC39A1	0.215153	7.64311e-06	Spearman's rank correlation rho	247	0.000664951
NDUFB11	0.21509	7.69143e-06	Spearman's rank correlation rho	405	0.000666167
BLVRB	0.214865	7.86573e-06	Spearman's rank correlation rho	221	0.000674734
RABEP1	0.214812	7.90696e-06	Spearman's rank correlation rho	183	0.000674734
POLR2J	0.214797	7.91869e-06	Spearman's rank correlation rho	320	0.000674734
DZIP1	0.214784	7.92946e-06	Spearman's rank correlation rho	112	0.000674734
PDAP1	0.214663	8.02526e-06	Spearman's rank correlation rho	353	0.000679904
NDUFAF3	0.21447	8.18044e-06	Spearman's rank correlation rho	291	0.000690038
SOX5	0.214407	8.23195e-06	Spearman's rank correlation rho	59	0.000691377
MIR99AHG	0.214255	8.35721e-06	Spearman's rank correlation rho	155	0.000698872
PRPF39	0.214124	8.46631e-06	Spearman's rank correlation rho	138	0.000704956
ILKAP	0.213766	8.77255e-06	Spearman's rank correlation rho	167	0.000727335
BLOC1S1	0.213713	8.81829e-06	Spearman's rank correlation rho	297	0.000728016
SCPEP1	0.213619	8.90075e-06	Spearman's rank correlation rho	160	0.00073171
ERH	0.213519	8.98963e-06	Spearman's rank correlation rho	403	0.000732453
MT-CO1	0.213453	9.04808e-06	Spearman's rank correlation rho	419	0.000732453
TMED9	0.213453	9.04817e-06	Spearman's rank correlation rho	376	0.000732453
PON2	0.213439	9.06081e-06	Spearman's rank correlation rho	187	0.000732453
NAA40	0.213346	9.14505e-06	Spearman's rank correlation rho	87	0.000733755
GOSR1	0.213321	9.1677e-06	Spearman's rank correlation rho	250	0.000733755
MT-CO2	0.213296	9.19038e-06	Spearman's rank correlation rho	421	0.000733755
MTX2	0.213214	9.26471e-06	Spearman's rank correlation rho	250	0.000736659
COPS2	0.213154	9.3199e-06	Spearman's rank correlation rho	279	0.000737054
RNF114	0.213102	9.36801e-06	Spearman's rank correlation rho	232	0.000737054
NRBP2	0.213085	9.38365e-06	Spearman's rank correlation rho	66	0.000737054
DPH3	0.213001	9.46208e-06	Spearman's rank correlation rho	162	0.000737259
TUBA1B	0.213	9.46228e-06	Spearman's rank correlation rho	413	0.000737259
DNAJA1	0.212867	9.58726e-06	Spearman's rank correlation rho	392	0.000742134
NDUFA5	0.212816	9.63552e-06	Spearman's rank correlation rho	325	0.000742134
COX17	0.212812	9.63959e-06	Spearman's rank correlation rho	152	0.000742134
CUX1	0.212644	9.80101e-06	Spearman's rank correlation rho	226	0.000751578
DYNC1I2	0.212553	9.88861e-06	Spearman's rank correlation rho	359	0.000754819
ZNF273	0.212496	9.94481e-06	Spearman's rank correlation rho	76	0.000754819
PPIL1	0.212428	1.00113e-05	Spearman's rank correlation rho	187	0.000754819
NDUFAB1	0.212387	1.00514e-05	Spearman's rank correlation rho	348	0.000754819
EIF4G2	0.212336	1.0102e-05	Spearman's rank correlation rho	403	0.000754819
EIF1B	0.212277	1.01616e-05	Spearman's rank correlation rho	378	0.000754819
EIF1AX	0.212259	1.01791e-05	Spearman's rank correlation rho	398	0.000754819
RPL6	0.212256	1.01822e-05	Spearman's rank correlation rho	424	0.000754819
LSM3	0.212245	1.01934e-05	Spearman's rank correlation rho	331	0.000754819
ZNF655	0.212126	1.03127e-05	Spearman's rank correlation rho	131	0.000756829
FXR1	0.212114	1.03252e-05	Spearman's rank correlation rho	350	0.000756829
LSM7	0.212102	1.03376e-05	Spearman's rank correlation rho	389	0.000756829
CCT7	0.211906	1.05379e-05	Spearman's rank correlation rho	340	0.000768597
SPOP	0.211791	1.06585e-05	Spearman's rank correlation rho	293	0.000772076
Z93930.2	0.211784	1.06652e-05	Spearman's rank correlation rho	75	0.000772076
KHSRP	0.21174	1.07117e-05	Spearman's rank correlation rho	211	0.000772558
FAM20A	0.211665	1.07903e-05	Spearman's rank correlation rho	29	0.000775344
PPP2CA	0.211598	1.08611e-05	Spearman's rank correlation rho	226	0.000777552
EID1	0.211529	1.09351e-05	Spearman's rank correlation rho	419	0.000779973
PHF6	0.211396	1.10789e-05	Spearman's rank correlation rho	228	0.000787333
HNRNPA3	0.211331	1.11497e-05	Spearman's rank correlation rho	417	0.000789472
SAE1	0.211268	1.12185e-05	Spearman's rank correlation rho	241	0.000791453
EXOSC3	0.21121	1.12818e-05	Spearman's rank correlation rho	179	0.000793037
HMGN2	0.211164	1.13335e-05	Spearman's rank correlation rho	418	0.000793795
AZIN1-AS1	0.211115	1.13872e-05	Spearman's rank correlation rho	26	0.000793844
DDOST	0.21109	1.1416e-05	Spearman's rank correlation rho	347	0.000793844
HIST1H1C	0.210992	1.15248e-05	Spearman's rank correlation rho	220	0.000798549
POLR2F	0.210739	1.18134e-05	Spearman's rank correlation rho	319	0.000812543
SNW1	0.210683	1.18785e-05	Spearman's rank correlation rho	312	0.000812543
HIST1H1E	0.210677	1.18851e-05	Spearman's rank correlation rho	139	0.000812543
SLC25A3	0.210669	1.18944e-05	Spearman's rank correlation rho	424	0.000812543
HIST1H2BH	0.210539	1.20468e-05	Spearman's rank correlation rho	118	0.000816293
SDF2	0.210534	1.20521e-05	Spearman's rank correlation rho	278	0.000816293
SRP9	0.210514	1.20755e-05	Spearman's rank correlation rho	405	0.000816293
MRPL32	0.210433	1.21712e-05	Spearman's rank correlation rho	235	0.00081991
HIPK1	0.210379	1.22354e-05	Spearman's rank correlation rho	108	0.00082138
TUBB2B	0.2103	1.23308e-05	Spearman's rank correlation rho	285	0.000822108
AKAP12	0.210289	1.23437e-05	Spearman's rank correlation rho	394	0.000822108
RPL35	0.210264	1.23734e-05	Spearman's rank correlation rho	424	0.000822108
EFEMP2	0.21013	1.25367e-05	Spearman's rank correlation rho	301	0.000830117
SGO2	0.20992	1.27947e-05	Spearman's rank correlation rho	96	0.000838913
PRELID1	0.209914	1.28025e-05	Spearman's rank correlation rho	296	0.000838913
ARRDC3	0.209879	1.28457e-05	Spearman's rank correlation rho	379	0.000838913
NBEAL1	0.209868	1.28596e-05	Spearman's rank correlation rho	251	0.000838913
AL031058.1	0.209847	1.28857e-05	Spearman's rank correlation rho	64	0.000838913
RFC4	0.209731	1.30324e-05	Spearman's rank correlation rho	123	0.000845621
DNAJC15	0.209675	1.31032e-05	Spearman's rank correlation rho	325	0.000847381
COPS7A	0.20962	1.3174e-05	Spearman's rank correlation rho	145	0.000849132
MCFD2	0.209466	1.33726e-05	Spearman's rank correlation rho	221	0.000859079
CENPM	0.209386	1.34757e-05	Spearman's rank correlation rho	82	0.000862847
KIFC1	0.209299	1.3591e-05	Spearman's rank correlation rho	57	0.000867363
PA2G4	0.209183	1.37437e-05	Spearman's rank correlation rho	330	0.000874235
HSPA13	0.209131	1.38135e-05	Spearman's rank correlation rho	230	0.000875804
RBCK1	0.209033	1.39449e-05	Spearman's rank correlation rho	206	0.000878888
DAD1	0.209019	1.39647e-05	Spearman's rank correlation rho	398	0.000878888
TFG	0.208981	1.40158e-05	Spearman's rank correlation rho	338	0.000878888
ARPC2	0.20895	1.40581e-05	Spearman's rank correlation rho	395	0.000878888
MAEA	0.208927	1.40887e-05	Spearman's rank correlation rho	242	0.000878888
MRPL14	0.208798	1.42662e-05	Spearman's rank correlation rho	336	0.00088711
SUMO1	0.208756	1.43234e-05	Spearman's rank correlation rho	379	0.000887819
NSUN5	0.208586	1.45616e-05	Spearman's rank correlation rho	58	0.000899715
NPRL2	0.208503	1.46782e-05	Spearman's rank correlation rho	93	0.000904037
ADPRHL2	0.208427	1.47872e-05	Spearman's rank correlation rho	163	0.000907128
COPZ1	0.208381	1.48528e-05	Spearman's rank correlation rho	353	0.000907128
CD72	0.20837	1.48686e-05	Spearman's rank correlation rho	6	0.000907128
NDUFA4	0.208277	1.50015e-05	Spearman's rank correlation rho	416	0.000912366
ZNF652	0.208203	1.51094e-05	Spearman's rank correlation rho	178	0.00091474
ZNF12	0.208186	1.51349e-05	Spearman's rank correlation rho	90	0.00091474
KAT8	0.208079	1.52913e-05	Spearman's rank correlation rho	190	0.000919895
RPL14	0.208063	1.5315e-05	Spearman's rank correlation rho	424	0.000919895
CLDND1	0.207813	1.5688e-05	Spearman's rank correlation rho	246	0.000938044
REV3L	0.207796	1.57138e-05	Spearman's rank correlation rho	168	0.000938044
ACOT9	0.207719	1.58312e-05	Spearman's rank correlation rho	176	0.000942153
UBL5	0.207681	1.58883e-05	Spearman's rank correlation rho	407	0.000942655
ENO4	0.207554	1.60842e-05	Spearman's rank correlation rho	23	0.000951372
PHF20L1	0.207499	1.61695e-05	Spearman's rank correlation rho	234	0.000953509
RNMT	0.207366	1.63774e-05	Spearman's rank correlation rho	309	0.000962842
CUL2	0.207274	1.65228e-05	Spearman's rank correlation rho	153	0.000968454
NPIPB5	0.207182	1.66687e-05	Spearman's rank correlation rho	52	0.000974067
SNRPB2	0.207145	1.67291e-05	Spearman's rank correlation rho	366	0.00097466
CCNG1	0.207033	1.69094e-05	Spearman's rank correlation rho	251	0.000975918
ASH1L	0.207017	1.6935e-05	Spearman's rank correlation rho	256	0.000975918
IQSEC2	0.207007	1.69508e-05	Spearman's rank correlation rho	16	0.000975918
YWHAQ	0.207007	1.69519e-05	Spearman's rank correlation rho	401	0.000975918
AC012313.8	0.206956	1.70345e-05	Spearman's rank correlation rho	6	0.000977772
KRR1	0.206924	1.70869e-05	Spearman's rank correlation rho	222	0.000977887
RSBN1L	0.206869	1.71764e-05	Spearman's rank correlation rho	334	0.000977937
NUBP1	0.206862	1.71886e-05	Spearman's rank correlation rho	125	0.000977937
C19orf53	0.206787	1.73128e-05	Spearman's rank correlation rho	380	0.000982119
MYL12B	0.20675	1.73732e-05	Spearman's rank correlation rho	416	0.000982677
IFI27L2	0.20667	1.75076e-05	Spearman's rank correlation rho	238	0.000986384
USP36	0.20665	1.75405e-05	Spearman's rank correlation rho	97	0.000986384
COX6A1	0.206546	1.77167e-05	Spearman's rank correlation rho	400	0.00099307
BAMBI	0.206505	1.7787e-05	Spearman's rank correlation rho	81	0.00099307
COX5A	0.206448	1.7884e-05	Spearman's rank correlation rho	325	0.00099307
NDUFV2	0.2064	1.7966e-05	Spearman's rank correlation rho	329	0.00099307
TMEM59	0.206392	1.79802e-05	Spearman's rank correlation rho	382	0.00099307
PPP1CB	0.206389	1.79841e-05	Spearman's rank correlation rho	323	0.00099307
TMEM9	0.20637	1.80177e-05	Spearman's rank correlation rho	255	0.00099307
NDUFS3	0.206216	1.82852e-05	Spearman's rank correlation rho	307	0.00100194
DSTN	0.206208	1.8298e-05	Spearman's rank correlation rho	389	0.00100194
DDX21	0.20617	1.83651e-05	Spearman's rank correlation rho	237	0.00100194
USP14	0.206159	1.83851e-05	Spearman's rank correlation rho	274	0.00100194
CSDE1	0.206085	1.85147e-05	Spearman's rank correlation rho	377	0.00100618
YWHAB	0.206033	1.86064e-05	Spearman's rank correlation rho	399	0.00100697
HIST1H4C	0.205994	1.86753e-05	Spearman's rank correlation rho	392	0.00100697
ARL2	0.205954	1.87467e-05	Spearman's rank correlation rho	202	0.00100697
CCAR1	0.20594	1.87731e-05	Spearman's rank correlation rho	269	0.00100697
ZNF24	0.205931	1.87888e-05	Spearman's rank correlation rho	235	0.00100697
UGT2B11	0.205858	1.89199e-05	Spearman's rank correlation rho	7	0.0010112
TCP1	0.205827	1.89763e-05	Spearman's rank correlation rho	371	0.00101143
PCBD1	0.205751	1.91145e-05	Spearman's rank correlation rho	225	0.001016
AC091891.2	0.205615	1.9364e-05	Spearman's rank correlation rho	6	0.00102645
GYPC	0.205573	1.94416e-05	Spearman's rank correlation rho	339	0.00102776
EIF3M	0.205529	1.95231e-05	Spearman's rank correlation rho	385	0.00102926
PRKRA	0.205425	1.97168e-05	Spearman's rank correlation rho	212	0.0010311
GSTP1	0.205424	1.97178e-05	Spearman's rank correlation rho	422	0.0010311
TPRKB	0.205391	1.9781e-05	Spearman's rank correlation rho	246	0.0010311
BCAS2	0.205376	1.98093e-05	Spearman's rank correlation rho	194	0.0010311
UQCRQ	0.20534	1.98766e-05	Spearman's rank correlation rho	373	0.0010311
ANP32B	0.205337	1.98814e-05	Spearman's rank correlation rho	392	0.0010311
RSL24D1	0.205304	1.99445e-05	Spearman's rank correlation rho	358	0.0010311
GAMT	0.205207	2.01297e-05	Spearman's rank correlation rho	135	0.0010311
CNOT2	0.205206	2.0131e-05	Spearman's rank correlation rho	277	0.0010311
TIMM17A	0.205203	2.01381e-05	Spearman's rank correlation rho	184	0.0010311
H2AFY	0.2052	2.01426e-05	Spearman's rank correlation rho	299	0.0010311
RPL28	0.205117	2.03024e-05	Spearman's rank correlation rho	425	0.00103447
EIF3K	0.20511	2.03152e-05	Spearman's rank correlation rho	416	0.00103447
PI4K2A	0.205064	2.04053e-05	Spearman's rank correlation rho	24	0.00103634
DIMT1	0.204962	2.06042e-05	Spearman's rank correlation rho	149	0.00104309
SF3B2	0.204932	2.06633e-05	Spearman's rank correlation rho	347	0.00104309
RPS27	0.204905	2.07164e-05	Spearman's rank correlation rho	425	0.00104309
MT-ND3	0.204839	2.08453e-05	Spearman's rank correlation rho	418	0.00104309
PLD3	0.204817	2.08896e-05	Spearman's rank correlation rho	330	0.00104309
TBCA	0.204806	2.09109e-05	Spearman's rank correlation rho	410	0.00104309
RPLP2	0.204788	2.09469e-05	Spearman's rank correlation rho	423	0.00104309
SRSF3	0.204777	2.09683e-05	Spearman's rank correlation rho	416	0.00104309
COA5	0.204724	2.10736e-05	Spearman's rank correlation rho	211	0.00104565
SERF2	0.204684	2.11538e-05	Spearman's rank correlation rho	423	0.00104695
TMBIM4	0.204501	2.15249e-05	Spearman's rank correlation rho	322	0.00105683
SNRPA	0.204491	2.15441e-05	Spearman's rank correlation rho	212	0.00105683
UBE2V1	0.204484	2.15588e-05	Spearman's rank correlation rho	74	0.00105683
RBMX	0.204478	2.15713e-05	Spearman's rank correlation rho	398	0.00105683
PHAX	0.204423	2.16835e-05	Spearman's rank correlation rho	289	0.00105965
SMS	0.204347	2.18409e-05	Spearman's rank correlation rho	217	0.00106466
ZDHHC4	0.204295	2.19491e-05	Spearman's rank correlation rho	159	0.00106725
EIF4A1	0.204071	2.24187e-05	Spearman's rank correlation rho	385	0.00108473
SON	0.20407	2.24202e-05	Spearman's rank correlation rho	406	0.00108473
PTCH2	0.204023	2.25207e-05	Spearman's rank correlation rho	11	0.00108688
PRPF4	0.203953	2.26701e-05	Spearman's rank correlation rho	198	0.00109137
SYVN1	0.203722	2.31701e-05	Spearman's rank correlation rho	64	0.00111268
TMEM258	0.203616	2.34022e-05	Spearman's rank correlation rho	391	0.00112095
SGIP1	0.203584	2.34732e-05	Spearman's rank correlation rho	18	0.00112095
ECHDC1	0.203563	2.35188e-05	Spearman's rank correlation rho	228	0.00112095
RBX1	0.203539	2.35733e-05	Spearman's rank correlation rho	388	0.00112095
SPACA3	0.203433	2.38104e-05	Spearman's rank correlation rho	9	0.00112402
MRPL11	0.20343	2.38166e-05	Spearman's rank correlation rho	302	0.00112402
ECI2	0.203418	2.38441e-05	Spearman's rank correlation rho	310	0.00112402
AEBP2	0.203406	2.38697e-05	Spearman's rank correlation rho	240	0.00112402
SPRED2	0.203353	2.39899e-05	Spearman's rank correlation rho	51	0.00112694
ADRM1	0.203247	2.42304e-05	Spearman's rank correlation rho	240	0.00113511
HIF3A	0.203225	2.42808e-05	Spearman's rank correlation rho	283	0.00113511
SEC61B	0.203153	2.44468e-05	Spearman's rank correlation rho	414	0.00113893
PPP1CC	0.2031	2.4568e-05	Spearman's rank correlation rho	331	0.00113893
SLC44A2	0.203098	2.45734e-05	Spearman's rank correlation rho	113	0.00113893
PKP2	0.203046	2.46934e-05	Spearman's rank correlation rho	80	0.00113893
CYB5B	0.20304	2.47077e-05	Spearman's rank correlation rho	176	0.00113893
EXOSC10	0.203037	2.47147e-05	Spearman's rank correlation rho	139	0.00113893
TPT1	0.202968	2.48761e-05	Spearman's rank correlation rho	425	0.00114365
P4HB	0.202918	2.49914e-05	Spearman's rank correlation rho	386	0.00114421
PTMA	0.202908	2.50159e-05	Spearman's rank correlation rho	425	0.00114421
FAM111A	0.202885	2.50704e-05	Spearman's rank correlation rho	111	0.00114421
TUSC3	0.202844	2.51658e-05	Spearman's rank correlation rho	266	0.00114421
PPIA	0.202837	2.51831e-05	Spearman's rank correlation rho	422	0.00114421
RPS29	0.202785	2.53055e-05	Spearman's rank correlation rho	424	0.00114708
MIF	0.202616	2.5711e-05	Spearman's rank correlation rho	351	0.00116275
NDUFS5	0.202562	2.58415e-05	Spearman's rank correlation rho	408	0.00116576
SERP1	0.202539	2.58978e-05	Spearman's rank correlation rho	350	0.00116576
TMEM187	0.202501	2.59912e-05	Spearman's rank correlation rho	59	0.00116726
NAPA	0.202455	2.61019e-05	Spearman's rank correlation rho	134	0.00116941
CCT8	0.202432	2.61596e-05	Spearman's rank correlation rho	369	0.00116941
KIF21A	0.202398	2.62426e-05	Spearman's rank correlation rho	125	0.00116973
RPS23	0.20238	2.62874e-05	Spearman's rank correlation rho	425	0.00116973
ENY2	0.202343	2.63771e-05	Spearman's rank correlation rho	364	0.00117103
UTP23	0.202049	2.71148e-05	Spearman's rank correlation rho	192	0.00119441
TCEA2	0.202043	2.71306e-05	Spearman's rank correlation rho	258	0.00119441
PBDC1	0.202032	2.71585e-05	Spearman's rank correlation rho	230	0.00119441
CCT6A	0.202012	2.72085e-05	Spearman's rank correlation rho	338	0.00119441
PRKDC	0.201996	2.72493e-05	Spearman's rank correlation rho	339	0.00119441
SEC62	0.201966	2.73261e-05	Spearman's rank correlation rho	393	0.00119441
MRPL33	0.201963	2.73346e-05	Spearman's rank correlation rho	303	0.00119441
RPS12	0.201762	2.78521e-05	Spearman's rank correlation rho	425	0.00121429
ARPP19	0.201679	2.80698e-05	Spearman's rank correlation rho	250	0.00121898
ALDH9A1	0.201673	2.80854e-05	Spearman's rank correlation rho	237	0.00121898
RPL21	0.20163	2.81986e-05	Spearman's rank correlation rho	425	0.00122047
ECHS1	0.201612	2.82454e-05	Spearman's rank correlation rho	337	0.00122047
PRPF40A	0.201558	2.8389e-05	Spearman's rank correlation rho	337	0.00122394
MAGOH	0.201516	2.85002e-05	Spearman's rank correlation rho	314	0.00122601
SRSF10	0.20131	2.90519e-05	Spearman's rank correlation rho	380	0.00124698
NUDT5	0.201276	2.91444e-05	Spearman's rank correlation rho	234	0.00124819
KIF5B	0.201205	2.93379e-05	Spearman's rank correlation rho	352	0.00125371
CACYBP	0.201132	2.95385e-05	Spearman's rank correlation rho	340	0.00125673
ATP5PO	0.201099	2.96287e-05	Spearman's rank correlation rho	392	0.00125673
RPS15	0.201086	2.96652e-05	Spearman's rank correlation rho	425	0.00125673
RHOC	0.201085	2.96677e-05	Spearman's rank correlation rho	376	0.00125673
FAM215B	0.200973	2.99793e-05	Spearman's rank correlation rho	106	0.0012668
RPS10	0.200946	3.00562e-05	Spearman's rank correlation rho	419	0.0012668
SOD1	0.20091	3.01562e-05	Spearman's rank correlation rho	396	0.0012668
ZNF776	0.200906	3.01667e-05	Spearman's rank correlation rho	59	0.0012668
FAH	0.200869	3.02699e-05	Spearman's rank correlation rho	101	0.0012684
GADD45GIP1	0.200833	3.03727e-05	Spearman's rank correlation rho	363	0.00126996
EIF1	0.200807	3.04458e-05	Spearman's rank correlation rho	423	0.00127028
NUDT1	0.200745	3.06224e-05	Spearman's rank correlation rho	196	0.00127491
CST3	0.200688	3.07861e-05	Spearman's rank correlation rho	312	0.00127639
CCDC80	0.200678	3.08142e-05	Spearman's rank correlation rho	302	0.00127639
ALKBH7	0.200663	3.08554e-05	Spearman's rank correlation rho	382	0.00127639
RPS24	0.200632	3.0945e-05	Spearman's rank correlation rho	425	0.00127737
PEX19	0.200609	3.10117e-05	Spearman's rank correlation rho	122	0.00127741
RPLP0	0.200552	3.11764e-05	Spearman's rank correlation rho	425	0.00128046
TOMM20	0.200508	3.13038e-05	Spearman's rank correlation rho	381	0.00128046
ALPK1	0.200488	3.1364e-05	Spearman's rank correlation rho	56	0.00128046
SFPQ	0.200464	3.14335e-05	Spearman's rank correlation rho	339	0.00128046
RPLP1	0.200453	3.14639e-05	Spearman's rank correlation rho	425	0.00128046
CHD4	0.200447	3.14818e-05	Spearman's rank correlation rho	337	0.00128046
ZC3H7A	0.200386	3.16624e-05	Spearman's rank correlation rho	125	0.0012844
MRPS6	0.200369	3.17111e-05	Spearman's rank correlation rho	351	0.0012844
FERMT2	0.200324	3.18451e-05	Spearman's rank correlation rho	343	0.00128487
SEPT7	0.20032	3.18552e-05	Spearman's rank correlation rho	422	0.00128487
BLOC1S6	0.200261	3.20319e-05	Spearman's rank correlation rho	255	0.00128932
CPSF7	0.200095	3.25266e-05	Spearman's rank correlation rho	135	0.00130341
MRAS	0.200018	3.27601e-05	Spearman's rank correlation rho	39	0.00130341
LMCD1	0.200001	3.28123e-05	Spearman's rank correlation rho	146	0.00130341
SMC6	0.199997	3.28249e-05	Spearman's rank correlation rho	241	0.00130341
IFRD2	0.199996	3.2826e-05	Spearman's rank correlation rho	126	0.00130341
RPL10A	0.199961	3.29353e-05	Spearman's rank correlation rho	424	0.00130341
DNAJC8	0.199933	3.30192e-05	Spearman's rank correlation rho	365	0.00130341
RPL24	0.199931	3.30269e-05	Spearman's rank correlation rho	424	0.00130341
OAZ1	0.199925	3.30424e-05	Spearman's rank correlation rho	383	0.00130341
GSTZ1	0.199922	3.30538e-05	Spearman's rank correlation rho	109	0.00130341
EIF3B	0.199871	3.32088e-05	Spearman's rank correlation rho	102	0.00130686
NUCKS1	0.199777	3.34987e-05	Spearman's rank correlation rho	417	0.0013156
PMF1	0.199708	3.37159e-05	Spearman's rank correlation rho	283	0.00132146
RPS19	0.199671	3.38312e-05	Spearman's rank correlation rho	424	0.0013233
PYCR1	0.19956	3.4178e-05	Spearman's rank correlation rho	249	0.00132981
CTDSP2	0.199557	3.41898e-05	Spearman's rank correlation rho	218	0.00132981
AC016394.1	0.199533	3.42649e-05	Spearman's rank correlation rho	26	0.00132981
SRP54	0.199518	3.43122e-05	Spearman's rank correlation rho	288	0.00132981
FDPS	0.199509	3.43404e-05	Spearman's rank correlation rho	282	0.00132981
TPR	0.199439	3.45645e-05	Spearman's rank correlation rho	373	0.00133583
H2AFZ	0.199308	3.49848e-05	Spearman's rank correlation rho	387	0.00134796
SMC3	0.199298	3.50175e-05	Spearman's rank correlation rho	330	0.00134796
SRRM1	0.199257	3.51478e-05	Spearman's rank correlation rho	381	0.0013503
TFAM	0.199201	3.53306e-05	Spearman's rank correlation rho	201	0.00135299
TMA7	0.199173	3.54232e-05	Spearman's rank correlation rho	413	0.00135299
DNAJA2	0.19917	3.54316e-05	Spearman's rank correlation rho	272	0.00135299
PI4KB	0.199132	3.55562e-05	Spearman's rank correlation rho	106	0.00135299
TXNDC17	0.199129	3.55664e-05	Spearman's rank correlation rho	294	0.00135299
HERPUD1	0.199069	3.57634e-05	Spearman's rank correlation rho	304	0.00135317
ZFAND6	0.199019	3.59298e-05	Spearman's rank correlation rho	266	0.00135317
PIN1	0.199015	3.59442e-05	Spearman's rank correlation rho	284	0.00135317
PLEKHA5	0.199013	3.595e-05	Spearman's rank correlation rho	288	0.00135317
BTF3	0.199012	3.5953e-05	Spearman's rank correlation rho	425	0.00135317
IFITM3	0.199001	3.59897e-05	Spearman's rank correlation rho	419	0.00135317
CKS1B	0.198937	3.62008e-05	Spearman's rank correlation rho	239	0.00135576
AP4M1	0.198928	3.6233e-05	Spearman's rank correlation rho	145	0.00135576
EIF2B1	0.198917	3.62683e-05	Spearman's rank correlation rho	208	0.00135576
HSPA8	0.198816	3.66091e-05	Spearman's rank correlation rho	412	0.00135641
RPL23	0.198815	3.66129e-05	Spearman's rank correlation rho	423	0.00135641
RPL27	0.198812	3.66219e-05	Spearman's rank correlation rho	425	0.00135641
ARF1	0.19881	3.66272e-05	Spearman's rank correlation rho	409	0.00135641
PPIB	0.198801	3.6658e-05	Spearman's rank correlation rho	419	0.00135641
ERBB2	0.198787	3.67051e-05	Spearman's rank correlation rho	155	0.00135641
ELOVL4	0.198706	3.69796e-05	Spearman's rank correlation rho	40	0.00136396
TMEM18	0.198611	3.73047e-05	Spearman's rank correlation rho	286	0.00137334
ZFYVE19	0.198491	3.77203e-05	Spearman's rank correlation rho	68	0.00138442
SNRNP40	0.198483	3.77484e-05	Spearman's rank correlation rho	238	0.00138442
UBE2I	0.198441	3.78946e-05	Spearman's rank correlation rho	376	0.00138504
YBX1	0.19843	3.79305e-05	Spearman's rank correlation rho	367	0.00138504
SELENOK	0.198416	3.79797e-05	Spearman's rank correlation rho	313	0.00138504
PFN1	0.198353	3.82029e-05	Spearman's rank correlation rho	403	0.00139057
ATP1B1	0.198147	3.89327e-05	Spearman's rank correlation rho	291	0.00141448
USP1	0.198096	3.91153e-05	Spearman's rank correlation rho	196	0.00141722
RAB5B	0.198077	3.91811e-05	Spearman's rank correlation rho	129	0.00141722
RTRAF	0.198064	3.92273e-05	Spearman's rank correlation rho	393	0.00141722
SQLE	0.198026	3.93659e-05	Spearman's rank correlation rho	258	0.00141959
RPS15A	0.197886	3.98733e-05	Spearman's rank correlation rho	425	0.0014341
RNF149	0.197875	3.99162e-05	Spearman's rank correlation rho	88	0.0014341
CDCA2	0.19782	4.01169e-05	Spearman's rank correlation rho	48	0.00143865
FAU	0.197794	4.02116e-05	Spearman's rank correlation rho	424	0.00143938
MRPS34	0.197761	4.03338e-05	Spearman's rank correlation rho	286	0.00144037
BX322562.1	0.197735	4.04318e-05	Spearman's rank correlation rho	17	0.00144037
ATRAID	0.197726	4.04621e-05	Spearman's rank correlation rho	338	0.00144037
RASSF1	0.197697	4.05713e-05	Spearman's rank correlation rho	131	0.00144162
PSMD2	0.197654	4.0731e-05	Spearman's rank correlation rho	291	0.00144465
ACP1	0.197539	4.11637e-05	Spearman's rank correlation rho	327	0.00145733
BZW2	0.197483	4.13742e-05	Spearman's rank correlation rho	293	0.00145966
SLC30A5	0.197481	4.13799e-05	Spearman's rank correlation rho	171	0.00145966
PARP1	0.197447	4.15105e-05	Spearman's rank correlation rho	291	0.00146161
FAM204A	0.197418	4.16212e-05	Spearman's rank correlation rho	259	0.00146179
UBE2S	0.197391	4.17254e-05	Spearman's rank correlation rho	213	0.00146179
ATIC	0.197386	4.17418e-05	Spearman's rank correlation rho	156	0.00146179
POLR2H	0.197365	4.18212e-05	Spearman's rank correlation rho	221	0.00146193
DPM2	0.197282	4.21409e-05	Spearman's rank correlation rho	213	0.00147046
CD81	0.197231	4.23394e-05	Spearman's rank correlation rho	285	0.00147473
ARGLU1	0.197143	4.26813e-05	Spearman's rank correlation rho	405	0.00148398
AC023157.3	0.197081	4.2924e-05	Spearman's rank correlation rho	46	0.00148975
GINS4	0.197057	4.30186e-05	Spearman's rank correlation rho	81	0.00149036
DBNL	0.196994	4.32652e-05	Spearman's rank correlation rho	241	0.00149623
RAB34	0.196931	4.35131e-05	Spearman's rank correlation rho	350	0.00150199
SKA2	0.196898	4.36458e-05	Spearman's rank correlation rho	271	0.00150199
ALDH1B1	0.196893	4.36638e-05	Spearman's rank correlation rho	67	0.00150199
MT-CO3	0.19674	4.42811e-05	Spearman's rank correlation rho	422	0.00151806
NELFE	0.196738	4.42875e-05	Spearman's rank correlation rho	257	0.00151806
ZNF701	0.196632	4.47182e-05	Spearman's rank correlation rho	65	0.00153012
CDK4	0.196543	4.508e-05	Spearman's rank correlation rho	351	0.00153807
DCAF10	0.196536	4.5109e-05	Spearman's rank correlation rho	164	0.00153807
COX8A	0.196434	4.553e-05	Spearman's rank correlation rho	401	0.00154537
RPA2	0.19641	4.56284e-05	Spearman's rank correlation rho	204	0.00154537
RNF6	0.196398	4.56813e-05	Spearman's rank correlation rho	81	0.00154537
TOMM5	0.196383	4.57442e-05	Spearman's rank correlation rho	135	0.00154537
CCDC90B	0.196383	4.57446e-05	Spearman's rank correlation rho	238	0.00154537
PHLPP2	0.196369	4.5801e-05	Spearman's rank correlation rho	34	0.00154537
TMPO	0.19628	4.61752e-05	Spearman's rank correlation rho	270	0.00155529
POLD2	0.196247	4.63129e-05	Spearman's rank correlation rho	286	0.00155722
SNRPF	0.19621	4.64684e-05	Spearman's rank correlation rho	368	0.00155787
TMEM176B	0.196182	4.65852e-05	Spearman's rank correlation rho	49	0.00155787
RBM17	0.196157	4.66923e-05	Spearman's rank correlation rho	297	0.00155787
ERGIC2	0.196141	4.67611e-05	Spearman's rank correlation rho	271	0.00155787
RPL11	0.196128	4.68147e-05	Spearman's rank correlation rho	425	0.00155787
PDE6D	0.196111	4.68881e-05	Spearman's rank correlation rho	91	0.00155787
PEG10	0.19611	4.68942e-05	Spearman's rank correlation rho	349	0.00155787
METTL22	0.196053	4.71373e-05	Spearman's rank correlation rho	52	0.00156326
CNIH4	0.195898	4.78055e-05	Spearman's rank correlation rho	207	0.00158272
C12orf65	0.195878	4.78903e-05	Spearman's rank correlation rho	169	0.00158283
RBM25	0.195846	4.80292e-05	Spearman's rank correlation rho	395	0.00158472
RAD1	0.195799	4.82375e-05	Spearman's rank correlation rho	145	0.00158889
LSM2	0.195763	4.83944e-05	Spearman's rank correlation rho	311	0.00159136
RSRC1	0.19571	4.86274e-05	Spearman's rank correlation rho	188	0.00159631
RAB11A	0.195595	4.91348e-05	Spearman's rank correlation rho	315	0.00161024
RALY	0.195569	4.92514e-05	Spearman's rank correlation rho	323	0.00161134
MEIS2	0.195523	4.94575e-05	Spearman's rank correlation rho	301	0.00161536
DDX56	0.195499	4.95658e-05	Spearman's rank correlation rho	196	0.00161618
MTFR1L	0.195455	4.97646e-05	Spearman's rank correlation rho	199	0.00161994
EFNB1	0.195372	5.01373e-05	Spearman's rank correlation rho	175	0.00162775
LUC7L2	0.195335	5.03058e-05	Spearman's rank correlation rho	265	0.00162775
DPY19L3	0.195309	5.04238e-05	Spearman's rank correlation rho	107	0.00162775
TNPO1	0.195289	5.05178e-05	Spearman's rank correlation rho	262	0.00162775
HSPH1	0.195286	5.05326e-05	Spearman's rank correlation rho	305	0.00162775
FBXW11	0.195276	5.0575e-05	Spearman's rank correlation rho	173	0.00162775
HIST2H2BF	0.19526	5.06501e-05	Spearman's rank correlation rho	122	0.00162775
EEF1A1	0.195254	5.06759e-05	Spearman's rank correlation rho	425	0.00162775
DCUN1D5	0.195222	5.08233e-05	Spearman's rank correlation rho	187	0.00162979
TUBB4B	0.195192	5.09606e-05	Spearman's rank correlation rho	283	0.00163025
ATP6V1G1	0.195183	5.10058e-05	Spearman's rank correlation rho	410	0.00163025
METTL2A	0.195163	5.10962e-05	Spearman's rank correlation rho	112	0.00163026
MAN1B1	0.195146	5.11742e-05	Spearman's rank correlation rho	173	0.00163026
ZMYM2	0.19512	5.12937e-05	Spearman's rank correlation rho	245	0.00163139
FTH1	0.195077	5.14973e-05	Spearman's rank correlation rho	424	0.00163475
COX15	0.195061	5.15678e-05	Spearman's rank correlation rho	116	0.00163475
RABL3	0.194977	5.1964e-05	Spearman's rank correlation rho	62	0.00164253
PRKAR1A	0.194973	5.19824e-05	Spearman's rank correlation rho	326	0.00164253
NISCH	0.194894	5.23565e-05	Spearman's rank correlation rho	139	0.00165165
PLS3	0.194843	5.25968e-05	Spearman's rank correlation rho	335	0.00165654
RAB5C	0.194798	5.28103e-05	Spearman's rank correlation rho	312	0.00166057
CTNNAL1	0.194749	5.30465e-05	Spearman's rank correlation rho	178	0.0016653
TMEM183A	0.194698	5.32899e-05	Spearman's rank correlation rho	176	0.00166851
ZNF83	0.194676	5.3394e-05	Spearman's rank correlation rho	143	0.00166851
LSM4	0.194673	5.34067e-05	Spearman's rank correlation rho	300	0.00166851
CALU	0.194599	5.37678e-05	Spearman's rank correlation rho	403	0.00167709
PLRG1	0.194512	5.41904e-05	Spearman's rank correlation rho	244	0.00168756
H2AFV	0.194477	5.43608e-05	Spearman's rank correlation rho	273	0.00169015
C8orf59	0.194458	5.44564e-05	Spearman's rank correlation rho	372	0.00169041
ADAMTS9-AS2	0.194415	5.46653e-05	Spearman's rank correlation rho	29	0.00169253
DAP	0.194408	5.4699e-05	Spearman's rank correlation rho	131	0.00169253
KATNA1	0.194389	5.47952e-05	Spearman's rank correlation rho	110	0.00169281
RAB13	0.194352	5.49748e-05	Spearman's rank correlation rho	397	0.00169565
SMIM14	0.194285	5.53088e-05	Spearman's rank correlation rho	182	0.00170325
PTGES3	0.194244	5.55147e-05	Spearman's rank correlation rho	362	0.00170688
BEX3	0.194169	5.58904e-05	Spearman's rank correlation rho	421	0.00171461
POLR1D	0.194159	5.59429e-05	Spearman's rank correlation rho	349	0.00171461
ELOVL5	0.194132	5.60791e-05	Spearman's rank correlation rho	170	0.00171607
CHMP3	0.194096	5.62579e-05	Spearman's rank correlation rho	275	0.00171883
GNL3L	0.194066	5.64129e-05	Spearman's rank correlation rho	55	0.00172004
RPS25	0.194029	5.66005e-05	Spearman's rank correlation rho	425	0.00172004
UQCRH	0.194002	5.67354e-05	Spearman's rank correlation rho	417	0.00172004
FIBP	0.194	5.67455e-05	Spearman's rank correlation rho	261	0.00172004
MT-ATP8	0.193988	5.68074e-05	Spearman's rank correlation rho	249	0.00172004
LSM8	0.193984	5.68295e-05	Spearman's rank correlation rho	325	0.00172004
RNF5	0.193939	5.70598e-05	Spearman's rank correlation rho	203	0.00172346
TXNDC15	0.193927	5.71199e-05	Spearman's rank correlation rho	219	0.00172346
PRDX2	0.193859	5.74708e-05	Spearman's rank correlation rho	405	0.00172912
DTX4	0.193854	5.74984e-05	Spearman's rank correlation rho	29	0.00172912
ZBTB33	0.193839	5.75749e-05	Spearman's rank correlation rho	51	0.00172912
NDRG2	0.193778	5.78878e-05	Spearman's rank correlation rho	238	0.00173583
CEP131	0.193684	5.83817e-05	Spearman's rank correlation rho	48	0.00174599
USP8	0.19365	5.85577e-05	Spearman's rank correlation rho	218	0.00174599
CLIC1	0.19365	5.85614e-05	Spearman's rank correlation rho	399	0.00174599
COL9A3	0.193628	5.86766e-05	Spearman's rank correlation rho	348	0.00174599
ATP5F1C	0.193604	5.87995e-05	Spearman's rank correlation rho	377	0.00174599
AP3S1	0.193595	5.88501e-05	Spearman's rank correlation rho	279	0.00174599
NOSIP	0.193585	5.89001e-05	Spearman's rank correlation rho	239	0.00174599
TEKT3	0.193577	5.89465e-05	Spearman's rank correlation rho	15	0.00174599
WDR76	0.193511	5.9297e-05	Spearman's rank correlation rho	72	0.00175146
RABEP2	0.193508	5.9312e-05	Spearman's rank correlation rho	82	0.00175146
DPH6-DT	0.193436	5.96947e-05	Spearman's rank correlation rho	7	0.00176009
WRN	0.193416	5.98004e-05	Spearman's rank correlation rho	100	0.00176053
ZNF197	0.193357	6.01167e-05	Spearman's rank correlation rho	77	0.00176665
SGTA	0.193344	6.01903e-05	Spearman's rank correlation rho	167	0.00176665
ERCC1	0.193292	6.04676e-05	Spearman's rank correlation rho	291	0.0017721
RWDD1	0.19321	6.09159e-05	Spearman's rank correlation rho	339	0.00178255
OSTC	0.19318	6.10815e-05	Spearman's rank correlation rho	411	0.0017847
JUND	0.193129	6.13613e-05	Spearman's rank correlation rho	294	0.00178974
SRSF7	0.1931	6.15163e-05	Spearman's rank correlation rho	382	0.00178974
PSMF1	0.193089	6.15784e-05	Spearman's rank correlation rho	224	0.00178974
COL3A1	0.193081	6.16231e-05	Spearman's rank correlation rho	385	0.00178974
FAM92A	0.193062	6.17291e-05	Spearman's rank correlation rho	215	0.00179014
EEF2	0.193033	6.18898e-05	Spearman's rank correlation rho	423	0.00179212
CLK4	0.192972	6.2228e-05	Spearman's rank correlation rho	223	0.00179902
LRRFIP2	0.192957	6.23132e-05	Spearman's rank correlation rho	197	0.00179902
SETMAR	0.192922	6.25051e-05	Spearman's rank correlation rho	57	0.00180157
ARNTL	0.192904	6.2608e-05	Spearman's rank correlation rho	12	0.00180157
PATJ	0.192891	6.26804e-05	Spearman's rank correlation rho	44	0.00180157
XAB2	0.192843	6.29495e-05	Spearman's rank correlation rho	111	0.00180396
CEP95	0.192842	6.29575e-05	Spearman's rank correlation rho	160	0.00180396
ATP5MC1	0.192827	6.30423e-05	Spearman's rank correlation rho	305	0.00180396
CBX1	0.192781	6.3298e-05	Spearman's rank correlation rho	360	0.00180861
GNB1	0.192626	6.41806e-05	Spearman's rank correlation rho	214	0.00183113
RPL34	0.192567	6.45204e-05	Spearman's rank correlation rho	425	0.00183812
PSMB6	0.192509	6.48576e-05	Spearman's rank correlation rho	368	0.00184502
ARPC5	0.192417	6.53916e-05	Spearman's rank correlation rho	342	0.00185748
MRPS21	0.19239	6.55473e-05	Spearman's rank correlation rho	368	0.00185919
RBM39	0.192365	6.56963e-05	Spearman's rank correlation rho	413	0.00186069
UBA52	0.192321	6.5955e-05	Spearman's rank correlation rho	424	0.0018653
RTL8C	0.192156	6.69297e-05	Spearman's rank correlation rho	318	0.00189011
SMIM7	0.192113	6.71875e-05	Spearman's rank correlation rho	337	0.00189282
DRG1	0.192096	6.72902e-05	Spearman's rank correlation rho	172	0.00189282
HAUS2	0.192091	6.73184e-05	Spearman's rank correlation rho	87	0.00189282
CISD1	0.192069	6.74499e-05	Spearman's rank correlation rho	145	0.00189377
SPON2	0.192008	6.78174e-05	Spearman's rank correlation rho	74	0.00189818
PMPCB	0.191994	6.79001e-05	Spearman's rank correlation rho	208	0.00189818
XPC	0.191994	6.79006e-05	Spearman's rank correlation rho	177	0.00189818
NDUFA11	0.191949	6.81723e-05	Spearman's rank correlation rho	395	0.00190129
IQCG	0.191928	6.83011e-05	Spearman's rank correlation rho	50	0.00190129
BUD31	0.191927	6.83055e-05	Spearman's rank correlation rho	289	0.00190129
FAM96A	0.191871	6.86492e-05	Spearman's rank correlation rho	167	0.00190811
MARCH7	0.191825	6.89311e-05	Spearman's rank correlation rho	283	0.00191056
IDH2	0.191824	6.8934e-05	Spearman's rank correlation rho	333	0.00191056
CLUAP1	0.191759	6.93338e-05	Spearman's rank correlation rho	172	0.00191824
POLR2D	0.191747	6.94092e-05	Spearman's rank correlation rho	139	0.00191824
NUDT2	0.191678	6.98347e-05	Spearman's rank correlation rho	156	0.00192506
UBTF	0.191669	6.98929e-05	Spearman's rank correlation rho	229	0.00192506
TGS1	0.191623	7.01766e-05	Spearman's rank correlation rho	208	0.00192506
BARD1	0.191597	7.03416e-05	Spearman's rank correlation rho	118	0.00192506
ATP5ME	0.191589	7.03947e-05	Spearman's rank correlation rho	370	0.00192506
EPSTI1	0.191585	7.04166e-05	Spearman's rank correlation rho	167	0.00192506
OST4	0.191585	7.04169e-05	Spearman's rank correlation rho	415	0.00192506
ROMO1	0.191554	7.06123e-05	Spearman's rank correlation rho	294	0.00192506
TANK	0.191538	7.07104e-05	Spearman's rank correlation rho	170	0.00192506
ENAH	0.191536	7.07248e-05	Spearman's rank correlation rho	204	0.00192506
PLEKHA7	0.19153	7.07628e-05	Spearman's rank correlation rho	16	0.00192506
FKBP2	0.191516	7.08503e-05	Spearman's rank correlation rho	328	0.00192506
SNX2	0.191487	7.10302e-05	Spearman's rank correlation rho	277	0.00192506
COPA	0.191485	7.1045e-05	Spearman's rank correlation rho	275	0.00192506
CLTA	0.191438	7.13389e-05	Spearman's rank correlation rho	408	0.00193033
B4GALT3	0.191355	7.18666e-05	Spearman's rank correlation rho	152	0.00194024
C7orf50	0.191349	7.19052e-05	Spearman's rank correlation rho	291	0.00194024
ORAI3	0.191274	7.23872e-05	Spearman's rank correlation rho	150	0.00195053
C1orf122	0.191227	7.26903e-05	Spearman's rank correlation rho	332	0.00195389
SPARC	0.191223	7.27134e-05	Spearman's rank correlation rho	414	0.00195389
RHOB	0.191206	7.28237e-05	Spearman's rank correlation rho	193	0.00195415
CLTC	0.191182	7.29787e-05	Spearman's rank correlation rho	272	0.00195534
MIS18BP1	0.191168	7.30693e-05	Spearman's rank correlation rho	203	0.00195534
DNAJB1	0.191142	7.32363e-05	Spearman's rank correlation rho	345	0.0019571
RPS6	0.191059	7.37799e-05	Spearman's rank correlation rho	424	0.00196892
FAM96B	0.19103	7.39672e-05	Spearman's rank correlation rho	340	0.00197033
PPM1A	0.191009	7.41088e-05	Spearman's rank correlation rho	73	0.00197033
DCXR	0.191004	7.41373e-05	Spearman's rank correlation rho	186	0.00197033
GORASP2	0.190981	7.42916e-05	Spearman's rank correlation rho	250	0.00197173
DACT3	0.190957	7.44467e-05	Spearman's rank correlation rho	181	0.00197314
MRPL51	0.190926	7.46566e-05	Spearman's rank correlation rho	386	0.00197601
C1orf74	0.190865	7.50578e-05	Spearman's rank correlation rho	17	0.00198279
HSDL2	0.190856	7.51172e-05	Spearman's rank correlation rho	159	0.00198279
MYL6	0.19083	7.52916e-05	Spearman's rank correlation rho	422	0.00198469
HSP90AB1	0.190792	7.55435e-05	Spearman's rank correlation rho	424	0.00198654
ARV1	0.190789	7.55666e-05	Spearman's rank correlation rho	63	0.00198654
TNFRSF12A	0.190668	7.63808e-05	Spearman's rank correlation rho	49	0.00200282
AKT2	0.190666	7.63925e-05	Spearman's rank correlation rho	190	0.00200282
HHIP	0.190641	7.65635e-05	Spearman's rank correlation rho	19	0.0020046
SPOCK1	0.190608	7.67817e-05	Spearman's rank correlation rho	13	0.0020076
FUCA2	0.190574	7.70124e-05	Spearman's rank correlation rho	195	0.00201092
ATRNL1	0.190473	7.77051e-05	Spearman's rank correlation rho	19	0.00202629
ATP5MC3	0.190412	7.81281e-05	Spearman's rank correlation rho	411	0.00203458
NOLC1	0.190396	7.82348e-05	Spearman's rank correlation rho	154	0.00203463
DYNC1LI2	0.190321	7.8755e-05	Spearman's rank correlation rho	331	0.00204541
SAMM50	0.190305	7.88651e-05	Spearman's rank correlation rho	239	0.00204554
MALAT1	0.190283	7.90197e-05	Spearman's rank correlation rho	421	0.00204583
MT-ND1	0.190259	7.91875e-05	Spearman's rank correlation rho	420	0.00204583
SUCLG2	0.190258	7.91931e-05	Spearman's rank correlation rho	174	0.00204583
CEP72	0.190243	7.92983e-05	Spearman's rank correlation rho	21	0.00204583
RPL38	0.190208	7.9545e-05	Spearman's rank correlation rho	422	0.00204947
HIST3H2A	0.190182	7.97246e-05	Spearman's rank correlation rho	233	0.00205138
SCAMP4	0.190134	8.00663e-05	Spearman's rank correlation rho	97	0.00205714
CDA	0.1901	8.03083e-05	Spearman's rank correlation rho	104	0.00205714
ELOB	0.190077	8.04695e-05	Spearman's rank correlation rho	412	0.00205714
MCM10	0.190072	8.05029e-05	Spearman's rank correlation rho	51	0.00205714
EIF4A3	0.190062	8.05744e-05	Spearman's rank correlation rho	229	0.00205714
SNRPE	0.190058	8.0605e-05	Spearman's rank correlation rho	404	0.00205714
COX7A2L	0.190033	8.07785e-05	Spearman's rank correlation rho	372	0.00205714
NDUFS8	0.19002	8.08718e-05	Spearman's rank correlation rho	344	0.00205714
SRSF6	0.190003	8.09944e-05	Spearman's rank correlation rho	296	0.00205714
ELOF1	0.190001	8.10089e-05	Spearman's rank correlation rho	202	0.00205714
STAM	0.189872	8.1932e-05	Spearman's rank correlation rho	128	0.00207786
FXYD6	0.189748	8.28347e-05	Spearman's rank correlation rho	294	0.00209801
RPS18	0.189693	8.32361e-05	Spearman's rank correlation rho	425	0.00210543
PRRC2C	0.189652	8.35368e-05	Spearman's rank correlation rho	379	0.00211028
GLRX2	0.189599	8.39246e-05	Spearman's rank correlation rho	134	0.00211732
MBLAC1	0.189574	8.41102e-05	Spearman's rank correlation rho	28	0.00211925
NAP1L4	0.189477	8.48349e-05	Spearman's rank correlation rho	275	0.00213474
ENPP5	0.189438	8.51225e-05	Spearman's rank correlation rho	12	0.0021392
EMC6	0.18941	8.53345e-05	Spearman's rank correlation rho	224	0.00214175
CSNK1D	0.18934	8.58558e-05	Spearman's rank correlation rho	192	0.00215122
RBFOX2	0.189324	8.59759e-05	Spearman's rank correlation rho	321	0.00215122
SEC61G	0.189309	8.60951e-05	Spearman's rank correlation rho	391	0.00215122
TTC32	0.189301	8.61551e-05	Spearman's rank correlation rho	83	0.00215122
MITD1	0.189238	8.66304e-05	Spearman's rank correlation rho	131	0.0021603
RPS21	0.189138	8.73908e-05	Spearman's rank correlation rho	424	0.00217647
ZNF428	0.189111	8.76018e-05	Spearman's rank correlation rho	381	0.00217893
UGGT2	0.189048	8.80846e-05	Spearman's rank correlation rho	139	0.0021858
RINT1	0.189046	8.81033e-05	Spearman's rank correlation rho	97	0.0021858
UST	0.189002	8.84397e-05	Spearman's rank correlation rho	37	0.00218799
EXOSC5	0.188998	8.84741e-05	Spearman's rank correlation rho	91	0.00218799
ZNF107	0.188991	8.853e-05	Spearman's rank correlation rho	52	0.00218799
ATP5MC2	0.188965	8.87318e-05	Spearman's rank correlation rho	424	0.00219019
ACTN1	0.188917	8.91039e-05	Spearman's rank correlation rho	218	0.0021916
CYB5D2	0.188916	8.91129e-05	Spearman's rank correlation rho	90	0.0021916
DNAAF5	0.188914	8.9128e-05	Spearman's rank correlation rho	62	0.0021916
TBPL1	0.188891	8.9304e-05	Spearman's rank correlation rho	137	0.00219315
PBX1	0.188823	8.9843e-05	Spearman's rank correlation rho	371	0.00220103
SH3BP4	0.188817	8.98883e-05	Spearman's rank correlation rho	73	0.00220103
AAMP	0.188787	9.01242e-05	Spearman's rank correlation rho	256	0.00220103
UBE2D3	0.18878	9.01769e-05	Spearman's rank correlation rho	366	0.00220103
VDAC2	0.188778	9.01921e-05	Spearman's rank correlation rho	373	0.00220103
PSMC1	0.188727	9.05971e-05	Spearman's rank correlation rho	294	0.00220813
GPX4	0.188675	9.10139e-05	Spearman's rank correlation rho	391	0.00221525
PSENEN	0.188662	9.11175e-05	Spearman's rank correlation rho	193	0.00221525
RPL39	0.188642	9.12753e-05	Spearman's rank correlation rho	425	0.00221631
MLF1	0.188596	9.16459e-05	Spearman's rank correlation rho	140	0.00221954
ATP5MD	0.188584	9.17362e-05	Spearman's rank correlation rho	373	0.00221954
KDM5A	0.188583	9.17515e-05	Spearman's rank correlation rho	296	0.00221954
COQ3	0.188558	9.19482e-05	Spearman's rank correlation rho	49	0.00222153
PRMT9	0.188525	9.22161e-05	Spearman's rank correlation rho	122	0.00222523
PIK3R1	0.188484	9.25491e-05	Spearman's rank correlation rho	336	0.00223049
LMO4	0.188236	9.45747e-05	Spearman's rank correlation rho	311	0.00227625
CAPZB	0.188198	9.48904e-05	Spearman's rank correlation rho	335	0.00227625
KNOP1	0.188188	9.49702e-05	Spearman's rank correlation rho	221	0.00227625
RPL18A	0.188184	9.50027e-05	Spearman's rank correlation rho	425	0.00227625
VAMP3	0.18818	9.50344e-05	Spearman's rank correlation rho	181	0.00227625
FARSA	0.188158	9.52154e-05	Spearman's rank correlation rho	171	0.00227777
ID1	0.188103	9.56754e-05	Spearman's rank correlation rho	278	0.00228596
ACADVL	0.188068	9.59696e-05	Spearman's rank correlation rho	234	0.00228668
TEPP	0.188051	9.61149e-05	Spearman's rank correlation rho	4	0.00228668
SOX4	0.188042	9.61884e-05	Spearman's rank correlation rho	418	0.00228668
VTI1B	0.188021	9.63677e-05	Spearman's rank correlation rho	179	0.00228668
TPRN	0.188017	9.63947e-05	Spearman's rank correlation rho	22	0.00228668
TPI1	0.188015	9.64126e-05	Spearman's rank correlation rho	395	0.00228668
EIF5A	0.18799	9.66243e-05	Spearman's rank correlation rho	401	0.0022889
PXK	0.187919	9.72277e-05	Spearman's rank correlation rho	149	0.00229887
UCHL3	0.187912	9.72824e-05	Spearman's rank correlation rho	124	0.00229887
FUNDC2	0.187897	9.74138e-05	Spearman's rank correlation rho	304	0.00229918
MLF2	0.187862	9.77105e-05	Spearman's rank correlation rho	356	0.00230338
PYM1	0.187801	9.82293e-05	Spearman's rank correlation rho	126	0.00230483
SPRY1	0.187791	9.83166e-05	Spearman's rank correlation rho	193	0.00230483
DCK	0.187784	9.83711e-05	Spearman's rank correlation rho	124	0.00230483
BRIX1	0.187762	9.85634e-05	Spearman's rank correlation rho	257	0.00230483
RGS2	0.187757	9.86062e-05	Spearman's rank correlation rho	206	0.00230483
RPL36AL	0.187747	9.86964e-05	Spearman's rank correlation rho	411	0.00230483
HMGB3	0.187744	9.8715e-05	Spearman's rank correlation rho	182	0.00230483
CFAP298	0.187744	9.87224e-05	Spearman's rank correlation rho	158	0.00230483
HNRNPA1	0.187713	9.89817e-05	Spearman's rank correlation rho	425	0.00230811
TLCD2	0.187676	9.93067e-05	Spearman's rank correlation rho	77	0.0023129
SVBP	0.187642	9.95986e-05	Spearman's rank correlation rho	291	0.00231692
SEC13	0.18762	9.97872e-05	Spearman's rank correlation rho	268	0.00231761
GSTO1	0.187611	9.9867e-05	Spearman's rank correlation rho	315	0.00231761
MAP3K13	0.187543	0.00010046	Spearman's rank correlation rho	248	0.00232859
XPR1	0.187512	0.000100736	Spearman's rank correlation rho	58	0.00233218
DKC1	0.187426	0.000101487	Spearman's rank correlation rho	189	0.00234171
HSBP1	0.187422	0.000101528	Spearman's rank correlation rho	395	0.00234171
NECAP1	0.18741	0.000101627	Spearman's rank correlation rho	142	0.00234171
NKAP	0.18741	0.00010163	Spearman's rank correlation rho	250	0.00234171
RIPOR1	0.187381	0.000101884	Spearman's rank correlation rho	88	0.00234477
CBX5	0.187362	0.000102057	Spearman's rank correlation rho	352	0.00234599
TAF8	0.187287	0.000102719	Spearman's rank correlation rho	110	0.00235572
NARS	0.187284	0.000102751	Spearman's rank correlation rho	257	0.00235572
PTPN11	0.187273	0.000102845	Spearman's rank correlation rho	171	0.00235572
MORF4L2	0.187242	0.000103123	Spearman's rank correlation rho	371	0.00235931
TCEA1	0.187187	0.000103618	Spearman's rank correlation rho	341	0.00236783
UQCRFS1	0.187134	0.0001041	Spearman's rank correlation rho	350	0.00237432
NDUFA6	0.187128	0.000104146	Spearman's rank correlation rho	342	0.00237432
CNOT9	0.187113	0.000104282	Spearman's rank correlation rho	145	0.00237461
CDIPT	0.187043	0.000104925	Spearman's rank correlation rho	167	0.00238567
RCN2	0.187033	0.000105013	Spearman's rank correlation rho	204	0.00238567
TSPAN3	0.18701	0.000105221	Spearman's rank correlation rho	328	0.0023876
RNF213	0.186993	0.000105378	Spearman's rank correlation rho	124	0.00238836
NDUFB6	0.18695	0.000105773	Spearman's rank correlation rho	285	0.00239452
EIF3A	0.186887	0.000106348	Spearman's rank correlation rho	380	0.00240472
EXOSC9	0.186826	0.000106917	Spearman's rank correlation rho	140	0.002412
KLF8	0.186826	0.000106918	Spearman's rank correlation rho	35	0.002412
PDHA1	0.18678	0.000107345	Spearman's rank correlation rho	235	0.00241883
TBL1X	0.186749	0.00010763	Spearman's rank correlation rho	96	0.00242186
BCLAF1	0.186717	0.000107926	Spearman's rank correlation rho	331	0.00242186
SARS	0.186707	0.000108026	Spearman's rank correlation rho	271	0.00242186
SNUPN	0.186704	0.000108052	Spearman's rank correlation rho	164	0.00242186
CFAP70	0.186698	0.000108104	Spearman's rank correlation rho	28	0.00242186
APMAP	0.186546	0.00010954	Spearman's rank correlation rho	227	0.00245118
MT-ND4L	0.186456	0.000110398	Spearman's rank correlation rho	346	0.00246754
PQLC2	0.186418	0.000110759	Spearman's rank correlation rho	55	0.0024688
KIF15	0.186414	0.000110801	Spearman's rank correlation rho	72	0.0024688
RPL19	0.18641	0.000110836	Spearman's rank correlation rho	425	0.0024688
SECISBP2	0.186378	0.000111139	Spearman's rank correlation rho	224	0.00247271
TXNIP	0.186354	0.000111378	Spearman's rank correlation rho	394	0.00247519
ERCC4	0.186323	0.00011167	Spearman's rank correlation rho	111	0.00247606
RNH1	0.186323	0.000111672	Spearman's rank correlation rho	344	0.00247606
MORN1	0.186199	0.000112875	Spearman's rank correlation rho	29	0.00249987
CALCOCO1	0.18618	0.000113066	Spearman's rank correlation rho	160	0.00250065
PRIMPOL	0.186169	0.000113168	Spearman's rank correlation rho	75	0.00250065
PPA1	0.186111	0.000113735	Spearman's rank correlation rho	321	0.00250833
NONO	0.186107	0.000113774	Spearman's rank correlation rho	383	0.00250833
OGA	0.186067	0.000114172	Spearman's rank correlation rho	258	0.00251424
APOPT1	0.186049	0.00011435	Spearman's rank correlation rho	211	0.00251532
LBR	0.186031	0.00011453	Spearman's rank correlation rho	278	0.00251642
PSMD3	0.186017	0.000114666	Spearman's rank correlation rho	258	0.00251656
DCUN1D1	0.185947	0.000115359	Spearman's rank correlation rho	125	0.00252891
PSMD11	0.185922	0.000115607	Spearman's rank correlation rho	279	0.00253148
DYNC1H1	0.185839	0.000116442	Spearman's rank correlation rho	342	0.0025469
PAQR8	0.185809	0.000116742	Spearman's rank correlation rho	78	0.00255058
NMT1	0.185767	0.000117167	Spearman's rank correlation rho	167	0.00255475
LSS	0.185764	0.000117196	Spearman's rank correlation rho	51	0.00255475
NDUFB10	0.18573	0.000117538	Spearman's rank correlation rho	384	0.00255664
MRPL41	0.1857	0.000117843	Spearman's rank correlation rho	288	0.00255664
TRMT13	0.185693	0.000117911	Spearman's rank correlation rho	156	0.00255664
PDIA4	0.18569	0.000117942	Spearman's rank correlation rho	266	0.00255664
CAP1	0.18569	0.000117942	Spearman's rank correlation rho	310	0.00255664
ZBTB5	0.185671	0.000118132	Spearman's rank correlation rho	65	0.00255791
NR2C2AP	0.185641	0.000118441	Spearman's rank correlation rho	61	0.00256173
CCDC91	0.185612	0.000118735	Spearman's rank correlation rho	136	0.00256522
CHCHD2	0.185581	0.000119052	Spearman's rank correlation rho	420	0.00256659
PCMT1	0.185573	0.000119136	Spearman's rank correlation rho	265	0.00256659
REST	0.185547	0.000119403	Spearman's rank correlation rho	255	0.00256659
POGK	0.185527	0.000119614	Spearman's rank correlation rho	65	0.00256659
DNPEP	0.185521	0.000119673	Spearman's rank correlation rho	168	0.00256659
ADO	0.185519	0.000119691	Spearman's rank correlation rho	27	0.00256659
HNRNPA2B1	0.185503	0.000119854	Spearman's rank correlation rho	423	0.00256659
YME1L1	0.185503	0.000119856	Spearman's rank correlation rho	278	0.00256659
CCDC25	0.185441	0.000120502	Spearman's rank correlation rho	231	0.00257719
PAXX	0.18543	0.000120617	Spearman's rank correlation rho	216	0.00257719
TMEM30A	0.185405	0.000120869	Spearman's rank correlation rho	221	0.00257878
PLXNB2	0.185397	0.000120957	Spearman's rank correlation rho	198	0.00257878
PIGL	0.185345	0.000121504	Spearman's rank correlation rho	89	0.00258577
NME1	0.18534	0.000121552	Spearman's rank correlation rho	310	0.00258577
POLR2G	0.185327	0.000121686	Spearman's rank correlation rho	318	0.0025858
ANAPC5	0.185276	0.000122226	Spearman's rank correlation rho	284	0.00259442
PPP2R1A	0.185224	0.000122771	Spearman's rank correlation rho	305	0.00260022
DHX15	0.185216	0.000122853	Spearman's rank correlation rho	248	0.00260022
RPL8	0.185212	0.000122901	Spearman's rank correlation rho	424	0.00260022
SND1	0.185094	0.000124153	Spearman's rank correlation rho	264	0.00262384
SHPK	0.185032	0.000124816	Spearman's rank correlation rho	36	0.002635
PSMB5	0.18498	0.000125371	Spearman's rank correlation rho	400	0.0026417
PSME3	0.184977	0.000125406	Spearman's rank correlation rho	91	0.0026417
MAML2	0.184941	0.000125793	Spearman's rank correlation rho	201	0.00264698
MRTO4	0.184875	0.000126509	Spearman's rank correlation rho	194	0.00265915
SYNCRIP	0.184839	0.000126893	Spearman's rank correlation rho	326	0.00266231
HSPA9	0.184836	0.000126934	Spearman's rank correlation rho	294	0.00266231
RPL32	0.184773	0.000127622	Spearman's rank correlation rho	425	0.00267267
PPP1R9B	0.184765	0.000127703	Spearman's rank correlation rho	62	0.00267267
SEPHS2	0.184747	0.000127899	Spearman's rank correlation rho	183	0.00267326
CENPW	0.184738	0.000128007	Spearman's rank correlation rho	158	0.00267326
MAP3K2	0.184705	0.000128365	Spearman's rank correlation rho	156	0.00267399
GTF3C6	0.184698	0.000128443	Spearman's rank correlation rho	320	0.00267399
ZNF331	0.184697	0.000128455	Spearman's rank correlation rho	112	0.00267399
WBP11	0.184669	0.000128759	Spearman's rank correlation rho	244	0.00267744
EBP	0.184627	0.000129225	Spearman's rank correlation rho	168	0.00268425
TOMM22	0.184603	0.000129488	Spearman's rank correlation rho	320	0.00268531
TMEM53	0.184597	0.000129552	Spearman's rank correlation rho	55	0.00268531
C12orf57	0.18457	0.000129858	Spearman's rank correlation rho	415	0.00268877
PFDN5	0.184453	0.000131162	Spearman's rank correlation rho	419	0.00271246
RPL9	0.184416	0.000131579	Spearman's rank correlation rho	424	0.00271246
KRBOX4	0.184413	0.000131611	Spearman's rank correlation rho	122	0.00271246
FXR2	0.184408	0.000131677	Spearman's rank correlation rho	51	0.00271246
RPL27A	0.184405	0.000131701	Spearman's rank correlation rho	424	0.00271246
KDELC1	0.184335	0.0001325	Spearman's rank correlation rho	98	0.00272486
FNDC3A	0.184327	0.000132584	Spearman's rank correlation rho	276	0.00272486
CCT4	0.184306	0.000132826	Spearman's rank correlation rho	367	0.00272694
DHFR	0.18428	0.00013312	Spearman's rank correlation rho	83	0.00272696
RPL18	0.184262	0.000133324	Spearman's rank correlation rho	425	0.00272696
CALM2	0.184261	0.00013334	Spearman's rank correlation rho	417	0.00272696
RCOR1	0.184241	0.000133565	Spearman's rank correlation rho	89	0.00272696
DUT	0.184236	0.000133621	Spearman's rank correlation rho	281	0.00272696
LINC00893	0.184232	0.00013367	Spearman's rank correlation rho	51	0.00272696
SAFB	0.18421	0.000133919	Spearman's rank correlation rho	264	0.00272916
FOSB	0.184167	0.000134416	Spearman's rank correlation rho	267	0.00273642
BOD1	0.184131	0.000134828	Spearman's rank correlation rho	302	0.00274193
HNRNPH2	0.184001	0.000136338	Spearman's rank correlation rho	195	0.00276973
XIST	0.183976	0.000136627	Spearman's rank correlation rho	412	0.00277269
NCAPD3	0.183928	0.000137192	Spearman's rank correlation rho	86	0.00278126
NDUFA12	0.183915	0.000137341	Spearman's rank correlation rho	357	0.00278137
TEX261	0.183898	0.000137539	Spearman's rank correlation rho	51	0.00278247
GNA12	0.183847	0.000138139	Spearman's rank correlation rho	65	0.00279087
USP11	0.183824	0.00013841	Spearman's rank correlation rho	244	0.00279087
C1QTNF6	0.183823	0.000138426	Spearman's rank correlation rho	86	0.00279087
PTPRS	0.183814	0.00013853	Spearman's rank correlation rho	46	0.00279087
GGNBP2	0.183783	0.00013889	Spearman's rank correlation rho	312	0.00279524
TTC3	0.183752	0.000139269	Spearman's rank correlation rho	402	0.00279995
HNRNPK	0.183728	0.000139546	Spearman's rank correlation rho	406	0.00280261
C17orf75	0.183702	0.000139861	Spearman's rank correlation rho	90	0.00280604
ZMYM1	0.183659	0.000140374	Spearman's rank correlation rho	106	0.00281342
RAB5IF	0.18363	0.000140722	Spearman's rank correlation rho	169	0.00281749
MIEF1	0.183555	0.000141618	Spearman's rank correlation rho	77	0.00283154
ATG101	0.183538	0.000141822	Spearman's rank correlation rho	167	0.00283154
CNIH1	0.183524	0.000141992	Spearman's rank correlation rho	253	0.00283154
HOOK3	0.183523	0.000142008	Spearman's rank correlation rho	250	0.00283154
GOLT1B	0.183508	0.000142186	Spearman's rank correlation rho	172	0.00283219
KLF6	0.183475	0.000142594	Spearman's rank correlation rho	296	0.00283739
RUFY1	0.183424	0.000143211	Spearman's rank correlation rho	84	0.00284369
PTPRZ1	0.183405	0.000143442	Spearman's rank correlation rho	13	0.00284369
MRPS18B	0.183403	0.000143467	Spearman's rank correlation rho	238	0.00284369
AC026801.2	0.183401	0.000143497	Spearman's rank correlation rho	11	0.00284369
ANAPC11	0.183379	0.000143766	Spearman's rank correlation rho	379	0.00284613
RPL12	0.18335	0.000144116	Spearman's rank correlation rho	425	0.00284654
ZNF431	0.183348	0.00014414	Spearman's rank correlation rho	150	0.00284654
SUZ12	0.183321	0.000144467	Spearman's rank correlation rho	192	0.00284654
REXO2	0.183315	0.000144549	Spearman's rank correlation rho	239	0.00284654
BTBD10	0.183305	0.000144675	Spearman's rank correlation rho	154	0.00284654
PSMC3	0.183284	0.000144923	Spearman's rank correlation rho	308	0.00284654
CDKN2D	0.183274	0.000145046	Spearman's rank correlation rho	57	0.00284654
TXNRD1	0.183272	0.000145078	Spearman's rank correlation rho	141	0.00284654
CTSD	0.183269	0.000145108	Spearman's rank correlation rho	255	0.00284654
ST13	0.183221	0.000145701	Spearman's rank correlation rho	400	0.00284978
SNX13	0.18322	0.00014572	Spearman's rank correlation rho	163	0.00284978
THOC3	0.183217	0.000145752	Spearman's rank correlation rho	142	0.00284978
PPFIBP1	0.183209	0.00014586	Spearman's rank correlation rho	294	0.00284978
IWS1	0.183156	0.000146514	Spearman's rank correlation rho	212	0.00285967
CLK1	0.183123	0.000146932	Spearman's rank correlation rho	306	0.00286496
PAFAH1B3	0.183101	0.000147196	Spearman's rank correlation rho	347	0.00286723
RBBP7	0.183059	0.000147723	Spearman's rank correlation rho	313	0.00287167
XRN2	0.183058	0.000147736	Spearman's rank correlation rho	332	0.00287167
NOP16	0.183032	0.000148066	Spearman's rank correlation rho	80	0.00287167
STIP1	0.183022	0.000148193	Spearman's rank correlation rho	226	0.00287167
NCL	0.183017	0.000148257	Spearman's rank correlation rho	418	0.00287167
LAMC2	0.182992	0.000148574	Spearman's rank correlation rho	5	0.00287167
RPS11	0.182991	0.00014858	Spearman's rank correlation rho	424	0.00287167
CINP	0.182989	0.000148608	Spearman's rank correlation rho	136	0.00287167
SNX12	0.182913	0.000149568	Spearman's rank correlation rho	77	0.00288734
COPS3	0.182814	0.000150836	Spearman's rank correlation rho	238	0.00290228
GCHFR	0.182813	0.000150849	Spearman's rank correlation rho	58	0.00290228
RPN2	0.182803	0.000150975	Spearman's rank correlation rho	326	0.00290228
USP22	0.182797	0.000151049	Spearman's rank correlation rho	257	0.00290228
HAUS8	0.182792	0.000151114	Spearman's rank correlation rho	48	0.00290228
CENPF	0.182769	0.000151417	Spearman's rank correlation rho	115	0.00290228
OTUD7B	0.182759	0.000151544	Spearman's rank correlation rho	116	0.00290228
GPN3	0.182748	0.000151686	Spearman's rank correlation rho	177	0.00290228
PPIH	0.182741	0.000151772	Spearman's rank correlation rho	203	0.00290228
CDK6	0.182728	0.000151935	Spearman's rank correlation rho	323	0.00290228
HSPD1	0.182724	0.000151988	Spearman's rank correlation rho	410	0.00290228
LRRC28	0.182695	0.000152363	Spearman's rank correlation rho	90	0.00290659
CSTF2	0.182673	0.000152646	Spearman's rank correlation rho	50	0.00290911
SSBP1	0.182659	0.000152834	Spearman's rank correlation rho	350	0.00290985
SEPT2	0.182616	0.000153388	Spearman's rank correlation rho	388	0.00291753
G3BP2	0.182587	0.000153773	Spearman's rank correlation rho	257	0.002922
FEZ1	0.182466	0.000155347	Spearman's rank correlation rho	95	0.002949
CWC15	0.182444	0.000155641	Spearman's rank correlation rho	332	0.00294949
TBC1D20	0.182441	0.000155677	Spearman's rank correlation rho	121	0.00294949
MRPL16	0.182404	0.000156176	Spearman's rank correlation rho	232	0.00295607
G3BP1	0.182379	0.000156501	Spearman's rank correlation rho	302	0.00295934
ZNF577	0.182361	0.000156745	Spearman's rank correlation rho	58	0.00296106
ARID1A	0.182328	0.000157172	Spearman's rank correlation rho	262	0.00296625
WDR48	0.182284	0.000157759	Spearman's rank correlation rho	150	0.00297442
ZNF677	0.182223	0.000158585	Spearman's rank correlation rho	199	0.0029871
IQGAP1	0.182209	0.000158764	Spearman's rank correlation rho	201	0.00298756
GALNT11	0.182164	0.000159371	Spearman's rank correlation rho	189	0.00299608
NUP205	0.182152	0.000159531	Spearman's rank correlation rho	54	0.00299619
HELLS	0.182097	0.000160277	Spearman's rank correlation rho	174	0.00300728
SNRPB	0.182059	0.000160803	Spearman's rank correlation rho	360	0.00301424
EIF5	0.182035	0.000161124	Spearman's rank correlation rho	322	0.00301735
TRIM24	0.181955	0.000162213	Spearman's rank correlation rho	94	0.0030348
LIN7B	0.181912	0.00016281	Spearman's rank correlation rho	63	0.00304155
INO80	0.181906	0.000162887	Spearman's rank correlation rho	67	0.00304155
TMSB4X	0.181853	0.000163622	Spearman's rank correlation rho	424	0.00304543
ATF2	0.18185	0.000163666	Spearman's rank correlation rho	163	0.00304543
RPP30	0.181846	0.000163716	Spearman's rank correlation rho	187	0.00304543
BRD4	0.181843	0.000163758	Spearman's rank correlation rho	259	0.00304543
HM13	0.181834	0.00016388	Spearman's rank correlation rho	277	0.00304543
SLC4A7	0.181806	0.000164272	Spearman's rank correlation rho	63	0.0030498
RPL37	0.181756	0.000164966	Spearman's rank correlation rho	425	0.00305975
ARMH3	0.181736	0.000165242	Spearman's rank correlation rho	55	0.00306194
ATG3	0.181708	0.000165634	Spearman's rank correlation rho	150	0.00306628
NDUFAF4	0.18168	0.000166021	Spearman's rank correlation rho	185	0.00306961
SMARCA1	0.181673	0.00016613	Spearman's rank correlation rho	314	0.00306961
TMEM230	0.181656	0.000166364	Spearman's rank correlation rho	342	0.00307101
YEATS4	0.181606	0.000167074	Spearman's rank correlation rho	91	0.00308117
DDX50	0.181584	0.000167381	Spearman's rank correlation rho	250	0.00308285
ARHGEF35	0.181577	0.000167482	Spearman's rank correlation rho	44	0.00308285
FBXO22	0.18152	0.000168277	Spearman's rank correlation rho	172	0.0030904
MYO15A	0.181517	0.000168328	Spearman's rank correlation rho	14	0.0030904
BIRC2	0.181514	0.000168371	Spearman's rank correlation rho	209	0.0030904
FAM3C	0.181462	0.000169113	Spearman's rank correlation rho	329	0.00309864
APC	0.18145	0.000169281	Spearman's rank correlation rho	210	0.00309864
CAND2	0.181449	0.000169298	Spearman's rank correlation rho	30	0.00309864
TMEM209	0.181416	0.000169768	Spearman's rank correlation rho	58	0.00310221
MRPL12	0.181413	0.000169813	Spearman's rank correlation rho	191	0.00310221
MYO5B	0.181369	0.000170435	Spearman's rank correlation rho	4	0.00311064
FTL	0.181344	0.000170793	Spearman's rank correlation rho	424	0.00311425
SDHB	0.18133	0.000170997	Spearman's rank correlation rho	167	0.00311433
ALKBH5	0.181322	0.000171119	Spearman's rank correlation rho	96	0.00311433
HSPA5	0.18126	0.000172004	Spearman's rank correlation rho	407	0.00312751
NFX1	0.181236	0.000172362	Spearman's rank correlation rho	109	0.00312841
RPL13	0.181235	0.000172376	Spearman's rank correlation rho	425	0.00312841
CCDC93	0.18119	0.000173022	Spearman's rank correlation rho	133	0.00313023
ABCE1	0.181178	0.000173206	Spearman's rank correlation rho	257	0.00313023
C3orf14	0.181166	0.000173382	Spearman's rank correlation rho	80	0.00313023
FRG1	0.18116	0.000173466	Spearman's rank correlation rho	254	0.00313023
POLR2J3.1	0.181156	0.000173524	Spearman's rank correlation rho	229	0.00313023
CNTN4	0.181154	0.00017355	Spearman's rank correlation rho	154	0.00313023
CYHR1	0.18115	0.000173606	Spearman's rank correlation rho	191	0.00313023
ATAD5	0.181135	0.000173826	Spearman's rank correlation rho	102	0.0031313
L3HYPDH	0.181107	0.00017424	Spearman's rank correlation rho	67	0.00313583
MCRIP1	0.181079	0.000174651	Spearman's rank correlation rho	325	0.00313885
EIF3L	0.181071	0.000174771	Spearman's rank correlation rho	394	0.00313885
ODF2	0.18106	0.000174922	Spearman's rank correlation rho	104	0.00313885
SLC39A13	0.181051	0.000175055	Spearman's rank correlation rho	139	0.00313885
CALM1	0.18101	0.000175672	Spearman's rank correlation rho	388	0.00314701
WASHC1	0.180935	0.000176782	Spearman's rank correlation rho	112	0.0031621
TSEN15	0.180926	0.000176917	Spearman's rank correlation rho	137	0.0031621
DDX52	0.18092	0.000177003	Spearman's rank correlation rho	213	0.0031621
RPF1	0.180901	0.000177289	Spearman's rank correlation rho	115	0.00316402
SCG5	0.180891	0.000177437	Spearman's rank correlation rho	119	0.00316402
HNRNPH3	0.180877	0.000177645	Spearman's rank correlation rho	381	0.00316482
EXOSC7	0.180855	0.000177974	Spearman's rank correlation rho	197	0.00316602
SASS6	0.18085	0.000178039	Spearman's rank correlation rho	60	0.00316602
SF3A3	0.180826	0.000178403	Spearman's rank correlation rho	261	0.00316959
VPS26A	0.18078	0.0001791	Spearman's rank correlation rho	212	0.00317907
RAF1	0.180753	0.000179496	Spearman's rank correlation rho	219	0.00317985
PAF1	0.180724	0.000179937	Spearman's rank correlation rho	139	0.00317985
C1orf198	0.180724	0.000179938	Spearman's rank correlation rho	100	0.00317985
TSR2	0.180723	0.000179951	Spearman's rank correlation rho	177	0.00317985
LUC7L3	0.180722	0.000179963	Spearman's rank correlation rho	398	0.00317985
GNAS	0.180634	0.000181301	Spearman's rank correlation rho	393	0.00320056
TSGA10	0.180605	0.000181748	Spearman's rank correlation rho	47	0.00320554
CHEK1	0.180589	0.000181992	Spearman's rank correlation rho	92	0.00320693
TSPYL1	0.180568	0.000182302	Spearman's rank correlation rho	249	0.00320947
HNRNPF	0.180517	0.000183097	Spearman's rank correlation rho	351	0.00321898
SSR4	0.180499	0.000183362	Spearman's rank correlation rho	397	0.00321898
C1orf112	0.180498	0.000183382	Spearman's rank correlation rho	59	0.00321898
C1orf174	0.18049	0.000183506	Spearman's rank correlation rho	153	0.00321898
ARSD	0.180469	0.000183837	Spearman's rank correlation rho	51	0.00321928
SNRNP25	0.180467	0.000183854	Spearman's rank correlation rho	179	0.00321928
PAIP2B	0.18045	0.000184129	Spearman's rank correlation rho	38	0.00321988
AL645568.1	0.180444	0.000184221	Spearman's rank correlation rho	16	0.00321988
HMGXB4	0.18035	0.000185675	Spearman's rank correlation rho	228	0.00323723
PLEKHJ1	0.180344	0.000185765	Spearman's rank correlation rho	267	0.00323723
MYDGF	0.180343	0.00018578	Spearman's rank correlation rho	335	0.00323723
USP5	0.180337	0.000185881	Spearman's rank correlation rho	146	0.00323723
SFN	0.180309	0.000186309	Spearman's rank correlation rho	3	0.00323898
NDUFB2	0.180309	0.000186315	Spearman's rank correlation rho	399	0.00323898
SCAF4	0.180253	0.000187179	Spearman's rank correlation rho	88	0.00324981
SREK1	0.180247	0.000187273	Spearman's rank correlation rho	323	0.00324981
SNX19	0.18023	0.000187541	Spearman's rank correlation rho	46	0.00325154
GPBP1	0.180183	0.000188294	Spearman's rank correlation rho	316	0.00326169
NDUFC2	0.180171	0.000188469	Spearman's rank correlation rho	384	0.00326181
HCFC1R1	0.180134	0.000189065	Spearman's rank correlation rho	247	0.00326921
PSMD14	0.18011	0.000189434	Spearman's rank correlation rho	241	0.00327268
ATL1	0.18009	0.000189751	Spearman's rank correlation rho	51	0.00327523
KIAA0319L	0.180057	0.000190279	Spearman's rank correlation rho	125	0.00328053
NACA	0.18005	0.000190396	Spearman's rank correlation rho	424	0.00328053
HTRA2	0.180032	0.000190687	Spearman's rank correlation rho	107	0.00328262
SRSF2	0.179972	0.000191636	Spearman's rank correlation rho	376	0.0032936
KIF1BP	0.179971	0.000191664	Spearman's rank correlation rho	122	0.0032936
SRSF11	0.179867	0.000193337	Spearman's rank correlation rho	390	0.0033194
PPIG	0.179814	0.000194187	Spearman's rank correlation rho	372	0.00333106
CHRM1	0.179786	0.000194644	Spearman's rank correlation rho	4	0.00333585
RNF220	0.179776	0.00019481	Spearman's rank correlation rho	53	0.00333585
INTS4	0.179712	0.000195844	Spearman's rank correlation rho	73	0.00334801
CAMLG	0.179711	0.000195866	Spearman's rank correlation rho	343	0.00334801
PHGDH	0.179652	0.000196839	Spearman's rank correlation rho	291	0.00336116
HSPB1	0.179643	0.000196982	Spearman's rank correlation rho	405	0.00336116
DDX41	0.179616	0.000197432	Spearman's rank correlation rho	114	0.00336452
MRPS16	0.17961	0.000197525	Spearman's rank correlation rho	220	0.00336452
COA3	0.179533	0.000198791	Spearman's rank correlation rho	271	0.00338305
NUP88	0.179523	0.000198962	Spearman's rank correlation rho	95	0.00338305
MSH6	0.179493	0.000199468	Spearman's rank correlation rho	217	0.00338652
UQCR11	0.17949	0.000199515	Spearman's rank correlation rho	389	0.00338652
CALD1	0.179454	0.000200118	Spearman's rank correlation rho	417	0.00339144
DNAJC30	0.17945	0.000200173	Spearman's rank correlation rho	118	0.00339144
HMGB2	0.179441	0.000200329	Spearman's rank correlation rho	327	0.00339144
MTR	0.179416	0.000200743	Spearman's rank correlation rho	193	0.00339506
RPL35A	0.179407	0.000200893	Spearman's rank correlation rho	425	0.00339506
ATP6V0D1	0.179389	0.000201193	Spearman's rank correlation rho	196	0.00339717
SNRPD1	0.179362	0.000201648	Spearman's rank correlation rho	388	0.00340188
NUTF2	0.179347	0.000201899	Spearman's rank correlation rho	299	0.00340316
TSSC4	0.179336	0.000202097	Spearman's rank correlation rho	203	0.00340354
MESD	0.179307	0.000202583	Spearman's rank correlation rho	312	0.00340492
PHIP	0.179299	0.000202715	Spearman's rank correlation rho	276	0.00340492
RPL7	0.179296	0.000202769	Spearman's rank correlation rho	425	0.00340492
UNC119	0.179284	0.000202968	Spearman's rank correlation rho	197	0.00340492
IGF2BP3	0.179278	0.000203065	Spearman's rank correlation rho	201	0.00340492
MRFAP1	0.179259	0.000203384	Spearman's rank correlation rho	395	0.00340492
FBXW2	0.179254	0.000203478	Spearman's rank correlation rho	156	0.00340492
NOC2L	0.179248	0.000203583	Spearman's rank correlation rho	202	0.00340492
RPS4X	0.179168	0.00020494	Spearman's rank correlation rho	425	0.00342466
KLHL23	0.179133	0.000205531	Spearman's rank correlation rho	131	0.00342927
HNRNPR	0.17913	0.000205594	Spearman's rank correlation rho	402	0.00342927
TXNL1	0.179121	0.000205746	Spearman's rank correlation rho	360	0.00342927
FBL	0.179094	0.0002062	Spearman's rank correlation rho	311	0.00343389
COX7C	0.179044	0.000207067	Spearman's rank correlation rho	424	0.00344537
DAAM1	0.178972	0.000208301	Spearman's rank correlation rho	203	0.00346294
APEX1	0.178923	0.000209156	Spearman's rank correlation rho	390	0.00347418
COIL	0.178892	0.0002097	Spearman's rank correlation rho	257	0.00347641
MVD	0.178889	0.00020975	Spearman's rank correlation rho	165	0.00347641
SERPINH1	0.178875	0.000209997	Spearman's rank correlation rho	405	0.00347641
ZW10	0.178874	0.000210007	Spearman's rank correlation rho	88	0.00347641
ZC3H15	0.178859	0.00021028	Spearman's rank correlation rho	338	0.00347783
YLPM1	0.178849	0.000210452	Spearman's rank correlation rho	175	0.00347783
TENM3	0.17883	0.000210781	Spearman's rank correlation rho	133	0.00348031
RPL37A	0.178731	0.000212524	Spearman's rank correlation rho	425	0.00350602
TMEM69	0.17872	0.000212722	Spearman's rank correlation rho	125	0.00350602
VMP1	0.178711	0.000212881	Spearman's rank correlation rho	232	0.00350602
PCID2	0.178641	0.000214121	Spearman's rank correlation rho	207	0.00352346
RPL41	0.178619	0.000214514	Spearman's rank correlation rho	425	0.00352455
HSPB11	0.178611	0.000214657	Spearman's rank correlation rho	233	0.00352455
FOXP1	0.178606	0.000214732	Spearman's rank correlation rho	235	0.00352455
WDR54	0.178536	0.000215999	Spearman's rank correlation rho	143	0.00354235
DCAF8	0.178514	0.000216385	Spearman's rank correlation rho	114	0.00354417
ANAPC16	0.178509	0.000216476	Spearman's rank correlation rho	333	0.00354417
HIST2H2BE	0.178458	0.000217396	Spearman's rank correlation rho	171	0.00355624
OLFM1	0.178415	0.000218173	Spearman's rank correlation rho	19	0.00356323
AC079922.2	0.178414	0.000218191	Spearman's rank correlation rho	5	0.00356323
JARID2	0.178353	0.000219288	Spearman's rank correlation rho	174	0.00357814
CHD1	0.178267	0.000220867	Spearman's rank correlation rho	248	0.00360087
BAZ2A	0.178197	0.000222149	Spearman's rank correlation rho	178	0.00361873
TRIR	0.178168	0.000222679	Spearman's rank correlation rho	404	0.00362432
YIPF3	0.178101	0.000223927	Spearman's rank correlation rho	315	0.00364159
NABP2	0.178088	0.000224165	Spearman's rank correlation rho	110	0.0036424
ZNF770	0.178049	0.000224881	Spearman's rank correlation rho	130	0.00364674
PSMD13	0.178045	0.000224953	Spearman's rank correlation rho	303	0.00364674
ADGRL1	0.178043	0.000224996	Spearman's rank correlation rho	95	0.00364674
NKTR	0.177997	0.000225849	Spearman's rank correlation rho	369	0.00365302
UBE2T	0.177995	0.00022589	Spearman's rank correlation rho	112	0.00365302
TMEM263	0.177992	0.000225948	Spearman's rank correlation rho	288	0.00365302
MSANTD4	0.177961	0.000226539	Spearman's rank correlation rho	103	0.00365952
RPL17	0.177933	0.000227062	Spearman's rank correlation rho	329	0.00366492
PFDN1	0.177875	0.000228156	Spearman's rank correlation rho	301	0.0036756
ABHD5	0.17787	0.000228235	Spearman's rank correlation rho	111	0.0036756
COA1	0.177867	0.000228292	Spearman's rank correlation rho	232	0.0036756
SPX	0.177808	0.000229422	Spearman's rank correlation rho	6	0.00369052
CLEC16A	0.177798	0.000229599	Spearman's rank correlation rho	45	0.00369052
NAPG	0.177746	0.000230597	Spearman's rank correlation rho	129	0.00370063
ITGB3BP	0.17774	0.000230708	Spearman's rank correlation rho	169	0.00370063
FIZ1	0.177735	0.000230801	Spearman's rank correlation rho	51	0.00370063
SERBP1	0.177688	0.000231705	Spearman's rank correlation rho	419	0.00370933
SLC25A11	0.177687	0.000231726	Spearman's rank correlation rho	228	0.00370933
CTDSPL2	0.177671	0.000232023	Spearman's rank correlation rho	193	0.00371102
RAB14	0.177656	0.000232307	Spearman's rank correlation rho	327	0.00371251
KCNC3	0.177552	0.000234314	Spearman's rank correlation rho	25	0.00374151
MRFAP1L1	0.177422	0.000236847	Spearman's rank correlation rho	199	0.00377884
PMP22	0.17737	0.000237866	Spearman's rank correlation rho	320	0.00379198
MMP16	0.177345	0.000238347	Spearman's rank correlation rho	209	0.00379603
BCL2L12	0.177337	0.000238511	Spearman's rank correlation rho	145	0.00379603
MBTPS1	0.177307	0.000239096	Spearman's rank correlation rho	250	0.00380222
CHD3	0.177239	0.000240452	Spearman's rank correlation rho	156	0.00382065
H2AFY2	0.177218	0.000240858	Spearman's rank correlation rho	202	0.00382232
SERINC3	0.177213	0.000240951	Spearman's rank correlation rho	182	0.00382232
C5orf15	0.177196	0.000241293	Spearman's rank correlation rho	220	0.00382461
PTRHD1	0.177174	0.000241741	Spearman's rank correlation rho	259	0.00382783
SMPD4	0.177166	0.000241891	Spearman's rank correlation rho	118	0.00382783
RPL7L1	0.177125	0.000242719	Spearman's rank correlation rho	334	0.00383616
ZYG11B	0.17712	0.000242812	Spearman's rank correlation rho	149	0.00383616
HAND1	0.177093	0.000243357	Spearman's rank correlation rho	58	0.00384163
TMEM50A	0.177055	0.00024411	Spearman's rank correlation rho	285	0.00384884
RPS2	0.17705	0.00024421	Spearman's rank correlation rho	425	0.00384884
TMEM206	0.177016	0.000244907	Spearman's rank correlation rho	106	0.00385669
OSBPL6	0.176975	0.000245731	Spearman's rank correlation rho	17	0.00386442
TARS	0.176951	0.000246205	Spearman's rank correlation rho	173	0.00386442
RPL30	0.176947	0.000246302	Spearman's rank correlation rho	425	0.00386442
RAB9A	0.176943	0.000246377	Spearman's rank correlation rho	190	0.00386442
BEX4	0.176942	0.000246394	Spearman's rank correlation rho	341	0.00386442
H2AFJ	0.176919	0.000246858	Spearman's rank correlation rho	235	0.00386616
SAFB2	0.176917	0.000246904	Spearman's rank correlation rho	178	0.00386616
DPF2	0.17688	0.000247663	Spearman's rank correlation rho	201	0.0038739
PRPF31	0.176842	0.00024844	Spearman's rank correlation rho	262	0.0038739
GSTM3	0.176838	0.000248509	Spearman's rank correlation rho	349	0.0038739
MPHOSPH8	0.176827	0.00024874	Spearman's rank correlation rho	334	0.0038739
RINL	0.176825	0.000248778	Spearman's rank correlation rho	23	0.0038739
MRPL13	0.176822	0.000248847	Spearman's rank correlation rho	241	0.0038739
ZBTB44	0.176808	0.000249137	Spearman's rank correlation rho	127	0.0038739
CPXM1	0.176798	0.000249325	Spearman's rank correlation rho	244	0.0038739
RPL4	0.176792	0.000249454	Spearman's rank correlation rho	423	0.0038739
FNDC3B	0.176786	0.00024958	Spearman's rank correlation rho	235	0.0038739
NNT-AS1	0.176785	0.000249594	Spearman's rank correlation rho	113	0.0038739
PSMB3	0.176753	0.000250261	Spearman's rank correlation rho	343	0.00388115
FBXO4	0.176729	0.000250758	Spearman's rank correlation rho	70	0.00388543
AURKAIP1	0.176718	0.000250984	Spearman's rank correlation rho	337	0.00388543
RAD51C	0.17671	0.000251138	Spearman's rank correlation rho	153	0.00388543
RAB12	0.176675	0.000251863	Spearman's rank correlation rho	15	0.00389354
PRIM1	0.176652	0.000252342	Spearman's rank correlation rho	72	0.00389784
MFAP2	0.176642	0.000252554	Spearman's rank correlation rho	345	0.00389801
PDCD5	0.176604	0.000253339	Spearman's rank correlation rho	338	0.00390702
SRSF5	0.176588	0.000253669	Spearman's rank correlation rho	362	0.003909
REX1BD	0.176526	0.000254968	Spearman's rank correlation rho	271	0.00392492
TMEM14C	0.176519	0.000255107	Spearman's rank correlation rho	393	0.00392492
DPH7	0.176479	0.00025595	Spearman's rank correlation rho	126	0.00393478
CDC42SE1	0.176456	0.000256438	Spearman's rank correlation rho	184	0.00393915
AASDHPPT	0.17644	0.000256782	Spearman's rank correlation rho	300	0.00394131
AL135744.1	0.17642	0.000257203	Spearman's rank correlation rho	4	0.00394466
RTN4	0.176298	0.000259781	Spearman's rank correlation rho	338	0.00398105
NARS2	0.176197	0.000261948	Spearman's rank correlation rho	66	0.00401056
ANKRD17	0.176186	0.000262173	Spearman's rank correlation rho	223	0.00401056
RSRC2	0.176179	0.000262327	Spearman's rank correlation rho	385	0.00401056
MARCKSL1	0.176135	0.000263272	Spearman's rank correlation rho	409	0.00402184
ACYP1	0.176108	0.000263849	Spearman's rank correlation rho	141	0.00402748
NPLOC4	0.176087	0.000264302	Spearman's rank correlation rho	84	0.00403123
ANAPC15	0.176077	0.000264534	Spearman's rank correlation rho	118	0.0040316
SAR1A	0.176049	0.000265126	Spearman's rank correlation rho	307	0.00403535
ILK	0.176033	0.000265483	Spearman's rank correlation rho	335	0.00403535
TOR3A	0.17603	0.000265545	Spearman's rank correlation rho	115	0.00403535
CAMK2D	0.176027	0.000265612	Spearman's rank correlation rho	142	0.00403535
SPPL2A	0.175999	0.000266221	Spearman's rank correlation rho	157	0.00404143
UPF2	0.175893	0.000268539	Spearman's rank correlation rho	280	0.00407344
TPRA1	0.1758	0.000270588	Spearman's rank correlation rho	75	0.00410119
NEMF	0.175791	0.000270792	Spearman's rank correlation rho	260	0.00410119
KMT2C	0.175774	0.000271175	Spearman's rank correlation rho	225	0.0041038
SAP30BP	0.175737	0.000271987	Spearman's rank correlation rho	213	0.00411288
PSMB2	0.175662	0.000273661	Spearman's rank correlation rho	346	0.00413132
LRP5	0.175662	0.000273673	Spearman's rank correlation rho	67	0.00413132
FAHD1	0.175646	0.000274014	Spearman's rank correlation rho	180	0.00413132
CDH24	0.175635	0.000274269	Spearman's rank correlation rho	25	0.00413132
GXYLT1	0.175616	0.000274692	Spearman's rank correlation rho	150	0.00413132
RPE	0.175614	0.000274735	Spearman's rank correlation rho	115	0.00413132
ZBED5	0.175608	0.000274868	Spearman's rank correlation rho	192	0.00413132
RPS26	0.175606	0.00027491	Spearman's rank correlation rho	425	0.00413132
C19orf25	0.175558	0.000275987	Spearman's rank correlation rho	191	0.00414171
SLC9A3R1	0.175557	0.000276028	Spearman's rank correlation rho	118	0.00414171
BICD1	0.175536	0.000276503	Spearman's rank correlation rho	66	0.00414396
PHF20	0.175531	0.000276606	Spearman's rank correlation rho	229	0.00414396
PPM1G	0.175508	0.000277128	Spearman's rank correlation rho	277	0.00414859
MAP1A	0.175475	0.000277871	Spearman's rank correlation rho	154	0.00415102
CFL1	0.175463	0.000278144	Spearman's rank correlation rho	422	0.00415102
EIF2S2	0.175455	0.000278331	Spearman's rank correlation rho	340	0.00415102
HMGB1	0.175454	0.00027836	Spearman's rank correlation rho	420	0.00415102
CDCA4	0.175454	0.00027836	Spearman's rank correlation rho	162	0.00415102
PAFAH1B2	0.175431	0.000278868	Spearman's rank correlation rho	221	0.00415538
LINC01842	0.175399	0.000279594	Spearman's rank correlation rho	5	0.00416124
CALR	0.175395	0.00027969	Spearman's rank correlation rho	412	0.00416124
ZNF236	0.175383	0.00027997	Spearman's rank correlation rho	97	0.00416222
TNKS2	0.175309	0.000281664	Spearman's rank correlation rho	125	0.0041842
NFATC3	0.175296	0.000281967	Spearman's rank correlation rho	110	0.0041855
ASPM	0.175281	0.000282315	Spearman's rank correlation rho	70	0.00418746
DENND5A	0.175238	0.000283289	Spearman's rank correlation rho	84	0.00418999
C6orf62	0.175238	0.000283293	Spearman's rank correlation rho	145	0.00418999
NIT1	0.175227	0.00028355	Spearman's rank correlation rho	117	0.00418999
GAA	0.175225	0.000283595	Spearman's rank correlation rho	105	0.00418999
CLDN12	0.175213	0.000283876	Spearman's rank correlation rho	65	0.00418999
RRM2	0.175208	0.00028398	Spearman's rank correlation rho	66	0.00418999
LACC1	0.175201	0.000284159	Spearman's rank correlation rho	32	0.00418999
ZBTB20	0.175192	0.000284355	Spearman's rank correlation rho	185	0.00418999
PIGP	0.175189	0.00028443	Spearman's rank correlation rho	82	0.00418999
PCNX4	0.17516	0.000285095	Spearman's rank correlation rho	202	0.0041966
METTL9	0.175101	0.000286487	Spearman's rank correlation rho	305	0.0042139
RPL26	0.175075	0.000287075	Spearman's rank correlation rho	425	0.00421935
RBMS3	0.175056	0.000287532	Spearman's rank correlation rho	202	0.00422286
TMUB2	0.17501	0.000288617	Spearman's rank correlation rho	157	0.0042356
ESD	0.174958	0.000289824	Spearman's rank correlation rho	403	0.00424686
MDC1	0.174952	0.000289965	Spearman's rank correlation rho	68	0.00424686
SMG9	0.174949	0.000290041	Spearman's rank correlation rho	96	0.00424686
DDX1	0.174905	0.00029108	Spearman's rank correlation rho	252	0.00425886
GADD45B	0.174871	0.000291893	Spearman's rank correlation rho	281	0.00426168
TSPAN4	0.174871	0.000291899	Spearman's rank correlation rho	259	0.00426168
UFD1	0.174869	0.000291932	Spearman's rank correlation rho	229	0.00426168
IDH1	0.174761	0.00029452	Spearman's rank correlation rho	178	0.00429005
AP3D1	0.174756	0.000294642	Spearman's rank correlation rho	151	0.00429005
NCBP2	0.174743	0.000294944	Spearman's rank correlation rho	265	0.00429005
PDIA5	0.174742	0.000294965	Spearman's rank correlation rho	123	0.00429005
FAM241B	0.174742	0.000294981	Spearman's rank correlation rho	17	0.00429005
COX4I1	0.174694	0.000296133	Spearman's rank correlation rho	419	0.00430358
GCSH	0.174656	0.000297041	Spearman's rank correlation rho	261	0.00431136
RTF1	0.174653	0.000297113	Spearman's rank correlation rho	355	0.00431136
CHTF18	0.174632	0.000297623	Spearman's rank correlation rho	50	0.00431554
TMEM147-AS1	0.174578	0.000298918	Spearman's rank correlation rho	23	0.0043256
ZCCHC8	0.174577	0.000298946	Spearman's rank correlation rho	140	0.0043256
MMP14	0.174575	0.000299008	Spearman's rank correlation rho	178	0.0043256
TBC1D23	0.174567	0.000299209	Spearman's rank correlation rho	144	0.0043256
BMP1	0.174512	0.000300526	Spearman's rank correlation rho	150	0.0043414
ADGRG2	0.174461	0.000301777	Spearman's rank correlation rho	18	0.00435314
EPRS	0.174461	0.000301787	Spearman's rank correlation rho	232	0.00435314
COMMD2	0.174431	0.000302516	Spearman's rank correlation rho	301	0.00436042
CCDC149	0.174419	0.000302804	Spearman's rank correlation rho	31	0.00436133
NUDT9	0.174299	0.000305772	Spearman's rank correlation rho	178	0.0044008
ARF5	0.17429	0.000306	Spearman's rank correlation rho	283	0.00440082
MTX1	0.174272	0.000306452	Spearman's rank correlation rho	164	0.0044026
MTAP	0.174267	0.000306577	Spearman's rank correlation rho	156	0.0044026
RPS3A	0.174255	0.000306866	Spearman's rank correlation rho	425	0.00440348
RCN1	0.174204	0.000308149	Spearman's rank correlation rho	375	0.00441816
IFT43	0.174194	0.000308384	Spearman's rank correlation rho	200	0.00441816
ANXA5	0.174187	0.000308572	Spearman's rank correlation rho	393	0.00441816
PIP4P2	0.174149	0.000309512	Spearman's rank correlation rho	141	0.00442834
ANXA7	0.174126	0.0003101	Spearman's rank correlation rho	199	0.0044317
MGST3	0.174122	0.000310203	Spearman's rank correlation rho	381	0.0044317
STAU2	0.174078	0.000311306	Spearman's rank correlation rho	121	0.00444419
CIR1	0.174064	0.000311667	Spearman's rank correlation rho	307	0.00444606
FRYL	0.17405	0.000312019	Spearman's rank correlation rho	140	0.00444782
UBAC2	0.174015	0.000312906	Spearman's rank correlation rho	196	0.00445719
TMEM128	0.173998	0.000313337	Spearman's rank correlation rho	113	0.00446005
SACS	0.173982	0.000313745	Spearman's rank correlation rho	84	0.00446259
TSC22D2	0.173972	0.00031398	Spearman's rank correlation rho	154	0.00446266
RANBP1	0.173963	0.000314215	Spearman's rank correlation rho	353	0.00446273
ZNF92	0.173949	0.000314581	Spearman's rank correlation rho	76	0.00446466
PDCD6	0.173916	0.000315404	Spearman's rank correlation rho	361	0.00447307
COX11	0.173881	0.000316302	Spearman's rank correlation rho	175	0.00447625
DDAH1	0.173879	0.000316353	Spearman's rank correlation rho	41	0.00447625
HSD17B4	0.173872	0.000316546	Spearman's rank correlation rho	210	0.00447625
ANXA6	0.173872	0.000316551	Spearman's rank correlation rho	344	0.00447625
ASXL1	0.173817	0.000317957	Spearman's rank correlation rho	135	0.00449286
PEBP1	0.173785	0.00031877	Spearman's rank correlation rho	405	0.00450106
ROCK2	0.173743	0.000319866	Spearman's rank correlation rho	210	0.00451077
SOBP	0.173735	0.000320074	Spearman's rank correlation rho	87	0.00451077
ZFAT	0.173731	0.000320172	Spearman's rank correlation rho	24	0.00451077
BABAM1	0.173721	0.000320417	Spearman's rank correlation rho	233	0.00451077
TMPRSS2	0.17371	0.000320711	Spearman's rank correlation rho	3	0.00451077
AC010999.2	0.173705	0.000320852	Spearman's rank correlation rho	3	0.00451077
NTN1	0.173683	0.000321422	Spearman's rank correlation rho	3	0.0045155
MYNN	0.173663	0.000321923	Spearman's rank correlation rho	120	0.00451631
LEO1	0.173663	0.000321945	Spearman's rank correlation rho	219	0.00451631
CNN3	0.173648	0.00032232	Spearman's rank correlation rho	378	0.0045183
LAMA3	0.173621	0.000323035	Spearman's rank correlation rho	10	0.00452428
TTF1	0.173614	0.000323213	Spearman's rank correlation rho	145	0.00452428
NR2F2	0.173594	0.000323731	Spearman's rank correlation rho	388	0.00452827
TIMM10B	0.173568	0.000324404	Spearman's rank correlation rho	163	0.0045323
CHAF1A	0.173543	0.000325064	Spearman's rank correlation rho	52	0.0045323
RPL31	0.173537	0.000325237	Spearman's rank correlation rho	424	0.0045323
SPRY2	0.173534	0.000325304	Spearman's rank correlation rho	117	0.0045323
PRR13	0.173531	0.0003254	Spearman's rank correlation rho	176	0.0045323
SLC22A5	0.173519	0.000325705	Spearman's rank correlation rho	25	0.0045323
MGRN1	0.173511	0.000325923	Spearman's rank correlation rho	106	0.0045323
TBCB	0.173509	0.000325962	Spearman's rank correlation rho	317	0.0045323
CERS4	0.173503	0.000326122	Spearman's rank correlation rho	106	0.0045323
AGO3	0.17346	0.000327262	Spearman's rank correlation rho	233	0.00454489
RSF1	0.173418	0.000328381	Spearman's rank correlation rho	351	0.00455717
POLD3	0.173376	0.00032948	Spearman's rank correlation rho	138	0.00456915
VPS35	0.173366	0.000329743	Spearman's rank correlation rho	327	0.00456953
STOML2	0.173315	0.000331115	Spearman's rank correlation rho	327	0.00458527
HILPDA	0.173292	0.000331718	Spearman's rank correlation rho	190	0.00458857
TRA2B	0.173288	0.000331826	Spearman's rank correlation rho	373	0.00458857
ZNF589	0.173278	0.000332094	Spearman's rank correlation rho	32	0.004589
S100A4	0.173215	0.000333796	Spearman's rank correlation rho	107	0.00460923
MLLT10	0.17316	0.000335271	Spearman's rank correlation rho	168	0.0046263
GNPNAT1	0.173118	0.000336406	Spearman's rank correlation rho	72	0.00463867
COQ9	0.173099	0.000336919	Spearman's rank correlation rho	162	0.00464131
WASHC3	0.173091	0.000337155	Spearman's rank correlation rho	178	0.00464131
VAPB	0.173085	0.000337315	Spearman's rank correlation rho	159	0.00464131
FKBP10	0.173072	0.000337653	Spearman's rank correlation rho	364	0.00464267
FBXO17	0.173053	0.000338191	Spearman's rank correlation rho	276	0.00464651
TMEM184B	0.173044	0.000338412	Spearman's rank correlation rho	87	0.00464651
SYNE2	0.172995	0.000339752	Spearman's rank correlation rho	255	0.00466093
FKRP	0.172988	0.000339942	Spearman's rank correlation rho	42	0.00466093
KPNB1	0.172974	0.000340333	Spearman's rank correlation rho	313	0.004663
PRDX1	0.172948	0.000341056	Spearman's rank correlation rho	393	0.0046696
MKI67	0.172845	0.000343887	Spearman's rank correlation rho	70	0.00470476
ATG4B	0.172837	0.000344109	Spearman's rank correlation rho	137	0.00470476
B2M	0.172817	0.000344653	Spearman's rank correlation rho	408	0.00470889
PSMD12	0.172795	0.000345264	Spearman's rank correlation rho	225	0.00471391
LGALS3BP	0.172735	0.00034695	Spearman's rank correlation rho	173	0.0047336
BFAR	0.172696	0.000348022	Spearman's rank correlation rho	208	0.00474489
SKAP2	0.172687	0.000348301	Spearman's rank correlation rho	191	0.00474536
TRPS1	0.172664	0.000348939	Spearman's rank correlation rho	149	0.0047466
TMED4	0.172659	0.000349085	Spearman's rank correlation rho	279	0.0047466
DYM	0.172649	0.000349343	Spearman's rank correlation rho	126	0.0047466
CBX7	0.172642	0.000349556	Spearman's rank correlation rho	10	0.0047466
NKIRAS2	0.17264	0.000349615	Spearman's rank correlation rho	188	0.0047466
CEP57L1	0.172583	0.000351221	Spearman's rank correlation rho	152	0.00476411
LRRCC1	0.172576	0.000351396	Spearman's rank correlation rho	102	0.00476411
PNRC1	0.172541	0.000352388	Spearman's rank correlation rho	249	0.00477421
SEC61A1	0.172508	0.000353327	Spearman's rank correlation rho	209	0.0047836
EXOSC1	0.172487	0.000353943	Spearman's rank correlation rho	162	0.00478691
TENT2	0.172476	0.000354229	Spearman's rank correlation rho	146	0.00478691
SIVA1	0.172467	0.000354511	Spearman's rank correlation rho	378	0.00478691
CEP57	0.172465	0.000354558	Spearman's rank correlation rho	276	0.00478691
JMJD6	0.172382	0.000356937	Spearman's rank correlation rho	136	0.00481478
MRPL46	0.172375	0.000357119	Spearman's rank correlation rho	147	0.00481478
NCAPG2	0.172356	0.000357663	Spearman's rank correlation rho	61	0.00481876
SMARCB1	0.172346	0.000357957	Spearman's rank correlation rho	327	0.00481937
MIMT1	0.172284	0.000359738	Spearman's rank correlation rho	34	0.00483826
UTP3	0.17228	0.000359858	Spearman's rank correlation rho	138	0.00483826
RIPK1	0.172238	0.000361082	Spearman's rank correlation rho	87	0.00485136
TIMM17B	0.172199	0.000362196	Spearman's rank correlation rho	273	0.00486278
HLTF	0.172191	0.000362434	Spearman's rank correlation rho	193	0.00486278
TAF3	0.172146	0.000363739	Spearman's rank correlation rho	145	0.00487692
LIG1	0.172131	0.000364181	Spearman's rank correlation rho	87	0.00487731
HIBADH	0.172128	0.000364271	Spearman's rank correlation rho	142	0.00487731
XBP1	0.172105	0.000364946	Spearman's rank correlation rho	266	0.00488298
FAM50A	0.172069	0.000366006	Spearman's rank correlation rho	61	0.00489379
ZDHHC6	0.172051	0.000366536	Spearman's rank correlation rho	127	0.00489522
SMIM30	0.17204	0.000366864	Spearman's rank correlation rho	206	0.00489522
LNP1	0.172039	0.00036687	Spearman's rank correlation rho	63	0.00489522
SKP2	0.172004	0.000367896	Spearman's rank correlation rho	109	0.00490396
HOXB7	0.171993	0.000368239	Spearman's rank correlation rho	144	0.00490396
PREPL	0.171991	0.000368284	Spearman's rank correlation rho	151	0.00490396
GINM1	0.171963	0.000369115	Spearman's rank correlation rho	267	0.00491166
RARRES1	0.171945	0.00036964	Spearman's rank correlation rho	44	0.00491528
TUBG1	0.17186	0.000372164	Spearman's rank correlation rho	119	0.00494545
POLG	0.171839	0.000372805	Spearman's rank correlation rho	53	0.00494705
BORCS7	0.171835	0.00037292	Spearman's rank correlation rho	296	0.00494705
CDK10	0.171831	0.000373049	Spearman's rank correlation rho	129	0.00494705
SLC35A2	0.171795	0.000374121	Spearman's rank correlation rho	125	0.00495786
ATR	0.171781	0.000374525	Spearman's rank correlation rho	77	0.00495983
MAN1A1	0.171745	0.00037562	Spearman's rank correlation rho	143	0.00497095
TMEM97	0.17169	0.000377263	Spearman's rank correlation rho	166	0.00498881
KANSL3	0.171683	0.000377484	Spearman's rank correlation rho	81	0.00498881
RNASEH1-AS1	0.171674	0.000377762	Spearman's rank correlation rho	79	0.00498908
CORO1B	0.171648	0.000378539	Spearman's rank correlation rho	218	0.00499594
PPP1R11	0.171628	0.000379151	Spearman's rank correlation rho	167	0.00500062
PPP1R37	0.171601	0.000379971	Spearman's rank correlation rho	83	0.00500803
UBE2L3	0.171584	0.000380476	Spearman's rank correlation rho	339	0.00501128
PTPRA	0.171564	0.000381087	Spearman's rank correlation rho	96	0.00501195
BCAR3	0.171558	0.000381274	Spearman's rank correlation rho	27	0.00501195
C8orf33	0.171557	0.000381302	Spearman's rank correlation rho	183	0.00501195
MYL12A	0.171544	0.000381693	Spearman's rank correlation rho	401	0.0050137
GDI2	0.171519	0.000382475	Spearman's rank correlation rho	361	0.00501651
NDUFS7	0.171516	0.000382567	Spearman's rank correlation rho	294	0.00501651
FAM66C	0.171512	0.000382683	Spearman's rank correlation rho	43	0.00501651
UBQLN2	0.171474	0.000383855	Spearman's rank correlation rho	155	0.00502848
COX6B1	0.171459	0.000384288	Spearman's rank correlation rho	408	0.00503076
GTF2H3	0.171415	0.000385644	Spearman's rank correlation rho	123	0.00504372
EPC1	0.17141	0.000385799	Spearman's rank correlation rho	324	0.00504372
CEBPZOS	0.171397	0.000386225	Spearman's rank correlation rho	179	0.00504589
TMEM106C	0.171361	0.000387308	Spearman's rank correlation rho	181	0.00505663
SRBD1	0.171339	0.000387999	Spearman's rank correlation rho	122	0.00506025
SNAPC3	0.17133	0.000388276	Spearman's rank correlation rho	178	0.00506025
CDC42	0.171327	0.000388367	Spearman's rank correlation rho	421	0.00506025
APOBEC3B	0.171312	0.000388841	Spearman's rank correlation rho	10	0.00506148
TNFSF12	0.171307	0.000388984	Spearman's rank correlation rho	99	0.00506148
LSG1	0.171282	0.000389779	Spearman's rank correlation rho	126	0.00506844
TM2D2	0.171225	0.000391542	Spearman's rank correlation rho	210	0.00508794
SNRPD3	0.171177	0.000393037	Spearman's rank correlation rho	381	0.00510395
EEF1D	0.171081	0.000396073	Spearman's rank correlation rho	419	0.00513803
GTF2F1	0.171075	0.000396261	Spearman's rank correlation rho	250	0.00513803
THYN1	0.171067	0.000396523	Spearman's rank correlation rho	173	0.00513803
SNAPC2	0.17106	0.00039672	Spearman's rank correlation rho	159	0.00513803
MPP1	0.171034	0.000397539	Spearman's rank correlation rho	66	0.00514521
PSMG2	0.171012	0.000398242	Spearman's rank correlation rho	279	0.00515086
ARID4B	0.170921	0.000401162	Spearman's rank correlation rho	331	0.00518517
ERP44	0.170908	0.00040156	Spearman's rank correlation rho	248	0.00518686
TPM1	0.17088	0.000402465	Spearman's rank correlation rho	392	0.00519509
EMP2	0.170821	0.000404339	Spearman's rank correlation rho	169	0.00521581
EIF3J	0.17077	0.000405988	Spearman's rank correlation rho	250	0.0052336
TCF3	0.170759	0.000406339	Spearman's rank correlation rho	141	0.00523466
NAA10	0.170724	0.000407471	Spearman's rank correlation rho	242	0.00524338
GTF3C5	0.170722	0.000407557	Spearman's rank correlation rho	136	0.00524338
NFAT5	0.170704	0.00040812	Spearman's rank correlation rho	209	0.00524714
CENPX	0.170638	0.000410292	Spearman's rank correlation rho	264	0.00527157
DCTN6	0.170526	0.000413967	Spearman's rank correlation rho	271	0.00531527
HS2ST1	0.170422	0.000417392	Spearman's rank correlation rho	165	0.00535571
MYL7	0.170393	0.000418357	Spearman's rank correlation rho	12	0.00536453
KHDRBS1	0.170379	0.00041881	Spearman's rank correlation rho	293	0.00536679
IMPDH2	0.170358	0.000419502	Spearman's rank correlation rho	345	0.00537212
PSMD4	0.170342	0.000420044	Spearman's rank correlation rho	322	0.00537551
KDELR2	0.170323	0.000420671	Spearman's rank correlation rho	387	0.00537794
ZNF625	0.17032	0.000420788	Spearman's rank correlation rho	74	0.00537794
LDHB	0.17028	0.000422122	Spearman's rank correlation rho	414	0.00539144
CSNK2A2	0.170242	0.000423394	Spearman's rank correlation rho	66	0.00540099
GLOD4	0.170236	0.000423603	Spearman's rank correlation rho	225	0.00540099
NPHP3	0.170233	0.000423705	Spearman's rank correlation rho	150	0.00540099
KLHDC2	0.170207	0.000424583	Spearman's rank correlation rho	199	0.00540863
SUMO4	0.170197	0.000424898	Spearman's rank correlation rho	62	0.00540909
NUP107	0.170162	0.000426084	Spearman's rank correlation rho	149	0.00542063
CREBZF	0.170141	0.000426781	Spearman's rank correlation rho	232	0.00542594
CBFB	0.170096	0.000428323	Spearman's rank correlation rho	83	0.00543915
COL6A2	0.170086	0.000428651	Spearman's rank correlation rho	407	0.00543915
MRPS7	0.170086	0.000428662	Spearman's rank correlation rho	234	0.00543915
QPRT	0.170027	0.000430676	Spearman's rank correlation rho	381	0.00546114
CHTF8	0.170001	0.000431551	Spearman's rank correlation rho	114	0.00546867
PLAGL1	0.169979	0.000432312	Spearman's rank correlation rho	301	0.00547209
MAP1B	0.169969	0.000432646	Spearman's rank correlation rho	285	0.00547209
KRTCAP2	0.169966	0.000432748	Spearman's rank correlation rho	224	0.00547209
SMU1	0.16996	0.00043295	Spearman's rank correlation rho	207	0.00547209
ZFP36L1	0.169941	0.000433596	Spearman's rank correlation rho	415	0.00547669
FAM200B	0.169926	0.000434145	Spearman's rank correlation rho	246	0.00548006
COMMD4	0.16988	0.000435699	Spearman's rank correlation rho	229	0.0054961
PSMD1	0.169862	0.000436344	Spearman's rank correlation rho	252	0.00550066
ELOC	0.169839	0.000437121	Spearman's rank correlation rho	329	0.00550688
AC016257.1	0.169822	0.00043771	Spearman's rank correlation rho	3	0.00550833
ATAD2	0.169811	0.000438103	Spearman's rank correlation rho	111	0.00550833
HACE1	0.169803	0.000438369	Spearman's rank correlation rho	39	0.00550833
GALNT14	0.169803	0.000438373	Spearman's rank correlation rho	59	0.00550833
EPHA4	0.169776	0.00043932	Spearman's rank correlation rho	129	0.00551667
POMGNT2	0.169751	0.000440167	Spearman's rank correlation rho	50	0.00552238
COX7A2	0.169746	0.000440344	Spearman's rank correlation rho	408	0.00552238
TSPAN13	0.169702	0.000441909	Spearman's rank correlation rho	153	0.00553739
IFT57	0.169681	0.000442617	Spearman's rank correlation rho	242	0.00553739
TFDP2	0.169676	0.000442798	Spearman's rank correlation rho	238	0.00553739
TWF2	0.169675	0.000442832	Spearman's rank correlation rho	194	0.00553739
GALT	0.169671	0.00044299	Spearman's rank correlation rho	133	0.00553739
HACD3	0.169649	0.00044374	Spearman's rank correlation rho	301	0.00553739
MDH2	0.169649	0.000443755	Spearman's rank correlation rho	354	0.00553739
G2E3	0.169647	0.000443824	Spearman's rank correlation rho	141	0.00553739
MRPL4	0.169625	0.000444599	Spearman's rank correlation rho	238	0.00554348
ZNF202	0.169613	0.00044502	Spearman's rank correlation rho	36	0.00554517
RHOA	0.16958	0.000446182	Spearman's rank correlation rho	408	0.00555371
TRAP1	0.169572	0.000446452	Spearman's rank correlation rho	168	0.00555371
CCNB1	0.169569	0.000446564	Spearman's rank correlation rho	95	0.00555371
EI24	0.169528	0.000447998	Spearman's rank correlation rho	246	0.00556771
PM20D2	0.169521	0.000448264	Spearman's rank correlation rho	61	0.00556771
MATN2	0.169468	0.000450152	Spearman's rank correlation rho	253	0.00558759
ZNF862	0.169447	0.000450898	Spearman's rank correlation rho	24	0.00559326
VPS37A	0.169435	0.000451299	Spearman's rank correlation rho	174	0.00559467
AL135925.1	0.169399	0.000452616	Spearman's rank correlation rho	132	0.00560741
C6orf48	0.169359	0.000454037	Spearman's rank correlation rho	396	0.00561917
UBA2	0.169356	0.000454144	Spearman's rank correlation rho	288	0.00561917
BAG4	0.169325	0.00045525	Spearman's rank correlation rho	99	0.00562926
ARFGAP2	0.169314	0.000455639	Spearman's rank correlation rho	200	0.00563048
HAND2	0.169291	0.000456466	Spearman's rank correlation rho	306	0.00563407
JRKL	0.169289	0.000456538	Spearman's rank correlation rho	112	0.00563407
TCF25	0.169275	0.000457051	Spearman's rank correlation rho	394	0.00563407
FKBP1A	0.169274	0.000457092	Spearman's rank correlation rho	352	0.00563407
SP1	0.169241	0.000458291	Spearman's rank correlation rho	120	0.00563865
TMCO1	0.169239	0.00045835	Spearman's rank correlation rho	294	0.00563865
SFXN1	0.169235	0.000458516	Spearman's rank correlation rho	181	0.00563865
FMOD	0.169231	0.000458625	Spearman's rank correlation rho	203	0.00563865
RAB6A	0.169208	0.000459493	Spearman's rank correlation rho	214	0.00564233
ZNF106	0.169207	0.000459506	Spearman's rank correlation rho	253	0.00564233
HSPA1A	0.169195	0.000459932	Spearman's rank correlation rho	415	0.00564399
SUV39H1	0.169152	0.000461515	Spearman's rank correlation rho	22	0.00565457
BRD3	0.169148	0.000461653	Spearman's rank correlation rho	284	0.00565457
RAB2A	0.169148	0.000461669	Spearman's rank correlation rho	392	0.00565457
ZCCHC3	0.169112	0.000462957	Spearman's rank correlation rho	139	0.00566352
CYCS	0.169112	0.000462983	Spearman's rank correlation rho	266	0.00566352
RPL22	0.169054	0.000465092	Spearman's rank correlation rho	423	0.00568573
WSB1	0.16902	0.00046634	Spearman's rank correlation rho	399	0.00569461
FCGRT	0.169018	0.000466406	Spearman's rank correlation rho	351	0.00569461
BTG1	0.169001	0.000467053	Spearman's rank correlation rho	337	0.00569604
XPO6	0.168999	0.00046711	Spearman's rank correlation rho	72	0.00569604
NUDC	0.168945	0.000469091	Spearman's rank correlation rho	346	0.00571661
RPL7A	0.168936	0.000469442	Spearman's rank correlation rho	425	0.00571729
NUDT16L1	0.168898	0.000470857	Spearman's rank correlation rho	232	0.00572827
NOVA1	0.168894	0.000470979	Spearman's rank correlation rho	175	0.00572827
NXT1	0.168887	0.000471229	Spearman's rank correlation rho	192	0.00572827
PACS1	0.168865	0.000472075	Spearman's rank correlation rho	75	0.00573496
UBA3	0.168847	0.000472735	Spearman's rank correlation rho	157	0.00573938
NFIC	0.168767	0.000475707	Spearman's rank correlation rho	252	0.00577185
NBN	0.168745	0.000476532	Spearman's rank correlation rho	182	0.00577825
ACTB	0.168714	0.00047772	Spearman's rank correlation rho	425	0.00578904
AL355001.2	0.168678	0.000479062	Spearman's rank correlation rho	56	0.00580167
POLDIP2	0.168669	0.000479406	Spearman's rank correlation rho	168	0.00580222
RBBP8	0.168652	0.000480045	Spearman's rank correlation rho	72	0.00580633
SMCHD1	0.168633	0.000480752	Spearman's rank correlation rho	170	0.00581125
PTPN14	0.168608	0.000481693	Spearman's rank correlation rho	130	0.00581901
ZNF518B	0.168551	0.000483854	Spearman's rank correlation rho	110	0.00583953
CLN5	0.168548	0.000483994	Spearman's rank correlation rho	146	0.00583953
SULF1	0.168518	0.000485139	Spearman's rank correlation rho	149	0.0058497
GTSE1	0.168496	0.000485959	Spearman's rank correlation rho	55	0.00585596
ANTXR1	0.168447	0.000487856	Spearman's rank correlation rho	165	0.00587517
CPSF3	0.168431	0.000488442	Spearman's rank correlation rho	134	0.00587858
CRIPT	0.168346	0.000491726	Spearman's rank correlation rho	170	0.00591443
MNAT1	0.168337	0.000492089	Spearman's rank correlation rho	173	0.00591512
RING1	0.168281	0.000494246	Spearman's rank correlation rho	181	0.00593737
PAAF1	0.168199	0.000497418	Spearman's rank correlation rho	117	0.00597179
H2AFX	0.168126	0.000500301	Spearman's rank correlation rho	119	0.00600268
RPL13A	0.168061	0.000502823	Spearman's rank correlation rho	425	0.00602732
SAMD4B	0.168058	0.000502976	Spearman's rank correlation rho	164	0.00602732
CCS	0.168044	0.000503506	Spearman's rank correlation rho	292	0.00602995
FEM1B	0.168003	0.000505117	Spearman's rank correlation rho	125	0.00604552
ATP6V0B	0.167969	0.000506456	Spearman's rank correlation rho	286	0.0060578
USP16	0.167959	0.000506859	Spearman's rank correlation rho	240	0.00605794
SEMA3C	0.167953	0.000507092	Spearman's rank correlation rho	61	0.00605794
MKRN2	0.167929	0.000508066	Spearman's rank correlation rho	162	0.00606584
EIF4G3	0.167918	0.000508514	Spearman's rank correlation rho	166	0.00606746
CETN3	0.167888	0.000509687	Spearman's rank correlation rho	127	0.00607708
LYPLAL1	0.167872	0.000510326	Spearman's rank correlation rho	108	0.00607708
SOCS7	0.167869	0.000510469	Spearman's rank correlation rho	51	0.00607708
DUSP12	0.167861	0.000510788	Spearman's rank correlation rho	157	0.00607708
CSNK2B	0.167858	0.000510887	Spearman's rank correlation rho	368	0.00607708
PCGF1	0.167835	0.00051183	Spearman's rank correlation rho	40	0.0060774
TRMT11	0.167834	0.000511852	Spearman's rank correlation rho	170	0.0060774
MACF1	0.167834	0.000511854	Spearman's rank correlation rho	279	0.0060774
DLAT	0.167794	0.000513456	Spearman's rank correlation rho	82	0.0060927
USP48	0.167776	0.000514169	Spearman's rank correlation rho	225	0.00609708
HADHB	0.167769	0.000514454	Spearman's rank correlation rho	324	0.00609708
CCDC77	0.167759	0.000514889	Spearman's rank correlation rho	66	0.00609736
ZNF148	0.167753	0.000515106	Spearman's rank correlation rho	272	0.00609736
DHCR24	0.167724	0.000516278	Spearman's rank correlation rho	63	0.0061075
ISL1	0.167661	0.000518846	Spearman's rank correlation rho	188	0.00613414
FAM168B	0.167611	0.000520868	Spearman's rank correlation rho	111	0.00615262
STAU1	0.167603	0.000521191	Spearman's rank correlation rho	268	0.00615262
RAP1GDS1	0.167599	0.00052136	Spearman's rank correlation rho	122	0.00615262
PCMTD2	0.167591	0.000521686	Spearman's rank correlation rho	156	0.00615272
ARL4A	0.167551	0.000523304	Spearman's rank correlation rho	206	0.00616805
TIAL1	0.167539	0.000523807	Spearman's rank correlation rho	286	0.00617024
NMD3	0.167471	0.000526576	Spearman's rank correlation rho	181	0.00619909
FSCN1	0.167435	0.000528099	Spearman's rank correlation rho	353	0.00620869
ZNF736	0.167434	0.000528132	Spearman's rank correlation rho	64	0.00620869
ATMIN	0.167423	0.000528586	Spearman's rank correlation rho	43	0.00620869
OCLN	0.167421	0.000528671	Spearman's rank correlation rho	58	0.00620869
ATXN7L3B	0.167351	0.00053154	Spearman's rank correlation rho	323	0.0062386
CTXN1	0.167332	0.000532331	Spearman's rank correlation rho	40	0.00624411
AL161772.1	0.167295	0.000533873	Spearman's rank correlation rho	5	0.00625841
LAPTM4B	0.167281	0.000534454	Spearman's rank correlation rho	259	0.00626144
RARS	0.167271	0.000534875	Spearman's rank correlation rho	222	0.00626259
HMGN3	0.167221	0.000536961	Spearman's rank correlation rho	390	0.00628225
CMIP	0.167212	0.000537343	Spearman's rank correlation rho	79	0.00628225
SUCLA2	0.167208	0.000537526	Spearman's rank correlation rho	244	0.00628225
MEG3	0.167189	0.000538325	Spearman's rank correlation rho	410	0.0062878
KEAP1	0.167136	0.000540541	Spearman's rank correlation rho	136	0.00630852
BCHE	0.167131	0.000540749	Spearman's rank correlation rho	201	0.00630852
NDUFA2	0.167094	0.00054231	Spearman's rank correlation rho	306	0.00632293
TOMM7	0.167067	0.000543457	Spearman's rank correlation rho	393	0.0063325
VAPA	0.167006	0.000546038	Spearman's rank correlation rho	375	0.00635826
SNRPG	0.167	0.000546323	Spearman's rank correlation rho	351	0.00635826
NBL1	0.166982	0.000547065	Spearman's rank correlation rho	40	0.00636102
PPP2CB	0.166978	0.00054724	Spearman's rank correlation rho	96	0.00636102
BNIP2	0.166971	0.000547544	Spearman's rank correlation rho	155	0.00636102
TADA3	0.166925	0.0005495	Spearman's rank correlation rho	210	0.00637992
ZNF529	0.166913	0.00055004	Spearman's rank correlation rho	63	0.00638237
ZC3H3	0.166902	0.000550492	Spearman's rank correlation rho	50	0.0063838
RUVBL2	0.166886	0.000551161	Spearman's rank correlation rho	208	0.00638639
PAICS	0.166881	0.000551374	Spearman's rank correlation rho	239	0.00638639
CNTROB	0.166854	0.000552564	Spearman's rank correlation rho	44	0.00639463
C11orf49	0.16685	0.000552745	Spearman's rank correlation rho	164	0.00639463
MSRB2	0.166839	0.000553201	Spearman's rank correlation rho	262	0.00639609
MAP1LC3B	0.166767	0.000556305	Spearman's rank correlation rho	285	0.00642815
ILF3	0.166742	0.000557403	Spearman's rank correlation rho	327	0.00643701
ZDHHC12	0.166689	0.000559708	Spearman's rank correlation rho	56	0.00645801
SF3A2	0.166685	0.000559887	Spearman's rank correlation rho	95	0.00645801
LINC00672	0.166638	0.000561896	Spearman's rank correlation rho	94	0.00647172
SSR2	0.166635	0.000562046	Spearman's rank correlation rho	417	0.00647172
ATP5MG	0.166634	0.000562077	Spearman's rank correlation rho	421	0.00647172
CHCHD1	0.166523	0.000566949	Spearman's rank correlation rho	285	0.00652345
BSG	0.166517	0.000567242	Spearman's rank correlation rho	384	0.00652345
ZNF518A	0.166496	0.000568151	Spearman's rank correlation rho	229	0.00653004
THAP10	0.166479	0.000568888	Spearman's rank correlation rho	31	0.00653463
ASNSD1	0.16647	0.000569303	Spearman's rank correlation rho	190	0.00653553
PDRG1	0.166441	0.000570568	Spearman's rank correlation rho	201	0.00654618
ZNF81	0.166417	0.000571658	Spearman's rank correlation rho	18	0.0065536
PSMA4	0.166411	0.000571927	Spearman's rank correlation rho	359	0.0065536
MLXIP	0.166399	0.000572466	Spearman's rank correlation rho	190	0.0065536
HSPE1	0.166396	0.000572566	Spearman's rank correlation rho	399	0.0065536
NECAP2	0.166374	0.000573576	Spearman's rank correlation rho	227	0.00656129
CDC25B	0.166292	0.000577217	Spearman's rank correlation rho	91	0.00659905
CANX	0.166277	0.000577903	Spearman's rank correlation rho	330	0.006603
EBNA1BP2	0.166245	0.000579335	Spearman's rank correlation rho	204	0.00661367
FKBP3	0.166241	0.000579519	Spearman's rank correlation rho	316	0.00661367
CDC42EP4	0.166214	0.000580727	Spearman's rank correlation rho	197	0.00661838
WDR83OS	0.16621	0.000580931	Spearman's rank correlation rho	393	0.00661838
NSMCE3	0.166202	0.00058126	Spearman's rank correlation rho	91	0.00661838
GLMP	0.166199	0.000581395	Spearman's rank correlation rho	115	0.00661838
RAB22A	0.166194	0.000581637	Spearman's rank correlation rho	90	0.00661838
PDHX	0.166158	0.000583234	Spearman's rank correlation rho	126	0.00662628
LIN7C	0.166156	0.000583338	Spearman's rank correlation rho	132	0.00662628
FAM136A	0.166156	0.000583356	Spearman's rank correlation rho	208	0.00662628
EDF1	0.166086	0.000586534	Spearman's rank correlation rho	415	0.00665848
RANBP9	0.166033	0.000588922	Spearman's rank correlation rho	71	0.0066796
MAD2L2	0.166019	0.000589566	Spearman's rank correlation rho	167	0.0066796
SNRK	0.166011	0.000589927	Spearman's rank correlation rho	104	0.0066796
TUBGCP2	0.166006	0.00059016	Spearman's rank correlation rho	201	0.0066796
PSME2	0.166003	0.000590315	Spearman's rank correlation rho	273	0.0066796
POLE2	0.166	0.00059046	Spearman's rank correlation rho	32	0.0066796
ISCA2	0.165909	0.000594623	Spearman's rank correlation rho	230	0.00672277
MOAP1	0.165897	0.000595181	Spearman's rank correlation rho	129	0.00672517
STX18	0.165852	0.000597241	Spearman's rank correlation rho	160	0.00674363
CCDC18	0.165846	0.00059751	Spearman's rank correlation rho	62	0.00674363
BAX	0.165816	0.000598933	Spearman's rank correlation rho	229	0.00675576
IL11RA	0.165803	0.000599496	Spearman's rank correlation rho	283	0.00675615
SPTBN1	0.1658	0.000599664	Spearman's rank correlation rho	329	0.00675615
RNF168	0.165771	0.000601023	Spearman's rank correlation rho	131	0.00676451
KIAA0100	0.165769	0.000601104	Spearman's rank correlation rho	92	0.00676451
NOP10	0.165733	0.000602767	Spearman's rank correlation rho	357	0.00677929
RPL15	0.165722	0.000603304	Spearman's rank correlation rho	425	0.0067814
DENR	0.165662	0.000606101	Spearman's rank correlation rho	263	0.0068089
DRAP1	0.165611	0.000608481	Spearman's rank correlation rho	329	0.00683168
STMN1	0.165587	0.000609642	Spearman's rank correlation rho	410	0.00684076
SGO1	0.165569	0.000610462	Spearman's rank correlation rho	68	0.006846
DDT	0.165542	0.000611721	Spearman's rank correlation rho	314	0.00685615
UBE2G1	0.165526	0.000612505	Spearman's rank correlation rho	183	0.00686098
IGSF1	0.165512	0.00061316	Spearman's rank correlation rho	6	0.00686375
KIF20B	0.165501	0.000613708	Spearman's rank correlation rho	136	0.00686375
HDGFL2	0.165498	0.000613814	Spearman's rank correlation rho	274	0.00686375
KIF22	0.165471	0.000615119	Spearman's rank correlation rho	135	0.00687438
POFUT1	0.165444	0.000616395	Spearman's rank correlation rho	66	0.00688127
NAMPT	0.165443	0.000616445	Spearman's rank correlation rho	131	0.00688127
LMNA	0.165428	0.00061717	Spearman's rank correlation rho	336	0.0068854
C4orf46	0.165417	0.000617667	Spearman's rank correlation rho	93	0.00688699
UXS1	0.1654	0.000618501	Spearman's rank correlation rho	171	0.00689233
CIRBP	0.165382	0.000619353	Spearman's rank correlation rho	422	0.006896
SMARCC1	0.165378	0.000619542	Spearman's rank correlation rho	279	0.006896
YPEL5	0.165326	0.00062204	Spearman's rank correlation rho	219	0.00691984
DYNLRB1	0.165288	0.000623863	Spearman's rank correlation rho	368	0.00693614
NCBP3	0.165223	0.000627019	Spearman's rank correlation rho	252	0.00696668
STX12	0.165216	0.000627328	Spearman's rank correlation rho	165	0.00696668
TK1	0.165201	0.000628072	Spearman's rank correlation rho	82	0.00697095
B3GALT1	0.165151	0.000630493	Spearman's rank correlation rho	30	0.00699382
ARL4D	0.165113	0.000632339	Spearman's rank correlation rho	222	0.00701029
TVP23B	0.165081	0.000633915	Spearman's rank correlation rho	56	0.00702094
MAGI1	0.165078	0.000634023	Spearman's rank correlation rho	95	0.00702094
ORC6	0.165023	0.000636746	Spearman's rank correlation rho	106	0.00703967
EIF3D	0.165005	0.000637647	Spearman's rank correlation rho	362	0.00703967
NIPSNAP2	0.165	0.000637845	Spearman's rank correlation rho	248	0.00703967
ATP5F1E	0.164996	0.000638061	Spearman's rank correlation rho	423	0.00703967
SRSF8	0.164994	0.000638163	Spearman's rank correlation rho	156	0.00703967
HDLBP	0.164985	0.000638602	Spearman's rank correlation rho	346	0.00703967
SLC3A2	0.164981	0.000638822	Spearman's rank correlation rho	337	0.00703967
FHL1	0.16498	0.000638838	Spearman's rank correlation rho	226	0.00703967
ACTR3	0.164977	0.00063898	Spearman's rank correlation rho	274	0.00703967
SCCPDH	0.164961	0.000639807	Spearman's rank correlation rho	187	0.00704478
SNX6	0.164917	0.000641975	Spearman's rank correlation rho	360	0.00706463
NR2F6	0.164897	0.00064295	Spearman's rank correlation rho	42	0.00707135
NCAPD2	0.164871	0.000644238	Spearman's rank correlation rho	74	0.00708151
BX284668.5	0.164843	0.000645604	Spearman's rank correlation rho	58	0.00709009
SSRP1	0.164841	0.00064575	Spearman's rank correlation rho	248	0.00709009
GLRX3	0.164815	0.000647037	Spearman's rank correlation rho	261	0.00709683
CTNNBL1	0.164814	0.000647095	Spearman's rank correlation rho	192	0.00709683
NAA16	0.164796	0.000647979	Spearman's rank correlation rho	146	0.00710063
ZMIZ1	0.164792	0.000648174	Spearman's rank correlation rho	157	0.00710063
NRBF2	0.164733	0.000651133	Spearman's rank correlation rho	202	0.00712903
CDC5L	0.164702	0.000652647	Spearman's rank correlation rho	287	0.00714157
TKT	0.164687	0.000653412	Spearman's rank correlation rho	344	0.00714416
MZT1	0.164683	0.000653631	Spearman's rank correlation rho	140	0.00714416
SLC25A6	0.164676	0.000653988	Spearman's rank correlation rho	422	0.00714416
MANEA	0.164654	0.000655093	Spearman's rank correlation rho	100	0.00714858
POLR2C	0.164646	0.000655483	Spearman's rank correlation rho	264	0.00714858
THSD4	0.164644	0.000655591	Spearman's rank correlation rho	63	0.00714858
FOXRED1	0.164638	0.000655867	Spearman's rank correlation rho	81	0.00714858
BIN3	0.164605	0.000657567	Spearman's rank correlation rho	108	0.00716308
SMIM10L2B	0.16458	0.000658839	Spearman's rank correlation rho	14	0.00716906
RIMKLB	0.164576	0.000659044	Spearman's rank correlation rho	162	0.00716906
IMMP1L	0.164568	0.000659441	Spearman's rank correlation rho	194	0.00716906
SEC22C	0.16456	0.000659853	Spearman's rank correlation rho	123	0.00716906
GLIPR2	0.164551	0.000660311	Spearman's rank correlation rho	269	0.00716906
HENMT1	0.16455	0.000660332	Spearman's rank correlation rho	49	0.00716906
MPHOSPH10	0.164389	0.000668548	Spearman's rank correlation rho	279	0.00725151
NET1	0.164387	0.000668674	Spearman's rank correlation rho	188	0.00725151
OCIAD1	0.164374	0.000669316	Spearman's rank correlation rho	340	0.00725442
GMNN	0.164336	0.000671292	Spearman's rank correlation rho	148	0.00727177
ZFAND1	0.164263	0.00067508	Spearman's rank correlation rho	176	0.00730872
PTBP1	0.164249	0.000675798	Spearman's rank correlation rho	318	0.00731241
BCL7A	0.164216	0.000677513	Spearman's rank correlation rho	116	0.00732285
RBM8A	0.164216	0.000677517	Spearman's rank correlation rho	364	0.00732285
GABPB2	0.164192	0.000678757	Spearman's rank correlation rho	57	0.00733216
ANKRD26	0.164154	0.000680706	Spearman's rank correlation rho	180	0.00734329
DSC2	0.164149	0.000680969	Spearman's rank correlation rho	114	0.00734329
EEF1B2	0.164146	0.000681152	Spearman's rank correlation rho	421	0.00734329
RAD17	0.164143	0.000681301	Spearman's rank correlation rho	118	0.00734329
MAFG-DT	0.164135	0.000681732	Spearman's rank correlation rho	36	0.00734386
TOPBP1	0.164109	0.000683086	Spearman's rank correlation rho	156	0.00735397
NDUFS1	0.164088	0.00068416	Spearman's rank correlation rho	202	0.00735397
TGIF2	0.164087	0.000684253	Spearman's rank correlation rho	130	0.00735397
USP24	0.164082	0.000684468	Spearman's rank correlation rho	51	0.00735397
GMPPB	0.164081	0.000684566	Spearman's rank correlation rho	88	0.00735397
PRMT5	0.164054	0.000685971	Spearman's rank correlation rho	133	0.00736498
ECT2	0.164029	0.000687271	Spearman's rank correlation rho	68	0.00737379
ATP2B1	0.164019	0.000687823	Spearman's rank correlation rho	348	0.00737379
ERCC3	0.164017	0.000687932	Spearman's rank correlation rho	60	0.00737379
MVB12B	0.164007	0.000688448	Spearman's rank correlation rho	53	0.00737525
RTTN	0.163945	0.000691687	Spearman's rank correlation rho	60	0.00740586
PRMT3	0.163923	0.000692906	Spearman's rank correlation rho	52	0.00741482
CLEC11A	0.163816	0.000698604	Spearman's rank correlation rho	253	0.00746803
XRCC5	0.163815	0.000698648	Spearman's rank correlation rho	403	0.00746803
CHD6	0.163807	0.000699082	Spearman's rank correlation rho	251	0.00746856
CHD5	0.163772	0.000700946	Spearman's rank correlation rho	12	0.00748265
TCERG1	0.163768	0.000701173	Spearman's rank correlation rho	242	0.00748265
AL022322.1	0.163742	0.000702535	Spearman's rank correlation rho	16	0.00749306
PSMD8	0.163699	0.00070485	Spearman's rank correlation rho	396	0.00751049
MRPL54	0.163694	0.00070511	Spearman's rank correlation rho	209	0.00751049
EIF3H	0.163689	0.000705372	Spearman's rank correlation rho	406	0.00751049
RBMX2	0.163676	0.000706093	Spearman's rank correlation rho	164	0.00751049
ZC3HAV1L	0.163676	0.000706105	Spearman's rank correlation rho	45	0.00751049
PXN-AS1	0.163617	0.000709281	Spearman's rank correlation rho	41	0.00754014
DET1	0.163539	0.000713546	Spearman's rank correlation rho	79	0.00757606
AC073896.2	0.163538	0.000713576	Spearman's rank correlation rho	31	0.00757606
PLCG2	0.163534	0.000713831	Spearman's rank correlation rho	181	0.00757606
BCAP31	0.163493	0.000716026	Spearman's rank correlation rho	259	0.0075952
ZWINT	0.163446	0.00071863	Spearman's rank correlation rho	90	0.00761865
CTR9	0.163425	0.000719789	Spearman's rank correlation rho	182	0.00762677
DISP1	0.163393	0.000721518	Spearman's rank correlation rho	134	0.00764092
PGK1	0.163373	0.000722633	Spearman's rank correlation rho	360	0.00764856
ZC3H18	0.163295	0.000726977	Spearman's rank correlation rho	161	0.00768586
DVL3	0.163292	0.000727112	Spearman's rank correlation rho	130	0.00768586
COX6C	0.163288	0.000727346	Spearman's rank correlation rho	405	0.00768586
REXO1	0.163278	0.000727911	Spearman's rank correlation rho	73	0.00768764
TMSB10	0.163233	0.000730393	Spearman's rank correlation rho	425	0.00770744
RAB32	0.163223	0.000730953	Spearman's rank correlation rho	97	0.00770744
FHOD1	0.163223	0.000730977	Spearman's rank correlation rho	82	0.00770744
ITGB1	0.163158	0.000734613	Spearman's rank correlation rho	396	0.00774157
TIMM22	0.163125	0.000736434	Spearman's rank correlation rho	222	0.00775654
HNRNPL	0.163103	0.000737678	Spearman's rank correlation rho	174	0.00776543
MRGBP	0.163087	0.000738547	Spearman's rank correlation rho	163	0.00777037
TMEM106B	0.163073	0.000739369	Spearman's rank correlation rho	201	0.00777479
OSBPL9	0.163058	0.000740223	Spearman's rank correlation rho	196	0.00777956
PKD2	0.16303	0.000741792	Spearman's rank correlation rho	141	0.00778761
C10orf82	0.16303	0.000741792	Spearman's rank correlation rho	29	0.00778761
PACSIN2	0.163002	0.000743387	Spearman's rank correlation rho	115	0.00780014
FAM234A	0.162993	0.000743877	Spearman's rank correlation rho	104	0.00780106
ATP1B2	0.162984	0.000744386	Spearman's rank correlation rho	164	0.00780218
IQUB	0.162887	0.000749907	Spearman's rank correlation rho	14	0.00785179
AGGF1	0.162886	0.000749993	Spearman's rank correlation rho	40	0.00785179
ISCA1	0.162864	0.000751233	Spearman's rank correlation rho	196	0.00785179
DCAF5	0.162863	0.000751264	Spearman's rank correlation rho	154	0.00785179
THOC2	0.162853	0.000751835	Spearman's rank correlation rho	303	0.00785179
ZCCHC17	0.16285	0.000752012	Spearman's rank correlation rho	210	0.00785179
UFC1	0.162849	0.000752082	Spearman's rank correlation rho	346	0.00785179
CENPE	0.162838	0.0007527	Spearman's rank correlation rho	67	0.00785179
CCDC47	0.162837	0.000752761	Spearman's rank correlation rho	187	0.00785179
DGKH	0.162806	0.000754568	Spearman's rank correlation rho	107	0.00785629
CIAPIN1	0.1628	0.000754882	Spearman's rank correlation rho	169	0.00785629
SSR3	0.162795	0.000755195	Spearman's rank correlation rho	371	0.00785629
CCDC127	0.162793	0.000755273	Spearman's rank correlation rho	145	0.00785629
RECK	0.162788	0.000755582	Spearman's rank correlation rho	127	0.00785629
NAP1L1	0.162787	0.000755623	Spearman's rank correlation rho	421	0.00785629
H3F3B	0.162763	0.000757031	Spearman's rank correlation rho	422	0.00786421
FKBP14	0.16276	0.000757195	Spearman's rank correlation rho	243	0.00786421
GPX8	0.162748	0.00075787	Spearman's rank correlation rho	355	0.00786701
CBX8	0.162734	0.000758701	Spearman's rank correlation rho	58	0.00787142
CCP110	0.162706	0.000760324	Spearman's rank correlation rho	100	0.00788404
HSP90B1	0.162683	0.000761649	Spearman's rank correlation rho	408	0.00788992
WWC2	0.162676	0.000762033	Spearman's rank correlation rho	110	0.00788992
C9orf78	0.162675	0.00076211	Spearman's rank correlation rho	211	0.00788992
ATP5PF	0.162658	0.000763081	Spearman's rank correlation rho	415	0.00789575
CD63	0.162626	0.000764934	Spearman's rank correlation rho	417	0.00790284
PPP2R5E	0.162625	0.000765018	Spearman's rank correlation rho	212	0.00790284
ILVBL	0.162616	0.000765551	Spearman's rank correlation rho	161	0.00790284
PSMA2	0.162613	0.000765714	Spearman's rank correlation rho	299	0.00790284
KLHDC9	0.162611	0.000765803	Spearman's rank correlation rho	13	0.00790284
RALGPS2	0.162598	0.000766559	Spearman's rank correlation rho	181	0.00790644
SCLT1	0.162576	0.000767881	Spearman's rank correlation rho	173	0.00791586
MRPS26	0.162559	0.000768856	Spearman's rank correlation rho	299	0.00792156
CDK5RAP1	0.162547	0.000769586	Spearman's rank correlation rho	98	0.00792156
RPL29	0.162545	0.000769658	Spearman's rank correlation rho	424	0.00792156
FANCI	0.162516	0.000771377	Spearman's rank correlation rho	56	0.00793504
SRSF4	0.162498	0.000772438	Spearman's rank correlation rho	337	0.00794174
AP1M1	0.162453	0.000775078	Spearman's rank correlation rho	159	0.00796358
ECH1	0.162448	0.000775383	Spearman's rank correlation rho	317	0.00796358
PKMYT1	0.162438	0.000775962	Spearman's rank correlation rho	36	0.00796531
ATP5PB	0.162428	0.00077657	Spearman's rank correlation rho	352	0.00796733
AP2S1	0.162412	0.000777496	Spearman's rank correlation rho	396	0.00797263
EIF2AK1	0.162397	0.000778363	Spearman's rank correlation rho	223	0.00797729
TSPAN6	0.162383	0.000779194	Spearman's rank correlation rho	226	0.00797891
SF1	0.162372	0.00077985	Spearman's rank correlation rho	311	0.00797891
TTC9C	0.162368	0.000780098	Spearman's rank correlation rho	154	0.00797891
MRPL17	0.162367	0.000780166	Spearman's rank correlation rho	244	0.00797891
GPX3	0.162331	0.000782285	Spearman's rank correlation rho	4	0.00799216
HIST1H4L	0.162331	0.000782285	Spearman's rank correlation rho	4	0.00799216
DCTN5	0.162222	0.000788789	Spearman's rank correlation rho	152	0.00804865
PGAM1	0.162213	0.000789302	Spearman's rank correlation rho	352	0.00804865
C6orf203	0.162213	0.000789317	Spearman's rank correlation rho	139	0.00804865
RPL3	0.16221	0.000789474	Spearman's rank correlation rho	425	0.00804865
SF3B6	0.162183	0.00079113	Spearman's rank correlation rho	378	0.0080613
LDLR	0.162163	0.000792293	Spearman's rank correlation rho	146	0.00806874
PPIL4	0.162157	0.000792692	Spearman's rank correlation rho	300	0.00806874
BACE2	0.162148	0.000793243	Spearman's rank correlation rho	46	0.00807011
BRMS1L	0.16209	0.000796714	Spearman's rank correlation rho	112	0.00809968
SRPRA	0.162085	0.000797018	Spearman's rank correlation rho	167	0.00809968
PARD6G-AS1	0.162068	0.000798058	Spearman's rank correlation rho	68	0.00809968
PDCD7	0.162067	0.000798083	Spearman's rank correlation rho	113	0.00809968
RAP1B	0.16206	0.000798545	Spearman's rank correlation rho	341	0.00809968
ENSA	0.162058	0.000798663	Spearman's rank correlation rho	291	0.00809968
PUDP	0.162051	0.000799072	Spearman's rank correlation rho	79	0.00809968
SLC9A8	0.162042	0.000799594	Spearman's rank correlation rho	25	0.00810074
MOV10	0.162019	0.000800993	Spearman's rank correlation rho	109	0.00811026
DMAC1	0.162013	0.000801369	Spearman's rank correlation rho	329	0.00811026
LRPAP1	0.161997	0.000802338	Spearman's rank correlation rho	270	0.00811583
AGO2	0.161975	0.000803703	Spearman's rank correlation rho	166	0.0081254
ATP5F1A	0.16195	0.000805224	Spearman's rank correlation rho	402	0.00813284
MYSM1	0.161949	0.000805278	Spearman's rank correlation rho	158	0.00813284
AHNAK2	0.16192	0.00080702	Spearman's rank correlation rho	17	0.00814383
UXT	0.161917	0.000807205	Spearman's rank correlation rho	322	0.00814383
CDK5RAP3	0.161876	0.000809747	Spearman's rank correlation rho	207	0.00816523
RAB33A	0.161864	0.000810445	Spearman's rank correlation rho	77	0.00816802
PUSL1	0.161848	0.000811443	Spearman's rank correlation rho	73	0.00817384
IER3IP1	0.161821	0.000813095	Spearman's rank correlation rho	238	0.00818623
UPP1	0.161785	0.000815312	Spearman's rank correlation rho	49	0.00820429
UBA7	0.16176	0.000816888	Spearman's rank correlation rho	73	0.00821588
NOL7	0.161742	0.000817984	Spearman's rank correlation rho	330	0.00822265
MAPK3	0.161718	0.000819451	Spearman's rank correlation rho	144	0.00823313
PABPC1	0.16168	0.000821818	Spearman's rank correlation rho	410	0.00825018
CIP2A	0.161677	0.000821999	Spearman's rank correlation rho	84	0.00825018
TYMS	0.161642	0.000824168	Spearman's rank correlation rho	99	0.00826768
ZNF830	0.16162	0.000825588	Spearman's rank correlation rho	190	0.00827411
MIA3	0.161618	0.000825662	Spearman's rank correlation rho	226	0.00827411
APLP2	0.161607	0.00082635	Spearman's rank correlation rho	306	0.00827672
C2orf15	0.161593	0.000827251	Spearman's rank correlation rho	15	0.00828148
CEP170	0.161545	0.000830227	Spearman's rank correlation rho	283	0.00830681
HBS1L	0.161539	0.000830638	Spearman's rank correlation rho	179	0.00830681
CREM	0.161531	0.000831159	Spearman's rank correlation rho	178	0.00830773
TCEAL8	0.161502	0.000832936	Spearman's rank correlation rho	341	0.00832121
DNAJB12	0.161464	0.000835343	Spearman's rank correlation rho	131	0.00833791
TCEAL1	0.161462	0.000835467	Spearman's rank correlation rho	135	0.00833791
PSMA3-AS1	0.161435	0.000837154	Spearman's rank correlation rho	244	0.00835045
USP47	0.161423	0.000837966	Spearman's rank correlation rho	265	0.00835425
CDC14A	0.161402	0.000839251	Spearman's rank correlation rho	65	0.00836276
PAPOLA	0.16135	0.000842576	Spearman's rank correlation rho	313	0.00838977
TPM3	0.161346	0.000842825	Spearman's rank correlation rho	326	0.00838977
HYPK	0.16133	0.000843842	Spearman's rank correlation rho	81	0.00839558
RNF20	0.161316	0.000844741	Spearman's rank correlation rho	188	0.00840022
CCNF	0.161294	0.000846146	Spearman's rank correlation rho	56	0.00840919
AP3M2	0.161288	0.000846511	Spearman's rank correlation rho	171	0.00840919
FANCG	0.16127	0.000847661	Spearman's rank correlation rho	81	0.00841631
ID2	0.161222	0.000850748	Spearman's rank correlation rho	270	0.00844265
LTBP4	0.161212	0.000851399	Spearman's rank correlation rho	300	0.00844478
CEP295	0.161204	0.000851873	Spearman's rank correlation rho	131	0.00844516
ZNF785	0.161185	0.000853139	Spearman's rank correlation rho	91	0.00845339
GSTT2B	0.16117	0.000854093	Spearman's rank correlation rho	45	0.00845853
AHDC1	0.161107	0.000858145	Spearman's rank correlation rho	159	0.00849433
SGCB	0.161099	0.000858656	Spearman's rank correlation rho	195	0.00849504
TXN2	0.161084	0.000859668	Spearman's rank correlation rho	303	0.00850073
ETNK1	0.161044	0.000862242	Spearman's rank correlation rho	213	0.00852183
EBPL	0.161025	0.000863455	Spearman's rank correlation rho	109	0.00852765
WDR34	0.16102	0.000863794	Spearman's rank correlation rho	119	0.00852765
RNASEH2B	0.161007	0.000864656	Spearman's rank correlation rho	163	0.00852765
OTUD6B-AS1	0.161003	0.00086489	Spearman's rank correlation rho	234	0.00852765
TRMT10C	0.161001	0.000865029	Spearman's rank correlation rho	220	0.00852765
PLXNA2	0.160986	0.000866034	Spearman's rank correlation rho	57	0.00853323
RPL36	0.160974	0.000866822	Spearman's rank correlation rho	424	0.00853666
TECR	0.160931	0.000869608	Spearman's rank correlation rho	272	0.00855975
PIGC	0.160907	0.000871175	Spearman's rank correlation rho	230	0.00856667
SSSCA1	0.160907	0.000871194	Spearman's rank correlation rho	160	0.00856667
GATAD1	0.160894	0.000872033	Spearman's rank correlation rho	191	0.00857058
PHF19	0.160873	0.000873386	Spearman's rank correlation rho	95	0.00857952
FABP3	0.160847	0.000875089	Spearman's rank correlation rho	21	0.00859191
CHMP2B	0.160832	0.000876109	Spearman's rank correlation rho	185	0.00859757
C19orf48	0.160813	0.000877348	Spearman's rank correlation rho	228	0.00860538
ARF6	0.16079	0.000878897	Spearman's rank correlation rho	132	0.0086149
ISYNA1	0.160785	0.000879207	Spearman's rank correlation rho	241	0.0086149
RBM6	0.160761	0.000880794	Spearman's rank correlation rho	303	0.0086206
ASNA1	0.160757	0.000881041	Spearman's rank correlation rho	210	0.0086206
TBC1D17	0.160753	0.00088136	Spearman's rank correlation rho	71	0.0086206
RBM3	0.160749	0.000881566	Spearman's rank correlation rho	382	0.0086206
ALG2	0.160715	0.000883839	Spearman's rank correlation rho	81	0.00863846
R3HDM4	0.160671	0.00088676	Spearman's rank correlation rho	93	0.00865863
IFI6	0.160666	0.000887104	Spearman's rank correlation rho	141	0.00865863
NDUFB7	0.160664	0.00088724	Spearman's rank correlation rho	383	0.00865863
CHID1	0.160648	0.000888304	Spearman's rank correlation rho	248	0.00866465
DNAJC7	0.160619	0.00089022	Spearman's rank correlation rho	313	0.00867897
CSRP2	0.160609	0.000890942	Spearman's rank correlation rho	331	0.00868142
PNPLA8	0.160602	0.000891413	Spearman's rank correlation rho	178	0.00868142
RPS14	0.160596	0.000891814	Spearman's rank correlation rho	424	0.00868142
AMIGO2	0.160575	0.000893167	Spearman's rank correlation rho	43	0.00869024
HYOU1	0.160566	0.000893834	Spearman's rank correlation rho	78	0.00869237
C5orf24	0.160545	0.00089519	Spearman's rank correlation rho	247	0.00869833
AC073508.3	0.160543	0.000895344	Spearman's rank correlation rho	12	0.00869833
MAD2L1	0.160533	0.000895987	Spearman's rank correlation rho	112	0.00870022
BRCA1	0.160515	0.000897247	Spearman's rank correlation rho	62	0.0087055
[truncated: 17,402 more rows]

## Sheet: HOXB6_Adult-tissue
gene	estimate	p.value	method	nr_of_cells	fdr_p.value	HOXB6+ in NORMAL	n = 595	HOXB6 co-expression analyses in normal adult tissues using Spearman's rank correlation method. n=595
BTNL9	0.264158	5.8863e-11	Spearman's rank correlation rho	331	8.89538e-07
RAPGEF4	0.256626	2.10703e-10	Spearman's rank correlation rho	136	1.59208e-06
PLVAP	0.246099	1.17072e-09	Spearman's rank correlation rho	521	5.8973e-06
GIMAP4	0.238435	3.88588e-09	Spearman's rank correlation rho	409	1.46808e-05
ABI3	0.234435	7.15303e-09	Spearman's rank correlation rho	242	2.16193e-05
CYYR1	0.230764	1.24001e-08	Spearman's rank correlation rho	332	2.67701e-05
CD36	0.231236	1.15585e-08	Spearman's rank correlation rho	451	2.67701e-05
TMEM204	0.226568	2.29964e-08	Spearman's rank correlation rho	445	4.34402e-05
GNG11	0.224359	3.16851e-08	Spearman's rank correlation rho	571	5.32028e-05
GMFG	0.222599	4.08033e-08	Spearman's rank correlation rho	361	6.16619e-05
EHD4	0.220991	5.13135e-08	Spearman's rank correlation rho	390	7.04954e-05
PGC	0.219325	6.49494e-08	Spearman's rank correlation rho	7	7.09259e-05
CD40	0.219243	6.57069e-08	Spearman's rank correlation rho	171	7.09259e-05
FKBP1A	0.219569	6.27569e-08	Spearman's rank correlation rho	518	7.09259e-05
EGFL7	0.216035	1.02896e-07	Spearman's rank correlation rho	442	0.000103664
CTCFL	0.214131	1.33836e-07	Spearman's rank correlation rho	7	0.000118973
HYAL2	0.214281	1.3109e-07	Spearman's rank correlation rho	447	0.000118973
HLA-E	0.21327	1.506e-07	Spearman's rank correlation rho	565	0.000126437
MAPKAPK5-AS1	0.211866	1.82414e-07	Spearman's rank correlation rho	134	0.000145087
B2M	0.211263	1.97959e-07	Spearman's rank correlation rho	594	0.000149578
RILPL2	0.210371	2.23362e-07	Spearman's rank correlation rho	226	0.000160735
S100A16	0.208604	2.83224e-07	Spearman's rank correlation rho	371	0.000187025
TACC1	0.208566	2.84646e-07	Spearman's rank correlation rho	520	0.000187025
C10orf54	0.207845	3.13416e-07	Spearman's rank correlation rho	296	0.000195955
RBP7	0.207592	3.24172e-07	Spearman's rank correlation rho	409	0.000195955
IFI27	0.207162	3.43234e-07	Spearman's rank correlation rho	545	0.000199498
XPOT	0.206165	3.9173e-07	Spearman's rank correlation rho	67	0.000214101
TM4SF18	0.20607	3.96694e-07	Spearman's rank correlation rho	372	0.000214101
EMCN	0.204792	4.69431e-07	Spearman's rank correlation rho	424	0.00022884
PRSS23	0.205041	4.54289e-07	Spearman's rank correlation rho	466	0.00022884
SPARC	0.204959	4.59215e-07	Spearman's rank correlation rho	539	0.00022884
SLCO2A1	0.204456	4.90574e-07	Spearman's rank correlation rho	436	0.000231673
FABP5	0.203556	5.51885e-07	Spearman's rank correlation rho	560	0.000238288
MYL12A	0.203677	5.43234e-07	Spearman's rank correlation rho	562	0.000238288
HLA-B	0.203722	5.40028e-07	Spearman's rank correlation rho	584	0.000238288
RAB4B	0.20138	7.32e-07	Spearman's rank correlation rho	95	0.000307277
SEC14L1	0.200934	7.75282e-07	Spearman's rank correlation rho	390	0.00031665
SLC26A2	0.199898	8.85689e-07	Spearman's rank correlation rho	123	0.000343193
ROBO4	0.199989	8.7539e-07	Spearman's rank correlation rho	276	0.000343193
ZNF366	0.199303	9.557e-07	Spearman's rank correlation rho	95	0.00034387
ESAM	0.19944	9.39133e-07	Spearman's rank correlation rho	397	0.00034387
CD320	0.199378	9.46631e-07	Spearman's rank correlation rho	510	0.00034387
NKX2-3	0.19882	1.01642e-06	Spearman's rank correlation rho	190	0.000357212
RAMP3	0.198483	1.06106e-06	Spearman's rank correlation rho	437	0.000364425
CCND3	0.197893	1.14353e-06	Spearman's rank correlation rho	263	0.000384024
CLEC14A	0.197666	1.1769e-06	Spearman's rank correlation rho	427	0.000386639
KIF17	0.197407	1.21614e-06	Spearman's rank correlation rho	81	0.000391027
EPAS1	0.196153	1.42461e-06	Spearman's rank correlation rho	534	0.000448516
CARD10	0.195393	1.56701e-06	Spearman's rank correlation rho	99	0.000473756
DLL4	0.195391	1.56748e-06	Spearman's rank correlation rho	111	0.000473756
GIMAP7	0.195158	1.61377e-06	Spearman's rank correlation rho	451	0.000478183
PPAP2A	0.194833	1.68068e-06	Spearman's rank correlation rho	511	0.000488431
TMEM88	0.194635	1.72263e-06	Spearman's rank correlation rho	445	0.000491177
FLT1	0.194395	1.77496e-06	Spearman's rank correlation rho	374	0.000495926
RAMP2	0.194261	1.80492e-06	Spearman's rank correlation rho	481	0.000495926
AC011526.1	0.193745	1.92443e-06	Spearman's rank correlation rho	405	0.000519322
NDUFA12	0.193425	2.00239e-06	Spearman's rank correlation rho	458	0.000521726
RGCC	0.193504	1.98292e-06	Spearman's rank correlation rho	535	0.000521726
ATOH8	0.192716	2.18597e-06	Spearman's rank correlation rho	301	0.000559905
S1PR1	0.190842	2.7522e-06	Spearman's rank correlation rho	342	0.000685472
PODXL	0.190798	2.76693e-06	Spearman's rank correlation rho	362	0.000685472
TXNIP	0.188318	3.73972e-06	Spearman's rank correlation rho	567	0.000911526
ARHGAP29	0.18795	3.90917e-06	Spearman's rank correlation rho	408	0.000937705
AIF1L	0.186633	4.57881e-06	Spearman's rank correlation rho	211	0.00108117
JAG2	0.186193	4.8259e-06	Spearman's rank correlation rho	118	0.00112198
ID3	0.18591	4.99106e-06	Spearman's rank correlation rho	471	0.0011428
CASP12	0.183299	6.79797e-06	Spearman's rank correlation rho	42	0.00148885
CD93	0.183308	6.79073e-06	Spearman's rank correlation rho	326	0.00148885
TGFBR2	0.183389	6.72624e-06	Spearman's rank correlation rho	471	0.00148885
TEK	0.182564	7.40949e-06	Spearman's rank correlation rho	198	0.0015996
ETS1	0.182315	7.62905e-06	Spearman's rank correlation rho	378	0.00162381
VAMP5	0.181161	8.7262e-06	Spearman's rank correlation rho	496	0.00183153
TMTC1	0.180885	9.01052e-06	Spearman's rank correlation rho	194	0.0018653
OSBPL1A	0.180535	9.38303e-06	Spearman's rank correlation rho	334	0.00191617
SPARCL1	0.179171	1.09819e-05	Spearman's rank correlation rho	570	0.00221278
ADA	0.178774	1.14937e-05	Spearman's rank correlation rho	59	0.00226081
YAF2	0.178754	1.15195e-05	Spearman's rank correlation rho	192	0.00226081
CARHSP1	0.178557	1.1782e-05	Spearman's rank correlation rho	400	0.00228269
EFCAB14	0.178341	1.2078e-05	Spearman's rank correlation rho	206	0.00231042
MFNG	0.17787	1.27444e-05	Spearman's rank correlation rho	83	0.00232041
GIMAP6	0.178043	1.24959e-05	Spearman's rank correlation rho	286	0.00232041
SOX18	0.177884	1.27244e-05	Spearman's rank correlation rho	334	0.00232041
SLC9A3R2	0.178185	1.22949e-05	Spearman's rank correlation rho	497	0.00232041
NEDD9	0.17773	1.29493e-05	Spearman's rank correlation rho	349	0.00232963
FAM107A	0.177564	1.31972e-05	Spearman's rank correlation rho	379	0.00234631
SRGN	0.177381	1.3475e-05	Spearman's rank correlation rho	488	0.00236784
SMC6	0.177074	1.39529e-05	Spearman's rank correlation rho	71	0.00242363
PDE1C	0.1766	1.47244e-05	Spearman's rank correlation rho	67	0.00252859
GRAMD1A	0.176291	1.52486e-05	Spearman's rank correlation rho	207	0.00258918
ANXA2R	0.176	1.57567e-05	Spearman's rank correlation rho	86	0.00260203
PEA15	0.176061	1.56496e-05	Spearman's rank correlation rho	256	0.00260203
HLA-A	0.175953	1.58408e-05	Spearman's rank correlation rho	584	0.00260203
NOTCH4	0.175736	1.62346e-05	Spearman's rank correlation rho	355	0.00260998
LIFR	0.175767	1.61778e-05	Spearman's rank correlation rho	476	0.00260998
SLC12A6	0.174976	1.76836e-05	Spearman's rank correlation rho	10	0.002755
ZNF19	0.174976	1.76836e-05	Spearman's rank correlation rho	10	0.002755
COL4A2	0.175061	1.75145e-05	Spearman's rank correlation rho	316	0.002755
MSN	0.174686	1.8267e-05	Spearman's rank correlation rho	363	0.00281645
CCDC85B	0.174597	1.84508e-05	Spearman's rank correlation rho	397	0.00281645
CADPS2	0.17445	1.87572e-05	Spearman's rank correlation rho	77	0.00283459
ITGA1	0.17347	2.09245e-05	Spearman's rank correlation rho	312	0.0031308
DUSP7	0.173222	2.15109e-05	Spearman's rank correlation rho	62	0.00318698
XRCC6	0.172839	2.24433e-05	Spearman's rank correlation rho	293	0.00329284
RP11-475N22.4	0.172038	2.45257e-05	Spearman's rank correlation rho	84	0.00356378
CNEP1R1	0.171843	2.50586e-05	Spearman's rank correlation rho	35	0.00360653
MYH9	0.171625	2.56687e-05	Spearman's rank correlation rho	425	0.00365949
ROM1	0.171389	2.6342e-05	Spearman's rank correlation rho	60	0.00372037
ENG	0.17117	2.69861e-05	Spearman's rank correlation rho	457	0.00377605
ZNF713	0.170812	2.80676e-05	Spearman's rank correlation rho	4	0.00382124
LINC00313	0.170812	2.80676e-05	Spearman's rank correlation rho	4	0.00382124
CKAP4	0.170869	2.78903e-05	Spearman's rank correlation rho	71	0.00382124
RP11-180C16.1	0.170478	2.91124e-05	Spearman's rank correlation rho	10	0.00389333
ZNF418	0.170478	2.91124e-05	Spearman's rank correlation rho	10	0.00389333
ELTD1	0.170101	3.03386e-05	Spearman's rank correlation rho	345	0.00402173
RASIP1	0.169729	3.15923e-05	Spearman's rank correlation rho	217	0.00411572
IMP3	0.169743	3.15467e-05	Spearman's rank correlation rho	256	0.00411572
GSN	0.169601	3.20384e-05	Spearman's rank correlation rho	575	0.00413816
MCC	0.169515	3.23376e-05	Spearman's rank correlation rho	213	0.00414141
TMEM243	0.169346	3.29382e-05	Spearman's rank correlation rho	287	0.00418287
PCAT6	0.169026	3.41043e-05	Spearman's rank correlation rho	7	0.00422446
RP11-47A8.5	0.169026	3.41043e-05	Spearman's rank correlation rho	7	0.00422446
TSIX	0.169026	3.41043e-05	Spearman's rank correlation rho	7	0.00422446
PTPRR	0.168089	3.77457e-05	Spearman's rank correlation rho	26	0.00462547
TSC22D3	0.168038	3.79538e-05	Spearman's rank correlation rho	484	0.00462547
SPTBN1	0.167913	3.84671e-05	Spearman's rank correlation rho	524	0.00465052
NOSTRIN	0.167793	3.89692e-05	Spearman's rank correlation rho	373	0.00467383
PDGFB	0.167447	4.04488e-05	Spearman's rank correlation rho	117	0.00477549
HMGB1	0.167455	4.04131e-05	Spearman's rank correlation rho	564	0.00477549
HPCAL1	0.166772	4.34911e-05	Spearman's rank correlation rho	237	0.00509487
BST2	0.166376	4.53708e-05	Spearman's rank correlation rho	470	0.00527418
ADCY4	0.165954	4.74613e-05	Spearman's rank correlation rho	315	0.00547508
PRKCH	0.165849	4.79958e-05	Spearman's rank correlation rho	222	0.00549479
CLEC1A	0.165767	4.84196e-05	Spearman's rank correlation rho	115	0.00550163
PLAU	0.165453	5.00635e-05	Spearman's rank correlation rho	194	0.00564597
FICD	0.165099	5.1981e-05	Spearman's rank correlation rho	14	0.00577601
RSF1	0.165141	5.175e-05	Spearman's rank correlation rho	284	0.00577601
COL15A1	0.164846	5.33965e-05	Spearman's rank correlation rho	413	0.00588999
CTNNA1	0.164591	5.48567e-05	Spearman's rank correlation rho	325	0.00600721
ENPP2	0.164356	5.62401e-05	Spearman's rank correlation rho	114	0.0061144
RP11-479O17.10	0.163664	6.04931e-05	Spearman's rank correlation rho	7	0.00622501
AL031666.2	0.163664	6.04931e-05	Spearman's rank correlation rho	7	0.00622501
CAMKK1	0.163851	5.93144e-05	Spearman's rank correlation rho	27	0.00622501
EXOC3L2	0.163668	6.04674e-05	Spearman's rank correlation rho	99	0.00622501
RBP5	0.164058	5.8035e-05	Spearman's rank correlation rho	158	0.00622501
PIK3R3	0.163952	5.86857e-05	Spearman's rank correlation rho	294	0.00622501
LDB2	0.163655	6.0553e-05	Spearman's rank correlation rho	379	0.00622501
TMSB10	0.163937	5.8779e-05	Spearman's rank correlation rho	595	0.00622501
TENC1	0.163435	6.19682e-05	Spearman's rank correlation rho	340	0.00624888
ID1	0.163426	6.20257e-05	Spearman's rank correlation rho	473	0.00624888
HLA-DRB1	0.163432	6.19907e-05	Spearman's rank correlation rho	492	0.00624888
C20orf112	0.162646	6.73129e-05	Spearman's rank correlation rho	98	0.00673664
ACIN1	0.161828	7.33123e-05	Spearman's rank correlation rho	136	0.00728879
NPDC1	0.161717	7.41599e-05	Spearman's rank correlation rho	460	0.00732487
DOCK9	0.161622	7.49018e-05	Spearman's rank correlation rho	205	0.00735011
RP11-378J18.8	0.161285	7.75676e-05	Spearman's rank correlation rho	14	0.00756259
TIE1	0.161172	7.84862e-05	Spearman's rank correlation rho	230	0.0076031
NCOA7	0.161075	7.92724e-05	Spearman's rank correlation rho	322	0.00763034
HLA-C	0.160965	8.01818e-05	Spearman's rank correlation rho	582	0.00766903
MARC2	0.16074	8.20752e-05	Spearman's rank correlation rho	83	0.00777502
HOXD8	0.160711	8.2319e-05	Spearman's rank correlation rho	128	0.00777502
GPX1	0.160489	8.42317e-05	Spearman's rank correlation rho	459	0.00790627
GPR116	0.160425	8.47913e-05	Spearman's rank correlation rho	342	0.00790967
KIAA1211L	0.160108	8.76122e-05	Spearman's rank correlation rho	135	0.00808301
NTN4	0.160096	8.77192e-05	Spearman's rank correlation rho	203	0.00808301
SLC35G2	0.159854	8.99301e-05	Spearman's rank correlation rho	134	0.00823651
DPYSL3	0.1593	9.51939e-05	Spearman's rank correlation rho	104	0.00856774
ANAPC13	0.15922	9.59835e-05	Spearman's rank correlation rho	197	0.00856774
ZEB1	0.159179	9.63814e-05	Spearman's rank correlation rho	213	0.00856774
MGLL	0.159247	9.57156e-05	Spearman's rank correlation rho	308	0.00856774
LIMCH1	0.159196	9.62156e-05	Spearman's rank correlation rho	328	0.00856774
CYB5A	0.159004	9.81231e-05	Spearman's rank correlation rho	466	0.00867156
CLDN5	0.158871	9.94673e-05	Spearman's rank correlation rho	294	0.00868873
SDPR	0.158901	9.9166e-05	Spearman's rank correlation rho	493	0.00868873
PITPNC1	0.158691	0.000101317	Spearman's rank correlation rho	196	0.00874918
DDIT4	0.158718	0.00010104	Spearman's rank correlation rho	446	0.00874918
SGK1	0.158518	0.000103128	Spearman's rank correlation rho	424	0.00885495
MRM1	0.158392	0.000104464	Spearman's rank correlation rho	11	0.0088689
SUGP1	0.158419	0.000104175	Spearman's rank correlation rho	42	0.0088689
SH3BGRL2	0.158297	0.000105483	Spearman's rank correlation rho	252	0.00890532
IFITM3	0.158124	0.000107354	Spearman's rank correlation rho	592	0.00901293
POMP	0.157984	0.000108891	Spearman's rank correlation rho	511	0.00909146
KANK3	0.157669	0.000112433	Spearman's rank correlation rho	241	0.00933564
HLA-F	0.157363	0.000115983	Spearman's rank correlation rho	367	0.00957777
ECSCR	0.157196	0.000117962	Spearman's rank correlation rho	322	0.00968825
RP11-100L22.1	0.15698	0.000120567	Spearman's rank correlation rho	19	0.00976182
OSTF1	0.156961	0.000120795	Spearman's rank correlation rho	248	0.00976182
NFKBIA	0.156966	0.000120735	Spearman's rank correlation rho	534	0.00976182
HERPUD1	0.156787	0.000122943	Spearman's rank correlation rho	466	0.00988249
CRK	0.156605	0.000125224	Spearman's rank correlation rho	240	0.0100126
TSPO	0.156492	0.000126656	Spearman's rank correlation rho	431	0.0100738
ADRB1	0.156161	0.000130961	Spearman's rank correlation rho	28	0.0103617
EIF3C	0.15595	0.000133758	Spearman's rank correlation rho	15	0.0103823
EDN3	0.155988	0.000133261	Spearman's rank correlation rho	23	0.0103823
DFFA	0.156018	0.000132852	Spearman's rank correlation rho	161	0.0103823
SERTAD1	0.155935	0.000133969	Spearman's rank correlation rho	261	0.0103823
CD34	0.155743	0.000136576	Spearman's rank correlation rho	347	0.0105303
PNN	0.155606	0.00013846	Spearman's rank correlation rho	255	0.0106213
UBE2G1	0.155361	0.000141902	Spearman's rank correlation rho	86	0.0108304
CD74	0.155304	0.000142713	Spearman's rank correlation rho	551	0.0108376
GPR146	0.155158	0.000144823	Spearman's rank correlation rho	179	0.0109428
IFI6	0.155077	0.000146005	Spearman's rank correlation rho	410	0.0109675
CDC37	0.155036	0.000146601	Spearman's rank correlation rho	449	0.0109675
ERC1	0.154158	0.000160013	Spearman's rank correlation rho	104	0.0119119
CTD-2035E11.5	0.1541	0.000160938	Spearman's rank correlation rho	11	0.011922
TNPO3	0.1538	0.000165805	Spearman's rank correlation rho	29	0.0120439
SEMA3G	0.153753	0.000166568	Spearman's rank correlation rho	74	0.0120439
ZBTB16	0.153758	0.000166498	Spearman's rank correlation rho	382	0.0120439
MGST2	0.153823	0.000165415	Spearman's rank correlation rho	406	0.0120439
MORF4L1	0.153837	0.000165193	Spearman's rank correlation rho	502	0.0120439
PML	0.153635	0.000168541	Spearman's rank correlation rho	245	0.0121285
APOL3	0.153514	0.000170572	Spearman's rank correlation rho	226	0.0121589
PTMA	0.153559	0.000169802	Spearman's rank correlation rho	594	0.0121589
DAPK2	0.153205	0.000175868	Spearman's rank correlation rho	8	0.012307
BFSP1	0.153224	0.00017553	Spearman's rank correlation rho	8	0.012307
MAPK3	0.153239	0.00017527	Spearman's rank correlation rho	162	0.012307
PICALM	0.153202	0.000175908	Spearman's rank correlation rho	264	0.012307
DNAJC8	0.153051	0.000178557	Spearman's rank correlation rho	331	0.0124348
FAM72D	0.152908	0.000181097	Spearman's rank correlation rho	5	0.0124397
LINC00167	0.152908	0.000181097	Spearman's rank correlation rho	5	0.0124397
GUK1	0.152952	0.000180321	Spearman's rank correlation rho	526	0.0124397
A2M	0.152854	0.000182059	Spearman's rank correlation rho	556	0.0124492
KL	0.152364	0.00019107	Spearman's rank correlation rho	77	0.0130066
RAB14	0.151947	0.000199053	Spearman's rank correlation rho	214	0.0134176
CDH5	0.151865	0.000200661	Spearman's rank correlation rho	283	0.0134176
ITM2A	0.151985	0.000198308	Spearman's rank correlation rho	434	0.0134176
ANAPC16	0.151897	0.000200028	Spearman's rank correlation rho	449	0.0134176
FNDC3B	0.151767	0.000202593	Spearman's rank correlation rho	165	0.013428
CAMTA1	0.15177	0.000202544	Spearman's rank correlation rho	338	0.013428
ARID4A	0.151656	0.000204815	Spearman's rank correlation rho	147	0.013516
IRF2BP1	0.151058	0.000217149	Spearman's rank correlation rho	34	0.0141446
PLXND1	0.151096	0.000216341	Spearman's rank correlation rho	179	0.0141446
DPYSL2	0.151064	0.000217022	Spearman's rank correlation rho	307	0.0141446
TSC22D1	0.150903	0.000220455	Spearman's rank correlation rho	557	0.0142984
CLEC3B	0.15074	0.000223969	Spearman's rank correlation rho	170	0.0144642
FAM110D	0.150631	0.000226369	Spearman's rank correlation rho	273	0.014557
FAM167B	0.150444	0.000230516	Spearman's rank correlation rho	327	0.0147608
ITSN2	0.150241	0.000235101	Spearman's rank correlation rho	170	0.0149909
ARHGDIB	0.150123	0.000237801	Spearman's rank correlation rho	386	0.0150994
MMS22L	0.150005	0.000240559	Spearman's rank correlation rho	24	0.0151763
SORBS1	0.149985	0.000241021	Spearman's rank correlation rho	87	0.0151763
ZC3H18	0.149662	0.000248667	Spearman's rank correlation rho	87	0.0155928
PARVB	0.14955	0.000251388	Spearman's rank correlation rho	146	0.0156376
CAV2	0.149547	0.000251452	Spearman's rank correlation rho	442	0.0156376
FAM171B	0.148978	0.000265645	Spearman's rank correlation rho	40	0.016445
TSPAN7	0.14894	0.000266611	Spearman's rank correlation rho	254	0.016445
LUC7L	0.148881	0.000268137	Spearman's rank correlation rho	109	0.0164719
ITGA6	0.148704	0.000272726	Spearman's rank correlation rho	309	0.016686
ZDHHC18	0.148474	0.000278817	Spearman's rank correlation rho	35	0.0169898
CCDC47	0.148422	0.00028021	Spearman's rank correlation rho	186	0.0170062
CTB-152G17.6	0.148204	0.000286132	Spearman's rank correlation rho	8	0.0171588
RP3-473L9.4	0.148204	0.000286132	Spearman's rank correlation rho	8	0.0171588
PPP3CC	0.148278	0.000284122	Spearman's rank correlation rho	139	0.0171588
LRP5	0.148011	0.000291476	Spearman's rank correlation rho	120	0.0174102
RP11-670E13.2	0.147886	0.000294979	Spearman's rank correlation rho	8	0.0175501
CTNNAL1	0.147811	0.000297106	Spearman's rank correlation rho	273	0.0176073
SNAPC1	0.147737	0.000299232	Spearman's rank correlation rho	75	0.017664
ITGB1	0.147625	0.000302441	Spearman's rank correlation rho	477	0.017784
IFI16	0.147287	0.000312343	Spearman's rank correlation rho	422	0.018295
JPH4	0.147207	0.000314722	Spearman's rank correlation rho	16	0.0183633
MTUS1	0.147092	0.000318195	Spearman's rank correlation rho	405	0.0184945
LGALS3	0.14705	0.000319486	Spearman's rank correlation rho	388	0.0184983
DOCK9-AS2	0.146575	0.000334234	Spearman's rank correlation rho	5	0.0187714
HSD17B1	0.146575	0.000334234	Spearman's rank correlation rho	5	0.0187714
MYL4	0.146575	0.000334234	Spearman's rank correlation rho	5	0.0187714
MID1	0.146635	0.000332322	Spearman's rank correlation rho	57	0.0187714
NUDT16	0.146499	0.000336624	Spearman's rank correlation rho	177	0.0187714
GBP4	0.146645	0.000332	Spearman's rank correlation rho	223	0.0187714
GRB10	0.146648	0.0003319	Spearman's rank correlation rho	246	0.0187714
CD46	0.146809	0.000326868	Spearman's rank correlation rho	251	0.0187714
CD99	0.146659	0.000331556	Spearman's rank correlation rho	407	0.0187714
PPA1	0.146518	0.000336017	Spearman's rank correlation rho	441	0.0187714
FJX1	0.146356	0.000341225	Spearman's rank correlation rho	25	0.0188886
SHANK3	0.14637	0.000340762	Spearman's rank correlation rho	120	0.0188886
YWHAH	0.146293	0.000343278	Spearman's rank correlation rho	383	0.0189329
TMEM47	0.146157	0.000347705	Spearman's rank correlation rho	204	0.0191073
UBE3B	0.145973	0.000353809	Spearman's rank correlation rho	76	0.0193723
SWAP70	0.145926	0.000355388	Spearman's rank correlation rho	355	0.0193886
GRASP	0.145708	0.000362773	Spearman's rank correlation rho	181	0.0197202
PSMB8	0.145582	0.000367119	Spearman's rank correlation rho	356	0.0198139
PSMB1	0.145619	0.000365851	Spearman's rank correlation rho	448	0.0198139
RP11-768F21.1	0.145021	0.000387024	Spearman's rank correlation rho	25	0.0208139
MED10	0.144597	0.000402725	Spearman's rank correlation rho	231	0.0215815
STRIP1	0.144442	0.000408588	Spearman's rank correlation rho	58	0.0217969
RASA4	0.144378	0.000411071	Spearman's rank correlation rho	137	0.0217969
FXYD5	0.144404	0.000410068	Spearman's rank correlation rho	375	0.0217969
RNF187	0.14431	0.000413685	Spearman's rank correlation rho	160	0.0218588
XRCC5	0.144167	0.000419246	Spearman's rank correlation rho	291	0.0220754
CD22	0.144005	0.000425652	Spearman's rank correlation rho	12	0.0223349
AC009336.24	0.143917	0.000429166	Spearman's rank correlation rho	52	0.0224414
ATG4C	0.14379	0.000434257	Spearman's rank correlation rho	48	0.0226007
CFI	0.143659	0.000439599	Spearman's rank correlation rho	169	0.0226007
RNF115	0.143668	0.000439202	Spearman's rank correlation rho	307	0.0226007
COL4A1	0.143657	0.000439691	Spearman's rank correlation rho	339	0.0226007
HLA-DPB1	0.143693	0.000438193	Spearman's rank correlation rho	456	0.0226007
C10orf25	0.143553	0.000443945	Spearman's rank correlation rho	12	0.0226681
CD59	0.143552	0.000444002	Spearman's rank correlation rho	569	0.0226681
EFNA1	0.143136	0.000461477	Spearman's rank correlation rho	283	0.0234809
PRKCE	0.143063	0.000464603	Spearman's rank correlation rho	42	0.0235607
ZNF787	0.142801	0.000476063	Spearman's rank correlation rho	37	0.0240611
SCLY	0.142727	0.000479305	Spearman's rank correlation rho	21	0.0241442
SBDS	0.142689	0.000481004	Spearman's rank correlation rho	394	0.0241493
GAS2L1	0.14256	0.000486756	Spearman's rank correlation rho	99	0.0243571
BDKRB2	0.142487	0.000490077	Spearman's rank correlation rho	85	0.0244424
ARL15	0.142334	0.000497061	Spearman's rank correlation rho	113	0.0247092
OSMR	0.142267	0.000500148	Spearman's rank correlation rho	182	0.0247281
MT-ND2	0.142254	0.000500715	Spearman's rank correlation rho	589	0.0247281
PGM2L1	0.14219	0.000503715	Spearman's rank correlation rho	43	0.0247953
CAT	0.142083	0.000508692	Spearman's rank correlation rho	156	0.024959
PIM3	0.141946	0.000515136	Spearman's rank correlation rho	221	0.0251933
PHF8	0.141773	0.000523435	Spearman's rank correlation rho	47	0.0255166
GIMAP8	0.14166	0.000528862	Spearman's rank correlation rho	175	0.0256983
ME3	0.141496	0.000536916	Spearman's rank correlation rho	59	0.0259229
RNASE1	0.14153	0.000535239	Spearman's rank correlation rho	459	0.0259229
PLSCR4	0.140992	0.000562279	Spearman's rank correlation rho	118	0.0268897
APOLD1	0.141021	0.000560802	Spearman's rank correlation rho	378	0.0268897
SNX3	0.140994	0.000562173	Spearman's rank correlation rho	532	0.0268897
CEBPG	0.140871	0.000568562	Spearman's rank correlation rho	189	0.0271044
MCAM	0.140744	0.000575182	Spearman's rank correlation rho	144	0.0272481
ITM2B	0.140758	0.00057445	Spearman's rank correlation rho	595	0.0272481
HAT1	0.140684	0.00057834	Spearman's rank correlation rho	150	0.0273121
RP11-102N12.3	0.140637	0.00058086	Spearman's rank correlation rho	21	0.0273457
KDR	0.140107	0.000609599	Spearman's rank correlation rho	307	0.0286095
PPP2R5D	0.140028	0.000613975	Spearman's rank correlation rho	32	0.0287257
LMNB1	0.139848	0.000624142	Spearman's rank correlation rho	9	0.0290759
NPIPB11	0.139793	0.000627234	Spearman's rank correlation rho	36	0.0290759
NRN1	0.13981	0.000626271	Spearman's rank correlation rho	215	0.0290759
SNRK	0.139511	0.000643469	Spearman's rank correlation rho	181	0.0297373
TAF6L	0.139465	0.00064617	Spearman's rank correlation rho	17	0.0297711
PEPD	0.139152	0.000664729	Spearman's rank correlation rho	152	0.030488
EMP2	0.139135	0.000665766	Spearman's rank correlation rho	444	0.030488
NADSYN1	0.139093	0.000668295	Spearman's rank correlation rho	53	0.0305114
PPAP2B	0.139035	0.000671843	Spearman's rank correlation rho	463	0.030581
EFNB1	0.138943	0.000677428	Spearman's rank correlation rho	179	0.0307426
CA4	0.138905	0.000679787	Spearman's rank correlation rho	433	0.0307573
AP000438.2	0.138716	0.000691423	Spearman's rank correlation rho	26	0.0309136
RP11-23P13.7	0.138748	0.000689446	Spearman's rank correlation rho	99	0.0309136
NUAK1	0.138725	0.000690855	Spearman's rank correlation rho	166	0.0309136
DHRS3	0.138767	0.000688247	Spearman's rank correlation rho	267	0.0309136
CAV1	0.138613	0.000697891	Spearman's rank correlation rho	522	0.0311107
CLDN23	0.138204	0.000724052	Spearman's rank correlation rho	21	0.032182
TFF3	0.138138	0.000728357	Spearman's rank correlation rho	65	0.0322784
SLC14A1	0.137759	0.000753588	Spearman's rank correlation rho	249	0.0332773
NQO1	0.137733	0.000755302	Spearman's rank correlation rho	290	0.0332773
NOTCH1	0.137563	0.000766884	Spearman's rank correlation rho	108	0.0334947
FAM198B	0.137576	0.000765988	Spearman's rank correlation rho	261	0.0334947
WASF2	0.137574	0.000766155	Spearman's rank correlation rho	403	0.0334947
ARHGAP31	0.137495	0.000771575	Spearman's rank correlation rho	134	0.0336024
JAM2	0.137414	0.00077718	Spearman's rank correlation rho	320	0.0337493
RAPGEF3	0.13728	0.000786568	Spearman's rank correlation rho	216	0.0340591
RP11-548H3.1	0.136822	0.000819371	Spearman's rank correlation rho	3	0.0341111
RP11-573D15.2	0.136822	0.000819371	Spearman's rank correlation rho	3	0.0341111
RP11-467D6.1	0.136822	0.000819371	Spearman's rank correlation rho	3	0.0341111
RP11-72M17.1	0.136822	0.000819371	Spearman's rank correlation rho	3	0.0341111
NPIPA3	0.136822	0.000819371	Spearman's rank correlation rho	3	0.0341111
AC006547.14	0.136822	0.000819371	Spearman's rank correlation rho	3	0.0341111
ZNF788	0.136822	0.000819371	Spearman's rank correlation rho	3	0.0341111
RTEL1-TNFRSF6B	0.136822	0.000819371	Spearman's rank correlation rho	3	0.0341111
TDRP	0.137035	0.000803963	Spearman's rank correlation rho	61	0.0341111
CLN8	0.137069	0.000801513	Spearman's rank correlation rho	116	0.0341111
HSPA12B	0.137012	0.000805596	Spearman's rank correlation rho	150	0.0341111
VPS37B	0.136892	0.000814248	Spearman's rank correlation rho	188	0.0341111
NES	0.137032	0.000804151	Spearman's rank correlation rho	231	0.0341111
GNG5	0.136988	0.00080729	Spearman's rank correlation rho	460	0.0341111
CCDC137	0.136602	0.000835552	Spearman's rank correlation rho	49	0.0345941
HEG1	0.13662	0.000834193	Spearman's rank correlation rho	358	0.0345941
ZNF676	0.136332	0.000855791	Spearman's rank correlation rho	17	0.0352639
MKL2	0.136324	0.000856394	Spearman's rank correlation rho	260	0.0352639
KAT6A	0.136014	0.000880286	Spearman's rank correlation rho	191	0.0361491
CTSH	0.135935	0.000886439	Spearman's rank correlation rho	409	0.0363032
RPF1	0.135831	0.00089463	Spearman's rank correlation rho	146	0.0365396
RALB	0.135743	0.000901639	Spearman's rank correlation rho	198	0.0367266
USP34	0.135681	0.00090662	Spearman's rank correlation rho	129	0.0368302
COPS7B	0.135615	0.000911924	Spearman's rank correlation rho	68	0.0369464
PLAT	0.135385	0.000930641	Spearman's rank correlation rho	271	0.0376039
ZSCAN12	0.135111	0.00095337	Spearman's rank correlation rho	9	0.0382157
PRR5	0.135111	0.00095337	Spearman's rank correlation rho	9	0.0382157
CHMP7	0.13517	0.000948416	Spearman's rank correlation rho	68	0.0382157
RHOC	0.135006	0.000962178	Spearman's rank correlation rho	445	0.0383653
MT-ND4	0.135013	0.000961601	Spearman's rank correlation rho	595	0.0383653
SPATS2	0.134896	0.000971595	Spearman's rank correlation rho	97	0.0386388
MCF2L	0.134857	0.000974875	Spearman's rank correlation rho	207	0.0386675
ZNF853	0.134811	0.000978881	Spearman's rank correlation rho	9	0.0387247
MT-CO1	0.134734	0.000985445	Spearman's rank correlation rho	595	0.0388826
SNHG7	0.134589	0.000998147	Spearman's rank correlation rho	432	0.0391843
IGFBP4	0.134587	0.000998277	Spearman's rank correlation rho	521	0.0391843
PTPN12	0.134457	0.00100973	Spearman's rank correlation rho	260	0.0394804
ECH1	0.134442	0.00101104	Spearman's rank correlation rho	324	0.0394804
AC079922.3	0.13418	0.0010345	Spearman's rank correlation rho	6	0.0401761
CENPQ	0.134212	0.00103158	Spearman's rank correlation rho	33	0.0401761
TSNAX	0.134154	0.00103684	Spearman's rank correlation rho	173	0.0401761
MT-ND3	0.134061	0.00104536	Spearman's rank correlation rho	589	0.0404029
PDGFD	0.134031	0.00104809	Spearman's rank correlation rho	299	0.0404048
MT-CYB	0.133956	0.00105498	Spearman's rank correlation rho	595	0.0405671
GDPD1	0.133917	0.00105856	Spearman's rank correlation rho	6	0.0406013
IGFBP2	0.133858	0.00106408	Spearman's rank correlation rho	394	0.0407099
TMEM109	0.13372	0.00107691	Spearman's rank correlation rho	276	0.0410966
RRP7A	0.133654	0.00108311	Spearman's rank correlation rho	140	0.041229
GOLGA6L4	0.133465	0.0011011	Spearman's rank correlation rho	27	0.0416453
ACD	0.133463	0.00110136	Spearman's rank correlation rho	69	0.0416453
MYO1C	0.133453	0.00110231	Spearman's rank correlation rho	282	0.0416453
AP1S2	0.13333	0.00111411	Spearman's rank correlation rho	231	0.0419861
PCNX	0.133237	0.00112323	Spearman's rank correlation rho	95	0.0422246
MUTYH	0.133009	0.00114562	Spearman's rank correlation rho	33	0.0429362
NT5C3A	0.132987	0.00114784	Spearman's rank correlation rho	115	0.0429362
KLF2	0.132921	0.00115447	Spearman's rank correlation rho	383	0.0430775
HLA-DPA1	0.132846	0.00116201	Spearman's rank correlation rho	477	0.0432521
AVEN	0.132784	0.00116819	Spearman's rank correlation rho	10	0.0433751
HECW2	0.132722	0.00117454	Spearman's rank correlation rho	169	0.0434866
MLLT4	0.132698	0.00117695	Spearman's rank correlation rho	248	0.0434866
TMED1	0.132614	0.00118557	Spearman's rank correlation rho	89	0.0434881
CDK2AP1	0.132613	0.00118562	Spearman's rank correlation rho	143	0.0434881
DGKZ	0.13262	0.0011849	Spearman's rank correlation rho	151	0.0434881
M6PR	0.132412	0.00120648	Spearman's rank correlation rho	130	0.0440804
SERINC3	0.132401	0.0012076	Spearman's rank correlation rho	373	0.0440804
MGAT4A	0.132326	0.00121547	Spearman's rank correlation rho	174	0.0442608
PREX1	0.132246	0.00122389	Spearman's rank correlation rho	122	0.0443534
DLL1	0.132252	0.00122325	Spearman's rank correlation rho	140	0.0443534
TSR2	0.132128	0.00123645	Spearman's rank correlation rho	168	0.0447015
TC2N	0.132049	0.00124482	Spearman's rank correlation rho	50	0.0448968
ARRDC2	0.132021	0.00124785	Spearman's rank correlation rho	217	0.0448987
RAD21	0.131927	0.00125798	Spearman's rank correlation rho	262	0.045094
H3F3B	0.131916	0.00125924	Spearman's rank correlation rho	592	0.045094
SYCE1L	0.131829	0.00126868	Spearman's rank correlation rho	68	0.0453246
B3GALT4	0.131793	0.00127259	Spearman's rank correlation rho	62	0.045357
SH2D3C	0.131696	0.00128335	Spearman's rank correlation rho	183	0.0456328
GLYR1	0.131585	0.00129557	Spearman's rank correlation rho	102	0.045638
GPIHBP1	0.131599	0.00129409	Spearman's rank correlation rho	116	0.045638
PELO	0.131657	0.0012876	Spearman's rank correlation rho	150	0.045638
TSPAN13	0.131618	0.00129189	Spearman's rank correlation rho	265	0.045638
HTATIP2	0.131284	0.00132955	Spearman's rank correlation rho	130	0.0467207
ADAR	0.131258	0.00133249	Spearman's rank correlation rho	271	0.0467207
PRKACA	0.131122	0.00134818	Spearman's rank correlation rho	91	0.0471612
BDH2	0.13102	0.00135999	Spearman's rank correlation rho	157	0.0474644
PPA2	0.130887	0.00137548	Spearman's rank correlation rho	146	0.0477744
AIDA	0.130911	0.00137265	Spearman's rank correlation rho	192	0.0477744
FOXN3	0.130863	0.00137835	Spearman's rank correlation rho	201	0.0477744
INHBB	0.130835	0.00138167	Spearman's rank correlation rho	129	0.04778
C8orf44	0.130625	0.0014067	Spearman's rank correlation rho	40	0.0483978
PRR13	0.130637	0.00140528	Spearman's rank correlation rho	281	0.0483978
CTRB2	0.130604	0.00140915	Spearman's rank correlation rho	479	0.0483978
DNM2	0.130419	0.00143165	Spearman's rank correlation rho	98	0.0488376
FCN3	0.130448	0.0014281	Spearman's rank correlation rho	179	0.0488376
F2RL3	0.130419	0.00143159	Spearman's rank correlation rho	263	0.0488376
SYNPO	0.130348	0.00144026	Spearman's rank correlation rho	327	0.0490208
SIGIRR	0.130305	0.00144565	Spearman's rank correlation rho	195	0.0490936
PLS3	0.130214	0.00145685	Spearman's rank correlation rho	292	0.0493631
DIS3	0.130002	0.00148336	Spearman's rank correlation rho	70	0.0501488
TNRC6B	0.129947	0.0014903	Spearman's rank correlation rho	268	0.050271
SNX6	0.12979	0.00151032	Spearman's rank correlation rho	205	0.050794
SASH1	0.129773	0.00151253	Spearman's rank correlation rho	238	0.050794
FAM8A1	0.129546	0.00154188	Spearman's rank correlation rho	52	0.0511964
TNFRSF4	0.129637	0.00153005	Spearman's rank correlation rho	84	0.0511964
ZNF224	0.129605	0.00153426	Spearman's rank correlation rho	90	0.0511964
GRK5	0.129524	0.00154483	Spearman's rank correlation rho	105	0.0511964
SLC27A3	0.129601	0.0015348	Spearman's rank correlation rho	133	0.0511964
VAT1	0.129537	0.00154305	Spearman's rank correlation rho	190	0.0511964
ZMYND10	0.128659	0.00166196	Spearman's rank correlation rho	3	0.051296
SLC51A	0.128659	0.00166196	Spearman's rank correlation rho	3	0.051296
FAM47E-STBD1.1	0.128659	0.00166196	Spearman's rank correlation rho	3	0.051296
PCDHGB7	0.128659	0.00166196	Spearman's rank correlation rho	3	0.051296
SPDEF	0.128659	0.00166196	Spearman's rank correlation rho	3	0.051296
CTD-3065J16.9	0.128659	0.00166196	Spearman's rank correlation rho	3	0.051296
RP11-146D12.2	0.128659	0.00166196	Spearman's rank correlation rho	3	0.051296
RP11-118K6.3	0.128659	0.00166196	Spearman's rank correlation rho	3	0.051296
UCP3	0.128659	0.00166196	Spearman's rank correlation rho	3	0.051296
PPP1R36	0.128659	0.00166196	Spearman's rank correlation rho	3	0.051296
LOXHD1	0.128659	0.00166196	Spearman's rank correlation rho	3	0.051296
CTD-2085J24.4	0.128659	0.00166196	Spearman's rank correlation rho	3	0.051296
CTC-246B18.10	0.128659	0.00166196	Spearman's rank correlation rho	3	0.051296
PRR19	0.128659	0.00166196	Spearman's rank correlation rho	3	0.051296
AP001469.9	0.128659	0.00166196	Spearman's rank correlation rho	3	0.051296
CTD-2541M15.1	0.128659	0.00166196	Spearman's rank correlation rho	3	0.051296
RPL3L	0.128659	0.00166196	Spearman's rank correlation rho	3	0.051296
CHAD	0.128659	0.00166196	Spearman's rank correlation rho	3	0.051296
AC092301.3	0.128659	0.00166196	Spearman's rank correlation rho	3	0.051296
RP11-782C8.2	0.128659	0.00166196	Spearman's rank correlation rho	3	0.051296
RP11-44B19.1	0.128659	0.00166196	Spearman's rank correlation rho	3	0.051296
SPTY2D1	0.128577	0.00167344	Spearman's rank correlation rho	65	0.051296
ASMTL	0.128605	0.00166954	Spearman's rank correlation rho	76	0.051296
PRAF2	0.128895	0.00162921	Spearman's rank correlation rho	91	0.051296
KCTD20	0.129389	0.00156263	Spearman's rank correlation rho	113	0.051296
CPNE2	0.128637	0.0016651	Spearman's rank correlation rho	122	0.051296
GRB2	0.129289	0.00157588	Spearman's rank correlation rho	123	0.051296
ZBTB38	0.129449	0.00155465	Spearman's rank correlation rho	206	0.051296
XAF1	0.128669	0.00166054	Spearman's rank correlation rho	211	0.051296
H2AFY	0.128745	0.00164992	Spearman's rank correlation rho	256	0.051296
ARHGAP18	0.128791	0.0016436	Spearman's rank correlation rho	256	0.051296
LCN6.1	0.128595	0.00167099	Spearman's rank correlation rho	262	0.051296
P4HB	0.128777	0.00164554	Spearman's rank correlation rho	281	0.051296
GIMAP1	0.129021	0.00161197	Spearman's rank correlation rho	290	0.051296
GNAI2	0.129474	0.0015514	Spearman's rank correlation rho	339	0.051296
CFLAR	0.128899	0.00162859	Spearman's rank correlation rho	392	0.051296
CRIP2	0.129245	0.0015818	Spearman's rank correlation rho	517	0.051296
LGI2	0.128401	0.00169841	Spearman's rank correlation rho	3	0.0517248
RP13-401N8.1	0.128401	0.00169841	Spearman's rank correlation rho	3	0.0517248
OAZ3	0.128287	0.00171481	Spearman's rank correlation rho	10	0.0517248
RP5-1050D4.3	0.128287	0.00171481	Spearman's rank correlation rho	10	0.0517248
POLR2C	0.128315	0.00171077	Spearman's rank correlation rho	165	0.0517248
HMG20B	0.128363	0.00170381	Spearman's rank correlation rho	170	0.0517248
OCIAD1	0.12836	0.00170434	Spearman's rank correlation rho	336	0.0517248
RAC1	0.128328	0.00170892	Spearman's rank correlation rho	567	0.0517248
CASP4	0.128248	0.00172037	Spearman's rank correlation rho	253	0.0517893
C6orf52	0.128131	0.00173745	Spearman's rank correlation rho	6	0.0519374
PPP1R3F	0.128131	0.00173745	Spearman's rank correlation rho	6	0.0519374
PPT2	0.128096	0.00174247	Spearman's rank correlation rho	28	0.0519374
OGG1	0.128116	0.00173962	Spearman's rank correlation rho	57	0.0519374
TSPAN9	0.128131	0.00173742	Spearman's rank correlation rho	116	0.0519374
ISG15	0.128066	0.00174688	Spearman's rank correlation rho	267	0.0519662
ASAP1	0.127911	0.00176979	Spearman's rank correlation rho	218	0.0525442
MARK3	0.127798	0.00178658	Spearman's rank correlation rho	180	0.0529389
ATP2B4	0.127736	0.0017959	Spearman's rank correlation rho	172	0.0531108
SUMO2	0.127632	0.00181166	Spearman's rank correlation rho	544	0.0534724
BCAS2	0.127507	0.00183066	Spearman's rank correlation rho	185	0.0539278
GJA1	0.127447	0.00183984	Spearman's rank correlation rho	202	0.054
ARL2	0.127444	0.00184026	Spearman's rank correlation rho	370	0.054
GYPC	0.127316	0.00186002	Spearman's rank correlation rho	437	0.054474
MT-CO3	0.127168	0.00188318	Spearman's rank correlation rho	595	0.0550458
FAM63B	0.127086	0.00189611	Spearman's rank correlation rho	193	0.0553166
FLOT1	0.127014	0.00190751	Spearman's rank correlation rho	331	0.0554352
PTRF	0.12702	0.00190648	Spearman's rank correlation rho	491	0.0554352
TSPAN14	0.126945	0.00191853	Spearman's rank correlation rho	261	0.0556483
TET2	0.126788	0.00194365	Spearman's rank correlation rho	51	0.0558404
CLASRP	0.126834	0.00193628	Spearman's rank correlation rho	64	0.0558404
ADRB2	0.126766	0.00194732	Spearman's rank correlation rho	72	0.0558404
MVP	0.126844	0.00193473	Spearman's rank correlation rho	187	0.0558404
SERINC1	0.126874	0.0019298	Spearman's rank correlation rho	318	0.0558404
LUC7L3	0.126811	0.00194007	Spearman's rank correlation rho	341	0.0558404
ZDHHC14	0.126674	0.00196221	Spearman's rank correlation rho	53	0.0561608
HLA-DRA	0.126513	0.00198865	Spearman's rank correlation rho	490	0.0568099
PTPRB	0.126281	0.00202733	Spearman's rank correlation rho	315	0.0578058
NDE1	0.126124	0.00205375	Spearman's rank correlation rho	52	0.0583387
CNDP2	0.126124	0.00205371	Spearman's rank correlation rho	197	0.0583387
PSTPIP2	0.126043	0.00206754	Spearman's rank correlation rho	14	0.0585418
ZMYM1	0.125893	0.00209341	Spearman's rank correlation rho	19	0.0585418
BAIAP2-AS1	0.125975	0.00207929	Spearman's rank correlation rho	29	0.0585418
PEMT	0.125866	0.0020981	Spearman's rank correlation rho	79	0.0585418
MSRA	0.125913	0.00208994	Spearman's rank correlation rho	98	0.0585418
CRBN	0.125942	0.00208495	Spearman's rank correlation rho	243	0.0585418
MIDN	0.125877	0.00209618	Spearman's rank correlation rho	249	0.0585418
SNCG	0.125879	0.0020958	Spearman's rank correlation rho	287	0.0585418
NRP1	0.12598	0.0020784	Spearman's rank correlation rho	337	0.0585418
HSPG2	0.125857	0.00209963	Spearman's rank correlation rho	442	0.0585418
RAP2B	0.125675	0.00213149	Spearman's rank correlation rho	79	0.0593206
TNFSF10	0.125431	0.00217465	Spearman's rank correlation rho	356	0.0604105
CENPC	0.125263	0.00220498	Spearman's rank correlation rho	85	0.0609142
AVPR2	0.125271	0.00220354	Spearman's rank correlation rho	102	0.0609142
SWI5	0.125242	0.00220891	Spearman's rank correlation rho	131	0.0609142
SPG21	0.125284	0.00220117	Spearman's rank correlation rho	188	0.0609142
ZBTB42	0.125201	0.0022162	Spearman's rank correlation rho	14	0.0610041
ZNF821	0.125043	0.00224517	Spearman's rank correlation rho	24	0.0615771
ZBTB45	0.125043	0.00224517	Spearman's rank correlation rho	24	0.0615771
INSR	0.125003	0.00225268	Spearman's rank correlation rho	311	0.0616711
MGMT	0.124968	0.00225909	Spearman's rank correlation rho	306	0.0617349
ID2	0.124817	0.00228721	Spearman's rank correlation rho	464	0.0623903
TMEM181	0.124756	0.0022988	Spearman's rank correlation rho	112	0.062443
PPAP2C	0.124741	0.00230153	Spearman's rank correlation rho	143	0.062443
FCGRT	0.124744	0.00230103	Spearman's rank correlation rho	422	0.062443
NCOA3	0.124619	0.00232472	Spearman's rank correlation rho	187	0.0629592
UBE2B	0.124376	0.00237146	Spearman's rank correlation rho	338	0.0641101
KIF1B	0.12429	0.00238804	Spearman's rank correlation rho	79	0.064443
GEMIN8	0.124251	0.00239583	Spearman's rank correlation rho	46	0.0645379
LIMS2	0.124161	0.0024134	Spearman's rank correlation rho	259	0.0648955
NECAP2	0.124106	0.00242434	Spearman's rank correlation rho	165	0.065074
IER5	0.124052	0.00243499	Spearman's rank correlation rho	81	0.0651285
H3F3A	0.12407	0.00243135	Spearman's rank correlation rho	587	0.0651285
LAMTOR4	0.123987	0.00244783	Spearman's rank correlation rho	427	0.0653561
TMCC3	0.123885	0.0024684	Spearman's rank correlation rho	157	0.0657893
TROVE2	0.123836	0.0024782	Spearman's rank correlation rho	193	0.0659341
KB-1460A1.5	0.123789	0.00248766	Spearman's rank correlation rho	10	0.0659535
ZNF286B	0.123789	0.00248766	Spearman's rank correlation rho	10	0.0659535
ICAM2	0.123671	0.00251175	Spearman's rank correlation rho	350	0.0664757
ACVRL1	0.12364	0.00251798	Spearman's rank correlation rho	304	0.066524
VWA1	0.123597	0.00252698	Spearman's rank correlation rho	263	0.0666452
CNBP	0.123548	0.00253708	Spearman's rank correlation rho	473	0.0667949
RP5-1125A11.1	0.123504	0.00254604	Spearman's rank correlation rho	10	0.0669145
RABAC1	0.123382	0.00257135	Spearman's rank correlation rho	466	0.0673885
MT-CO2	0.123374	0.002573	Spearman's rank correlation rho	592	0.0673885
CDC42EP4	0.123215	0.00260651	Spearman's rank correlation rho	273	0.0681481
WDR37	0.123154	0.00261937	Spearman's rank correlation rho	47	0.0683659
RP13-1016M1.2	0.123022	0.0026475	Spearman's rank correlation rho	47	0.0688623
DNPH1	-0.123023	0.00264741	Spearman's rank correlation rho	126	0.0688623
MIPOL1	0.122961	0.00266058	Spearman's rank correlation rho	19	0.0689694
IL27RA	0.122961	0.00266074	Spearman's rank correlation rho	75	0.0689694
CC2D2A	0.122832	0.00268849	Spearman's rank correlation rho	35	0.0695692
TOMM40	0.122779	0.00270004	Spearman's rank correlation rho	78	0.0697488
CLDND1	0.122715	0.00271422	Spearman's rank correlation rho	211	0.0699954
POC5	0.122605	0.00273843	Spearman's rank correlation rho	19	0.0703795
AKAP2	0.122605	0.00273843	Spearman's rank correlation rho	19	0.0703795
CREBZF	0.122562	0.0027479	Spearman's rank correlation rho	99	0.0705031
BMPR2	0.122518	0.00275761	Spearman's rank correlation rho	255	0.0706321
TCEB2	0.122463	0.00276989	Spearman's rank correlation rho	524	0.0708268
CLASP1	0.122402	0.00278356	Spearman's rank correlation rho	80	0.071056
YIF1A	0.122204	0.00282827	Spearman's rank correlation rho	173	0.0720756
ZMIZ1	0.122135	0.002844	Spearman's rank correlation rho	145	0.0723543
MTPN	0.122112	0.00284924	Spearman's rank correlation rho	200	0.072366
NFIB	0.122081	0.00285641	Spearman's rank correlation rho	502	0.0724262
SLC16A1-AS1	0.121926	0.00289224	Spearman's rank correlation rho	15	0.0732118
SNHG12	0.12189	0.00290075	Spearman's rank correlation rho	30	0.0733046
MXD4	0.121826	0.00291562	Spearman's rank correlation rho	189	0.0735573
SLC35A2	0.121556	0.00297949	Spearman's rank correlation rho	60	0.0750434
AP2S1	0.121378	0.00302214	Spearman's rank correlation rho	297	0.075991
AKT1S1	0.121247	0.00305412	Spearman's rank correlation rho	68	0.0766677
FAM177A1	0.121198	0.00306604	Spearman's rank correlation rho	347	0.0768392
LDLRAD4	0.121073	0.0030967	Spearman's rank correlation rho	73	0.0772651
IFNGR2	0.121066	0.00309838	Spearman's rank correlation rho	137	0.0772651
UBE2I	0.121104	0.00308901	Spearman's rank correlation rho	315	0.0772651
JAM3	0.120965	0.00312368	Spearman's rank correlation rho	139	0.0776398
C11orf58	0.120983	0.00311899	Spearman's rank correlation rho	438	0.0776398
WNK1	0.120938	0.00313039	Spearman's rank correlation rho	295	0.0776789
MED13L	0.120826	0.00315847	Spearman's rank correlation rho	185	0.0782471
NR1H2	0.12069	0.00319279	Spearman's rank correlation rho	210	0.0789681
PLA2G16	0.120612	0.00321269	Spearman's rank correlation rho	277	0.0793304
GPBP1L1	0.120528	0.00323416	Spearman's rank correlation rho	168	0.0797303
ILF3-AS1	0.120302	0.00329292	Spearman's rank correlation rho	153	0.0806945
SOX7	0.120323	0.00328745	Spearman's rank correlation rho	186	0.0806945
TAX1BP3	0.120343	0.00328218	Spearman's rank correlation rho	254	0.0806945
MEF2C	0.120295	0.00329464	Spearman's rank correlation rho	356	0.0806945
GLRX	0.120171	0.00332721	Spearman's rank correlation rho	111	0.0813605
ISCU	0.11983	0.00341829	Spearman's rank correlation rho	398	0.0834527
C8orf58	0.119743	0.00344204	Spearman's rank correlation rho	25	0.0836271
SLC20A1	0.119756	0.00343831	Spearman's rank correlation rho	66	0.0836271
ARL2BP	0.119746	0.00344108	Spearman's rank correlation rho	203	0.0836271
GZF1	0.119604	0.00347995	Spearman's rank correlation rho	20	0.0842772
LNX1	0.119606	0.00347954	Spearman's rank correlation rho	206	0.0842772
GPR4	0.119562	0.00349143	Spearman's rank correlation rho	86	0.0844199
MARCH2	0.119536	0.00349867	Spearman's rank correlation rho	80	0.0844599
MAG	0.119403	0.0035355	Spearman's rank correlation rho	15	0.0848135
ANKRD29	0.119382	0.00354138	Spearman's rank correlation rho	98	0.0848135
SPRED2	0.119438	0.003526	Spearman's rank correlation rho	141	0.0848135
IFNAR1	0.11942	0.00353084	Spearman's rank correlation rho	192	0.0848135
SLC3A2	0.119398	0.00353711	Spearman's rank correlation rho	306	0.0848135
RYK	0.119349	0.00355084	Spearman's rank correlation rho	140	0.0849055
AC005076.5	0.119118	0.00361596	Spearman's rank correlation rho	7	0.0862246
ZNF302	0.119113	0.00361741	Spearman's rank correlation rho	120	0.0862246
LY6E	0.119025	0.0036424	Spearman's rank correlation rho	426	0.0866835
FAM229A	0.11898	0.00365536	Spearman's rank correlation rho	20	0.0867177
NT5C2	0.11894	0.003667	Spearman's rank correlation rho	94	0.0867177
RAP1A	0.118925	0.00367135	Spearman's rank correlation rho	316	0.0867177
VWF	0.118943	0.00366616	Spearman's rank correlation rho	401	0.0867177
CALR	0.118921	0.00367253	Spearman's rank correlation rho	427	0.0867177
UBC	0.11887	0.00368721	Spearman's rank correlation rho	575	0.0869283
ANAPC10	0.118773	0.00371531	Spearman's rank correlation rho	103	0.0874546
EFNA3	0.118727	0.00372888	Spearman's rank correlation rho	7	0.0874957
CTC-523E23.11	0.118727	0.00372888	Spearman's rank correlation rho	7	0.0874957
PSMB9	0.118708	0.00373443	Spearman's rank correlation rho	409	0.0874957
KLF3	0.118432	0.00381595	Spearman's rank correlation rho	203	0.0892672
TMBIM1	0.118365	0.0038361	Spearman's rank correlation rho	188	0.0894616
MALL	0.118384	0.0038304	Spearman's rank correlation rho	225	0.0894616
ATG3	0.11825	0.00387076	Spearman's rank correlation rho	168	0.0901309
ATXN2	0.118158	0.00389875	Spearman's rank correlation rho	116	0.0905072
C19orf60	0.118158	0.0038989	Spearman's rank correlation rho	326	0.0905072
C12orf23	0.118075	0.00392403	Spearman's rank correlation rho	81	0.0909508
SOS2	0.118	0.00394709	Spearman's rank correlation rho	80	0.0913452
TCP11L2	0.117842	0.00399627	Spearman's rank correlation rho	26	0.0923137
CA8	0.117805	0.00400764	Spearman's rank correlation rho	63	0.0923137
CTNNBIP1	0.117787	0.00401337	Spearman's rank correlation rho	124	0.0923137
IDI1	0.117823	0.00400208	Spearman's rank correlation rho	231	0.0923137
RDX	0.117723	0.00403337	Spearman's rank correlation rho	475	0.0926325
RAET1G	0.117601	0.0040718	Spearman's rank correlation rho	16	0.0930908
DHRS1	0.117633	0.00406165	Spearman's rank correlation rho	82	0.0930908
CMAS	0.117616	0.00406725	Spearman's rank correlation rho	101	0.0930908
OFD1	0.117467	0.00411453	Spearman's rank correlation rho	291	0.0939257
CHCHD7	0.11733	0.00415859	Spearman's rank correlation rho	159	0.0946455
AUP1	0.117333	0.00415774	Spearman's rank correlation rho	241	0.0946455
HEATR5A	0.117252	0.00418395	Spearman's rank correlation rho	31	0.094761
LRCH3	0.117237	0.00418875	Spearman's rank correlation rho	74	0.094761
NUDCD3	0.11729	0.00417158	Spearman's rank correlation rho	90	0.094761
RAB6A	0.117244	0.00418646	Spearman's rank correlation rho	253	0.094761
LINC00472	0.117188	0.00420467	Spearman's rank correlation rho	25	0.0948373
IL3RA	0.117206	0.00419896	Spearman's rank correlation rho	233	0.0948373
AC116035.1	0.117102	0.00423287	Spearman's rank correlation rho	89	0.0953311
ARAP3	0.117046	0.00425121	Spearman's rank correlation rho	125	0.0955973
LMO2	0.117028	0.00425734	Spearman's rank correlation rho	191	0.0955973
STOM	0.116967	0.00427726	Spearman's rank correlation rho	451	0.095902
BOC	0.116866	0.00431101	Spearman's rank correlation rho	49	0.0965155
MAP7	0.116695	0.00436851	Spearman's rank correlation rho	43	0.0976582
CCDC94	0.116656	0.0043816	Spearman's rank correlation rho	62	0.0976618
PDCD6IP	0.116671	0.00437666	Spearman's rank correlation rho	176	0.0976618
LYSMD2	0.116583	0.00440648	Spearman's rank correlation rho	149	0.0980717
TMTC4	0.116544	0.00441963	Spearman's rank correlation rho	25	0.0982198
TPM4	0.116502	0.00443406	Spearman's rank correlation rho	378	0.0983958
RP11-894P9.1	0.116396	0.00447036	Spearman's rank correlation rho	20	0.0985132
MARCH9	0.116403	0.0044681	Spearman's rank correlation rho	31	0.0985132
ZNF189	0.116402	0.00446829	Spearman's rank correlation rho	61	0.0985132
MYO9A	0.116392	0.00447195	Spearman's rank correlation rho	82	0.0985132
YWHAB	0.116434	0.00445733	Spearman's rank correlation rho	460	0.0985132
ACTR2	0.116345	0.00448802	Spearman's rank correlation rho	251	0.0987233
PSMB6	0.116188	0.00454265	Spearman's rank correlation rho	328	0.0996428
SET	0.116187	0.004543	Spearman's rank correlation rho	335	0.0996428
RP11-439A17.7	0.11609	0.00457728	Spearman's rank correlation rho	20	0.099818
CDK13	0.116123	0.00456557	Spearman's rank correlation rho	62	0.099818
USP1	0.116125	0.00456491	Spearman's rank correlation rho	119	0.099818
RAB5C	0.116089	0.00457741	Spearman's rank correlation rho	337	0.099818
DENND3	0.11594	0.0046303	Spearman's rank correlation rho	149	0.100536
TTC19	0.11594	0.00463025	Spearman's rank correlation rho	159	0.100536
TMEM50A	0.115956	0.00462451	Spearman's rank correlation rho	410	0.100536
COX17	0.115915	0.00463921	Spearman's rank correlation rho	468	0.100585
NOVA2	0.115877	0.00465267	Spearman's rank correlation rho	123	0.100732
GATSL3	0.115851	0.00466207	Spearman's rank correlation rho	104	0.100756
CNFN	0.115837	0.00466708	Spearman's rank correlation rho	110	0.100756
DLG5	0.115783	0.00468637	Spearman's rank correlation rho	20	0.100885
COX5B	0.115783	0.00468643	Spearman's rank correlation rho	555	0.100885
PACS2	0.115723	0.00470814	Spearman's rank correlation rho	82	0.101065
CD2AP	0.115733	0.00470463	Spearman's rank correlation rho	124	0.101065
TMEM255B	0.115703	0.00471544	Spearman's rank correlation rho	91	0.101078
RPS19BP1	0.115682	0.00472306	Spearman's rank correlation rho	324	0.101097
DDX60	0.115655	0.00473269	Spearman's rank correlation rho	63	0.10116
CD151	0.115579	0.00476047	Spearman's rank correlation rho	395	0.101611
SPRY1	0.115557	0.00476852	Spearman's rank correlation rho	453	0.101639
CDC25B	0.115352	0.00484386	Spearman's rank correlation rho	44	0.102954
HOTAIRM1	0.115355	0.00484284	Spearman's rank correlation rho	91	0.102954
TMEM185A	0.115241	0.00488523	Spearman's rank correlation rho	37	0.102973
FMO2	-0.115313	0.00485854	Spearman's rank correlation rho	93	0.102973
FAM118A	0.115243	0.0048846	Spearman's rank correlation rho	189	0.102973
LAP3	0.115293	0.00486588	Spearman's rank correlation rho	214	0.102973
NCOR1	0.11524	0.00488561	Spearman's rank correlation rho	258	0.102973
DUSP1	0.115247	0.00488317	Spearman's rank correlation rho	552	0.102973
ABHD5	0.115146	0.00492096	Spearman's rank correlation rho	50	0.103429
NELFB	0.115164	0.00491417	Spearman's rank correlation rho	83	0.103429
RPS28	0.114908	0.00501126	Spearman's rank correlation rho	595	0.105181
GOLGA5	0.114799	0.00505312	Spearman's rank correlation rho	75	0.105912
PPP1R2	0.114757	0.00506927	Spearman's rank correlation rho	222	0.106104
AAGAB	0.114692	0.00509429	Spearman's rank correlation rho	26	0.106186
DNAJC21	0.114707	0.00508864	Spearman's rank correlation rho	134	0.106186
IRF2BP2	0.114723	0.00508256	Spearman's rank correlation rho	345	0.106186
ZNF793	0.114592	0.0051333	Spearman's rank correlation rho	31	0.106708
TBC1D16	0.114592	0.00513344	Spearman's rank correlation rho	43	0.106708
STARD3NL	0.114471	0.00518095	Spearman's rank correlation rho	119	0.107547
GFOD1	0.114352	0.00522771	Spearman's rank correlation rho	194	0.108369
NCALD	0.114238	0.00527348	Spearman's rank correlation rho	90	0.10882
GALNT18	0.114251	0.00526822	Spearman's rank correlation rho	177	0.10882
STRAP	0.114172	0.00529985	Spearman's rank correlation rho	202	0.10882
MAGI1	0.114192	0.0052918	Spearman's rank correlation rho	226	0.10882
PGK1	0.114165	0.00530282	Spearman's rank correlation rho	330	0.10882
BCAM	0.114238	0.00527334	Spearman's rank correlation rho	418	0.10882
BRK1	0.114183	0.00529523	Spearman's rank correlation rho	470	0.10882
NEAT1	0.114154	0.00530707	Spearman's rank correlation rho	571	0.10882
RP11-448A19.1	0.114027	0.00535833	Spearman's rank correlation rho	16	0.109574
TCF4	0.114036	0.00535461	Spearman's rank correlation rho	449	0.109574
DIP2B	0.113941	0.00539342	Spearman's rank correlation rho	91	0.110142
HIST1H1E	0.113838	0.00543588	Spearman's rank correlation rho	11	0.110167
ZNF785	0.113838	0.00543588	Spearman's rank correlation rho	11	0.110167
OTUD1	0.113868	0.0054233	Spearman's rank correlation rho	43	0.110167
MRPL49	0.113832	0.00543835	Spearman's rank correlation rho	70	0.110167
STC1	0.113835	0.00543676	Spearman's rank correlation rho	249	0.110167
KLF4	0.11392	0.00540216	Spearman's rank correlation rho	288	0.110167
USHBP1	0.113778	0.00546026	Spearman's rank correlation rho	94	0.110334
APP	0.113776	0.00546121	Spearman's rank correlation rho	532	0.110334
CAPNS1	0.113716	0.00548616	Spearman's rank correlation rho	288	0.11069
ENPP4	0.113548	0.00555621	Spearman's rank correlation rho	51	0.111105
SFR1	0.113604	0.00553298	Spearman's rank correlation rho	56	0.111105
GIT2	0.113543	0.00555817	Spearman's rank correlation rho	120	0.111105
PHF11	0.113555	0.00555315	Spearman's rank correlation rho	136	0.111105
CASKIN2	0.113607	0.00553133	Spearman's rank correlation rho	191	0.111105
HLA-DQB1	0.113547	0.00555681	Spearman's rank correlation rho	292	0.111105
AURKAIP1	0.11364	0.00551761	Spearman's rank correlation rho	330	0.111105
RSRC2	0.113513	0.00557083	Spearman's rank correlation rho	258	0.11121
DNAJB5	0.113365	0.00563355	Spearman's rank correlation rho	7	0.112044
ENDOU	0.113365	0.00563355	Spearman's rank correlation rho	7	0.112044
COA3	0.113344	0.00564222	Spearman's rank correlation rho	237	0.112044
ETS2	0.113351	0.00563954	Spearman's rank correlation rho	388	0.112044
PCDH12	0.113258	0.00567905	Spearman's rank correlation rho	97	0.112627
SLC25A14	0.113201	0.00570362	Spearman's rank correlation rho	37	0.112693
HS3ST1	0.113198	0.00570474	Spearman's rank correlation rho	63	0.112693
IFITM2	0.113216	0.0056973	Spearman's rank correlation rho	576	0.112693
ANKRD40	0.113149	0.00572606	Spearman's rank correlation rho	107	0.112966
ESR2	0.11311	0.00574266	Spearman's rank correlation rho	7	0.112999
MTMR14	0.113118	0.00573948	Spearman's rank correlation rho	69	0.112999
MT-ND1	0.113091	0.00575081	Spearman's rank correlation rho	587	0.113012
ZNF322	0.112977	0.00580055	Spearman's rank correlation rho	52	0.113841
ARHGAP4	0.112855	0.0058538	Spearman's rank correlation rho	37	0.114497
CMPK2	0.112869	0.00584799	Spearman's rank correlation rho	38	0.114497
ITPR1	0.112849	0.0058567	Spearman's rank correlation rho	102	0.114497
LAMA5	0.112797	0.00587944	Spearman's rank correlation rho	180	0.114793
POGLUT1	0.112729	0.0059096	Spearman's rank correlation rho	43	0.115233
TFAM	0.112676	0.0059331	Spearman's rank correlation rho	116	0.115543
RANGRF	0.11252	0.00600292	Spearman's rank correlation rho	85	0.116183
RPAIN	0.112541	0.0059938	Spearman's rank correlation rho	170	0.116183
SUPT4H1	0.112574	0.00597873	Spearman's rank correlation rho	250	0.116183
EPHX1	0.112517	0.00600442	Spearman's rank correlation rho	422	0.116183
TIMP3	0.11255	0.00598972	Spearman's rank correlation rho	546	0.116183
OLFML2A	0.11244	0.00603896	Spearman's rank correlation rho	213	0.116553
TYMP	0.112455	0.00603232	Spearman's rank correlation rho	215	0.116553
PINX1	0.112349	0.00608019	Spearman's rank correlation rho	44	0.117199
TMBIM6	0.112265	0.0061187	Spearman's rank correlation rho	494	0.117791
HOXD9	0.112143	0.00617467	Spearman's rank correlation rho	38	0.118606
MOB2	0.112139	0.00617672	Spearman's rank correlation rho	226	0.118606
METTL18	0.112115	0.00618792	Spearman's rank correlation rho	50	0.118665
NUMB	0.112098	0.00619552	Spearman's rank correlation rho	206	0.118665
HSD17B14	0.111912	0.006282	Spearman's rank correlation rho	33	0.119761
MAP2K3	0.111948	0.00626549	Spearman's rank correlation rho	122	0.119761
EVA1B	0.111916	0.00628031	Spearman's rank correlation rho	163	0.119761
CACYBP	0.111907	0.00628442	Spearman's rank correlation rho	192	0.119761
TMEM169	0.111774	0.00634701	Spearman's rank correlation rho	4	0.120801
BTG1	0.111714	0.0063756	Spearman's rank correlation rho	532	0.121193
KLF9	0.111695	0.00638448	Spearman's rank correlation rho	403	0.121209
CRTAP	0.111641	0.00641055	Spearman's rank correlation rho	182	0.121247
SNRPB	0.11167	0.00639647	Spearman's rank correlation rho	323	0.121247
SRP14	0.111651	0.00640539	Spearman's rank correlation rho	588	0.121247
GPX4	0.111619	0.00642102	Spearman's rank correlation rho	450	0.121293
SUMO4	0.111516	0.00647023	Spearman's rank correlation rho	4	0.121464
RMRP	0.111516	0.00647023	Spearman's rank correlation rho	4	0.121464
RP11-339B21.13	0.111516	0.00647023	Spearman's rank correlation rho	4	0.121464
RP13-188A5.1	0.111553	0.00645249	Spearman's rank correlation rho	26	0.121464
HLA-DMA	0.111564	0.006447	Spearman's rank correlation rho	332	0.121464
EXOC6	0.111487	0.00648406	Spearman's rank correlation rho	85	0.121572
LY6H	0.111281	0.00658443	Spearman's rank correlation rho	4	0.122996
HMCN2	0.11129	0.00657996	Spearman's rank correlation rho	27	0.122996
ELK3	0.111291	0.00657951	Spearman's rank correlation rho	250	0.122996
CDKN2D	0.111161	0.00664313	Spearman's rank correlation rho	57	0.123939
C1orf115	0.111142	0.00665265	Spearman's rank correlation rho	156	0.123964
PIGG	0.111056	0.0066951	Spearman's rank correlation rho	63	0.124295
HVCN1	0.111076	0.00668539	Spearman's rank correlation rho	87	0.124295
ELMO1	0.111067	0.00668947	Spearman's rank correlation rho	173	0.124295
PINK1	0.111018	0.00671401	Spearman's rank correlation rho	207	0.124493
TRMT112	0.110911	0.00676726	Spearman's rank correlation rho	469	0.125327
SKAP1	0.11087	0.00678816	Spearman's rank correlation rho	22	0.125407
C8orf4	0.110874	0.00678576	Spearman's rank correlation rho	350	0.125407
ZNF638	0.110845	0.00680049	Spearman's rank correlation rho	145	0.125481
SURF6	0.110754	0.00684661	Spearman's rank correlation rho	70	0.126037
DCTN6	0.110752	0.00684729	Spearman's rank correlation rho	238	0.126037
RP11-343N15.5	0.110683	0.00688258	Spearman's rank correlation rho	165	0.126532
PLCL2	0.110658	0.00689499	Spearman's rank correlation rho	63	0.126606
ERAP2	0.110574	0.00693798	Spearman's rank correlation rho	141	0.127241
CCBL1	0.110557	0.00694685	Spearman's rank correlation rho	21	0.127249
CLIC1	0.110509	0.00697124	Spearman's rank correlation rho	511	0.127387
TPT1	0.110519	0.00696634	Spearman's rank correlation rho	594	0.127387
FAM65C	0.110405	0.00702534	Spearman's rank correlation rho	45	0.128221
ARL6IP4	0.11037	0.00704345	Spearman's rank correlation rho	373	0.128396
PRPSAP2	0.110344	0.00705689	Spearman's rank correlation rho	71	0.128486
VOPP1	0.110307	0.00707628	Spearman's rank correlation rho	192	0.128684
RTFDC1	0.110276	0.00709202	Spearman's rank correlation rho	233	0.128816
VILL	0.110257	0.00710205	Spearman's rank correlation rho	21	0.128843
MAX	0.110233	0.00711456	Spearman's rank correlation rho	173	0.128915
OPN3	0.110185	0.00713999	Spearman's rank correlation rho	27	0.129066
C17orf49	0.1102	0.00713227	Spearman's rank correlation rho	89	0.129066
KIAA0196	0.110105	0.00718226	Spearman's rank correlation rho	39	0.129675
PHLPP1	0.110051	0.00721068	Spearman's rank correlation rho	51	0.130033
PTDSS1	0.109883	0.00730048	Spearman's rank correlation rho	58	0.131191
ABCD3	0.109833	0.00732696	Spearman's rank correlation rho	72	0.131191
CXXC1	0.109905	0.00728844	Spearman's rank correlation rho	90	0.131191
BRE	0.109857	0.00731405	Spearman's rank correlation rho	92	0.131191
ALDH7A1	0.109842	0.00732237	Spearman's rank correlation rho	112	0.131191
TMEM123	0.109845	0.00732075	Spearman's rank correlation rho	274	0.131191
TNFAIP8L1	0.109686	0.00740646	Spearman's rank correlation rho	71	0.132457
EGLN2	0.109545	0.00748337	Spearman's rank correlation rho	226	0.133675
CTCF	0.109494	0.00751146	Spearman's rank correlation rho	86	0.134018
MRPL2	0.109478	0.00752058	Spearman's rank correlation rho	129	0.134022
GIPC2	0.109358	0.00758688	Spearman's rank correlation rho	89	0.134745
ANKRD17	0.109356	0.00758789	Spearman's rank correlation rho	123	0.134745
IGFBP7	0.109378	0.00757584	Spearman's rank correlation rho	592	0.134745
ALAS1	0.109208	0.00767029	Spearman's rank correlation rho	45	0.136049
RP4-549L20.3	0.109085	0.00773976	Spearman's rank correlation rho	12	0.13648
U73166.2	0.109085	0.00773976	Spearman's rank correlation rho	12	0.13648
NOL6	0.109085	0.00773976	Spearman's rank correlation rho	12	0.13648
RP11-282O18.3	0.109085	0.00773976	Spearman's rank correlation rho	12	0.13648
SMIM2-AS1	0.109085	0.00773976	Spearman's rank correlation rho	12	0.13648
OBFC1	0.108963	0.00780897	Spearman's rank correlation rho	65	0.137402
USP11	-0.10896	0.00781025	Spearman's rank correlation rho	84	0.137402
GSTK1	0.108873	0.00786013	Spearman's rank correlation rho	328	0.138119
BMX	0.108717	0.00795005	Spearman's rank correlation rho	69	0.139461
CYTH2	0.108708	0.00795496	Spearman's rank correlation rho	150	0.139461
C19orf66	0.10859	0.00802366	Spearman's rank correlation rho	181	0.140502
RP11-736K20.5	0.108544	0.0080508	Spearman's rank correlation rho	79	0.140814
CYSTM1	0.108437	0.00811358	Spearman's rank correlation rho	395	0.141585
SERF2	0.108447	0.00810782	Spearman's rank correlation rho	594	0.141585
SYNJ1	0.108409	0.00813012	Spearman's rank correlation rho	33	0.14171
TMEM128	0.108305	0.00819134	Spearman's rank correlation rho	100	0.142285
PFKL	0.108311	0.00818787	Spearman's rank correlation rho	157	0.142285
OAZ2	0.108306	0.00819082	Spearman's rank correlation rho	332	0.142285
UVRAG	0.108276	0.00820913	Spearman's rank correlation rho	59	0.14243
ARHGAP27	0.108139	0.00829105	Spearman's rank correlation rho	79	0.143686
DUT	0.108073	0.00833024	Spearman's rank correlation rho	393	0.1442
IFIT1	0.108038	0.00835158	Spearman's rank correlation rho	163	0.144361
TAGLN2	0.108026	0.00835863	Spearman's rank correlation rho	463	0.144361
MESDC1	0.10801	0.00836862	Spearman's rank correlation rho	192	0.144368
SMARCE1	0.107948	0.00840621	Spearman's rank correlation rho	240	0.144851
RP11-504A18.1	0.107896	0.00843772	Spearman's rank correlation rho	17	0.145229
TMEM176B	-0.107869	0.0084542	Spearman's rank correlation rho	95	0.145347
ZNF415	0.107811	0.00848996	Spearman's rank correlation rho	22	0.145633
CTC-228N24.3	-0.107795	0.00849978	Spearman's rank correlation rho	69	0.145633
TRIM69	0.107805	0.00849362	Spearman's rank correlation rho	94	0.145633
COQ10B	0.107699	0.00855917	Spearman's rank correlation rho	144	0.146485
SPRYD7	0.107626	0.00860442	Spearman's rank correlation rho	86	0.147093
NUDCD1	0.107516	0.0086724	Spearman's rank correlation rho	71	0.147255
NRARP	0.107551	0.00865072	Spearman's rank correlation rho	71	0.147255
HSPBP1	0.107518	0.00867117	Spearman's rank correlation rho	85	0.147255
UTP23	0.107534	0.00866121	Spearman's rank correlation rho	93	0.147255
CAPN2	0.107528	0.00866516	Spearman's rank correlation rho	263	0.147255
MYL12B	0.107576	0.00863543	Spearman's rank correlation rho	567	0.147255
KALRN	0.107457	0.00870978	Spearman's rank correlation rho	66	0.147724
MDFIC	0.107439	0.00872094	Spearman's rank correlation rho	71	0.147748
CNN3	0.10739	0.00875158	Spearman's rank correlation rho	548	0.148101
PDCD10	0.107332	0.00878844	Spearman's rank correlation rho	197	0.148558
RAB1A	0.107309	0.00880273	Spearman's rank correlation rho	357	0.148633
ZNF879	0.107248	0.00884167	Spearman's rank correlation rho	17	0.149124
TAP1	0.1071	0.00893609	Spearman's rank correlation rho	177	0.150549
CFL1	0.107024	0.00898508	Spearman's rank correlation rho	553	0.151205
PFN1	0.106937	0.00904142	Spearman's rank correlation rho	542	0.151984
HDAC7	0.106853	0.00909628	Spearman's rank correlation rho	217	0.152737
PXN	0.106819	0.0091184	Spearman's rank correlation rho	216	0.152938
ARPP19	0.106751	0.00916328	Spearman's rank correlation rho	248	0.153521
AP001627.1	0.106704	0.00919395	Spearman's rank correlation rho	65	0.153681
CNTLN	0.10669	0.00920337	Spearman's rank correlation rho	79	0.153681
CDC42EP3	0.106702	0.00919541	Spearman's rank correlation rho	242	0.153681
PWWP2A	-0.106648	0.00923092	Spearman's rank correlation rho	68	0.15388
YIF1B	0.106641	0.00923564	Spearman's rank correlation rho	86	0.15388
PHKB	0.106479	0.0093434	Spearman's rank correlation rho	155	0.155162
GIMAP5	0.106487	0.00933771	Spearman's rank correlation rho	368	0.155162
SYPL1	0.106495	0.0093323	Spearman's rank correlation rho	392	0.155162
PGM1	0.106322	0.00944888	Spearman's rank correlation rho	51	0.15657
HSPB6	-0.106331	0.00944288	Spearman's rank correlation rho	52	0.15657
CAHM	0.106133	0.00957671	Spearman's rank correlation rho	8	0.156967
CTC-459F4.1	0.106133	0.00957671	Spearman's rank correlation rho	8	0.156967
LHB	0.106133	0.00957671	Spearman's rank correlation rho	8	0.156967
C6orf211	0.10617	0.00955199	Spearman's rank correlation rho	46	0.156967
ANKS1A	0.106178	0.00954621	Spearman's rank correlation rho	64	0.156967
PPID	0.106249	0.00949813	Spearman's rank correlation rho	73	0.156967
DCAF7	0.106152	0.00956378	Spearman's rank correlation rho	161	0.156967
PDIA4	0.106221	0.00951689	Spearman's rank correlation rho	187	0.156967
SEPT2	0.106268	0.00948526	Spearman's rank correlation rho	303	0.156967
EID1	0.10614	0.00957192	Spearman's rank correlation rho	509	0.156967
ATP5S	0.106109	0.00959363	Spearman's rank correlation rho	52	0.157001
AES	0.1061	0.00959961	Spearman's rank correlation rho	335	0.157001
EFNB2	0.106062	0.00962587	Spearman's rank correlation rho	179	0.157091
PSMA3	0.106074	0.00961707	Spearman's rank correlation rho	309	0.157091
ITGA10	0.106022	0.009653	Spearman's rank correlation rho	23	0.157364
ROCK2	0.105986	0.00967776	Spearman's rank correlation rho	147	0.157597
TMEM147	0.105941	0.0097089	Spearman's rank correlation rho	273	0.157934
C3orf58	0.10591	0.00973049	Spearman's rank correlation rho	33	0.158115
KTI12	0.105887	0.00974625	Spearman's rank correlation rho	33	0.158201
SNX25	0.105848	0.00977316	Spearman's rank correlation rho	59	0.158468
HADHA	0.105745	0.00984526	Spearman's rank correlation rho	228	0.159303
TMEM219	0.105744	0.00984577	Spearman's rank correlation rho	350	0.159303
MTFP1	0.10563	0.00992601	Spearman's rank correlation rho	41	0.160258
STAT5B	0.105635	0.00992279	Spearman's rank correlation rho	97	0.160258
SCAPER	0.105597	0.00994972	Spearman's rank correlation rho	111	0.16047
ZNF780B	0.105564	0.00997289	Spearman's rank correlation rho	33	0.160501
ABCG1	0.105575	0.00996472	Spearman's rank correlation rho	143	0.160501
NUCB2	0.105537	0.00999225	Spearman's rank correlation rho	291	0.160641
RALY	0.105497	0.0100201	Spearman's rank correlation rho	224	0.160919
DDB1	0.105435	0.0100648	Spearman's rank correlation rho	147	0.161464
SQRDL	0.105385	0.0101006	Spearman's rank correlation rho	101	0.161867
TTC28	0.105362	0.0101169	Spearman's rank correlation rho	131	0.161956
DLC1	0.105342	0.0101312	Spearman's rank correlation rho	294	0.162013
CASP10	0.105265	0.0101866	Spearman's rank correlation rho	72	0.162556
MRPL34	0.105266	0.0101859	Spearman's rank correlation rho	192	0.162556
RP11-782C8.1	0.104441	0.0107968	Spearman's rank correlation rho	4	0.163082
FAM78B	0.104441	0.0107968	Spearman's rank correlation rho	4	0.163082
RP11-65L3.4	0.104441	0.0107968	Spearman's rank correlation rho	4	0.163082
HESX1	0.104441	0.0107968	Spearman's rank correlation rho	4	0.163082
SIDT1	0.104441	0.0107968	Spearman's rank correlation rho	4	0.163082
FAM184B	0.104441	0.0107968	Spearman's rank correlation rho	4	0.163082
AC068620.1	0.104441	0.0107968	Spearman's rank correlation rho	4	0.163082
MFAP3L	0.104441	0.0107968	Spearman's rank correlation rho	4	0.163082
SLC22A4	0.104441	0.0107968	Spearman's rank correlation rho	4	0.163082
RP1-30M3.5	0.104441	0.0107968	Spearman's rank correlation rho	4	0.163082
HCG21	0.104441	0.0107968	Spearman's rank correlation rho	4	0.163082
RP11-250B2.6	0.104441	0.0107968	Spearman's rank correlation rho	4	0.163082
RP4-545C24.1	0.104441	0.0107968	Spearman's rank correlation rho	4	0.163082
C8G	0.104441	0.0107968	Spearman's rank correlation rho	4	0.163082
DNA2	0.104441	0.0107968	Spearman's rank correlation rho	4	0.163082
FBXL14	0.104441	0.0107968	Spearman's rank correlation rho	4	0.163082
RP11-734K2.4	0.104441	0.0107968	Spearman's rank correlation rho	4	0.163082
ZDHHC20	0.104441	0.0107968	Spearman's rank correlation rho	4	0.163082
WDHD1	0.104441	0.0107968	Spearman's rank correlation rho	4	0.163082
RP11-797A18.4	0.104441	0.0107968	Spearman's rank correlation rho	4	0.163082
RP11-89K11.1	0.104441	0.0107968	Spearman's rank correlation rho	4	0.163082
EIF3CL	0.104441	0.0107968	Spearman's rank correlation rho	4	0.163082
STX1B	0.104441	0.0107968	Spearman's rank correlation rho	4	0.163082
CCL16	0.104441	0.0107968	Spearman's rank correlation rho	4	0.163082
CTD-2514K5.2	0.104441	0.0107968	Spearman's rank correlation rho	4	0.163082
ALS2CR12	0.104441	0.0107968	Spearman's rank correlation rho	4	0.163082
AC005307.3	0.104441	0.0107968	Spearman's rank correlation rho	4	0.163082
LRRTM2	0.104441	0.0107968	Spearman's rank correlation rho	4	0.163082
HCG25	0.104664	0.0106287	Spearman's rank correlation rho	4	0.163082
HM13-AS1	0.104664	0.0106287	Spearman's rank correlation rho	4	0.163082
TSPAN5	0.104711	0.0105934	Spearman's rank correlation rho	12	0.163082
DBF4B	0.104711	0.0105934	Spearman's rank correlation rho	12	0.163082
ECE2	0.104972	0.0104	Spearman's rank correlation rho	12	0.163082
IGHMBP2	0.104432	0.0108037	Spearman's rank correlation rho	17	0.163082
RP11-383C5.4	0.104817	0.0105144	Spearman's rank correlation rho	18	0.163082
ZNF700	0.105045	0.0103461	Spearman's rank correlation rho	22	0.163082
ZNF600	0.105045	0.0103461	Spearman's rank correlation rho	22	0.163082
PEX1	0.104545	0.0107178	Spearman's rank correlation rho	40	0.163082
HOXA-AS2	0.104826	0.0105077	Spearman's rank correlation rho	53	0.163082
ALS2CL	0.104817	0.0105147	Spearman's rank correlation rho	54	0.163082
ZDHHC24	0.104468	0.0107765	Spearman's rank correlation rho	67	0.163082
FMNL2	0.104916	0.0104413	Spearman's rank correlation rho	74	0.163082
PGS1	0.104383	0.0108411	Spearman's rank correlation rho	79	0.163082
CTC-241F20.3	0.104475	0.0107713	Spearman's rank correlation rho	87	0.163082
TADA3	0.105155	0.0102661	Spearman's rank correlation rho	103	0.163082
BAALC	0.104712	0.0105927	Spearman's rank correlation rho	117	0.163082
ARRDC1	0.105012	0.0103707	Spearman's rank correlation rho	125	0.163082
CHD6	0.10456	0.0107064	Spearman's rank correlation rho	142	0.163082
GULP1	0.104641	0.0106455	Spearman's rank correlation rho	167	0.163082
PRKAR2A	0.104383	0.0108407	Spearman's rank correlation rho	187	0.163082
TOX4	0.104426	0.0108084	Spearman's rank correlation rho	187	0.163082
RRAS	0.104379	0.0108439	Spearman's rank correlation rho	211	0.163082
SMC3	0.104459	0.010783	Spearman's rank correlation rho	228	0.163082
LMCD1	0.104765	0.0105534	Spearman's rank correlation rho	263	0.163082
RPS4Y1	0.104431	0.0108042	Spearman's rank correlation rho	265	0.163082
CLTB	0.104377	0.0108455	Spearman's rank correlation rho	273	0.163082
PDLIM1	0.105071	0.0103273	Spearman's rank correlation rho	383	0.163082
RPS26	0.104498	0.0107537	Spearman's rank correlation rho	568	0.163082
EXOC4	0.104293	0.01091	Spearman's rank correlation rho	81	0.163888
C19orf24	0.104234	0.0109553	Spearman's rank correlation rho	149	0.164406
LINC00342	0.104167	0.0110066	Spearman's rank correlation rho	22	0.164564
TMEM19	-0.104164	0.0110094	Spearman's rank correlation rho	50	0.164564
UBE2V2	0.104182	0.0109954	Spearman's rank correlation rho	200	0.164564
GABARAPL2	0.104171	0.0110037	Spearman's rank correlation rho	501	0.164564
MAP9	-0.104114	0.0110475	Spearman's rank correlation rho	50	0.164686
FMO5	-0.104129	0.0110364	Spearman's rank correlation rho	50	0.164686
EXOC1	0.104111	0.0110503	Spearman's rank correlation rho	125	0.164686
GBP3	0.104093	0.0110638	Spearman's rank correlation rho	98	0.164725
HSPB11	0.10399	0.0111444	Spearman's rank correlation rho	155	0.165761
ANAPC5	0.103927	0.011194	Spearman's rank correlation rho	157	0.165847
RPS6KA2	0.10393	0.0111913	Spearman's rank correlation rho	159	0.165847
CKLF	0.103963	0.0111654	Spearman's rank correlation rho	211	0.165847
LPP	0.103941	0.011183	Spearman's rank correlation rho	258	0.165847
PTAFR	0.10391	0.0112068	Spearman's rank correlation rho	61	0.165874
SEMA4C	0.103849	0.0112554	Spearman's rank correlation rho	81	0.166429
RC3H2	0.103824	0.0112751	Spearman's rank correlation rho	126	0.166558
KIAA1671	0.103797	0.0112961	Spearman's rank correlation rho	151	0.166706
CTD-2267D19.2	0.103583	0.0114667	Spearman's rank correlation rho	80	0.168983
TBPL1	0.103575	0.0114728	Spearman's rank correlation rho	111	0.168983
WDR60	0.103529	0.0115102	Spearman's rank correlation rho	162	0.16925
INS	0.103525	0.0115133	Spearman's rank correlation rho	587	0.16925
SNX11	0.103511	0.0115246	Spearman's rank correlation rho	29	0.169252
INF2	0.103483	0.0115473	Spearman's rank correlation rho	67	0.169255
KTN1	0.103495	0.0115369	Spearman's rank correlation rho	499	0.169255
RANBP2	0.10345	0.0115736	Spearman's rank correlation rho	161	0.169476
HEY1	0.103341	0.0116623	Spearman's rank correlation rho	245	0.170445
GNAS	0.103352	0.0116529	Spearman's rank correlation rho	490	0.170445
PPCS	0.103312	0.0116852	Spearman's rank correlation rho	197	0.170615
MINPP1	0.103262	0.0117266	Spearman's rank correlation rho	60	0.170724
WBP1L	0.103266	0.0117229	Spearman's rank correlation rho	81	0.170724
RNF5	0.103275	0.0117159	Spearman's rank correlation rho	209	0.170724
TERF1	0.103246	0.0117395	Spearman's rank correlation rho	134	0.170749
FURIN	0.103188	0.0117871	Spearman's rank correlation rho	138	0.17111
IER3IP1.1	0.103201	0.0117759	Spearman's rank correlation rho	284	0.17111
MAPK9	0.103142	0.0118244	Spearman's rank correlation rho	46	0.171324
C15orf61	0.103145	0.0118227	Spearman's rank correlation rho	116	0.171324
FTH1	0.103106	0.0118543	Spearman's rank correlation rho	594	0.171593
ACER3	0.103054	0.0118975	Spearman's rank correlation rho	53	0.171613
STX5	0.10305	0.0119012	Spearman's rank correlation rho	103	0.171613
CEL	0.103067	0.0118865	Spearman's rank correlation rho	314	0.171613
PRKAR1A	0.103063	0.01189	Spearman's rank correlation rho	317	0.171613
CDA	0.10296	0.011976	Spearman's rank correlation rho	70	0.172527
STIM2	0.102894	0.0120303	Spearman's rank correlation rho	117	0.173145
CBR4	0.102873	0.0120484	Spearman's rank correlation rho	112	0.173241
TSHZ3	0.102826	0.0120874	Spearman's rank correlation rho	23	0.173307
BEND5	0.102835	0.0120804	Spearman's rank correlation rho	28	0.173307
AC009948.5	0.102835	0.0120804	Spearman's rank correlation rho	28	0.173307
MAPK12	0.102794	0.0121141	Spearman's rank correlation rho	46	0.173459
NDRG1	0.102786	0.012121	Spearman's rank correlation rho	341	0.173459
ANKH	0.102724	0.0121735	Spearman's rank correlation rho	60	0.173717
TBC1D10A	0.102738	0.0121616	Spearman's rank correlation rho	106	0.173717
LDHB	0.102726	0.0121717	Spearman's rank correlation rho	330	0.173717
SERTAD3	0.102709	0.0121859	Spearman's rank correlation rho	129	0.173729
SLC16A14	0.102677	0.0122132	Spearman's rank correlation rho	41	0.173955
LIPE	0.102601	0.0122777	Spearman's rank correlation rho	66	0.174709
NRAS	0.102553	0.0123192	Spearman's rank correlation rho	75	0.175135
ATF4	0.102516	0.0123505	Spearman's rank correlation rho	325	0.175414
PITPNA-AS1	0.102451	0.0124062	Spearman's rank correlation rho	73	0.175987
CHCHD3	0.102442	0.0124141	Spearman's rank correlation rho	108	0.175987
AP2M1	0.10241	0.0124412	Spearman's rank correlation rho	337	0.17604
S100A10	0.102414	0.0124376	Spearman's rank correlation rho	543	0.17604
AMDHD2	0.102365	0.0124801	Spearman's rank correlation rho	40	0.176426
MAPK14	0.102273	0.0125598	Spearman's rank correlation rho	75	0.177222
TSPAN12	0.10228	0.0125538	Spearman's rank correlation rho	215	0.177222
PRDX1	0.10223	0.0125975	Spearman's rank correlation rho	516	0.177587
IFI44	0.102187	0.0126353	Spearman's rank correlation rho	173	0.177953
SRP9	0.102125	0.0126889	Spearman's rank correlation rho	363	0.178542
ATPIF1	0.102059	0.0127472	Spearman's rank correlation rho	437	0.179195
PEX13	0.102002	0.0127974	Spearman's rank correlation rho	61	0.179734
SLC25A32	0.101938	0.0128537	Spearman's rank correlation rho	67	0.180191
TM2D1	0.101944	0.0128488	Spearman's rank correlation rho	203	0.180191
C17orf67	0.101921	0.0128695	Spearman's rank correlation rho	34	0.180244
FAM122B	0.101855	0.0129277	Spearman's rank correlation rho	55	0.180892
SH3GLB2	0.10183	0.0129501	Spearman's rank correlation rho	79	0.181037
UMPS	0.101799	0.0129773	Spearman's rank correlation rho	56	0.181251
WDR73	0.10172	0.0130489	Spearman's rank correlation rho	75	0.181955
RHOA	0.101716	0.0130519	Spearman's rank correlation rho	499	0.181955
ANKRD36	0.101669	0.0130943	Spearman's rank correlation rho	121	0.182379
C16orf62	0.101633	0.0131269	Spearman's rank correlation rho	90	0.182665
GALNT15	0.101566	0.0131879	Spearman's rank correlation rho	67	0.182983
MLLT10	0.10158	0.0131747	Spearman's rank correlation rho	96	0.182983
PREX2	0.101554	0.0131982	Spearman's rank correlation rho	98	0.182983
FILIP1L	-0.101562	0.0131913	Spearman's rank correlation rho	106	0.182983
RP11-273G15.2	0.101508	0.01324	Spearman's rank correlation rho	8	0.183393
NUS1	0.101449	0.0132939	Spearman's rank correlation rho	75	0.18394
MFSD11	0.101438	0.0133038	Spearman's rank correlation rho	91	0.18394
CORO1B	0.101201	0.0135223	Spearman's rank correlation rho	180	0.186624
REXO2	0.101201	0.0135226	Spearman's rank correlation rho	223	0.186624
RP11-348P10.2	0.101114	0.0136035	Spearman's rank correlation rho	8	0.186887
NUDT13	0.101114	0.0136035	Spearman's rank correlation rho	8	0.186887
SNPH	0.101114	0.0136035	Spearman's rank correlation rho	8	0.186887
SNHG15	0.101122	0.0135956	Spearman's rank correlation rho	77	0.186887
HMGN5	0.101164	0.0135565	Spearman's rank correlation rho	88	0.186887
CYFIP1	0.101038	0.0136738	Spearman's rank correlation rho	146	0.187173
TUSC2	0.101054	0.0136588	Spearman's rank correlation rho	150	0.187173
TAPSAR1	0.101047	0.0136658	Spearman's rank correlation rho	190	0.187173
EIF1	0.101041	0.0136713	Spearman's rank correlation rho	593	0.187173
PARVA	0.101021	0.0136897	Spearman's rank correlation rho	87	0.18722
RP11-473M20.7	0.10094	0.0137658	Spearman's rank correlation rho	13	0.187413
RP11-774O3.3	0.100941	0.013765	Spearman's rank correlation rho	18	0.187413
CTC-534A2.2	0.100941	0.013765	Spearman's rank correlation rho	18	0.187413
STX17	0.100954	0.013753	Spearman's rank correlation rho	74	0.187413
FAM13C	0.100981	0.0137275	Spearman's rank correlation rho	247	0.187413
SLC1A4	0.100875	0.0138273	Spearman's rank correlation rho	8	0.187913
MGAT1	0.100886	0.0138168	Spearman's rank correlation rho	243	0.187913
INVS	0.100683	0.0140105	Spearman's rank correlation rho	13	0.189303
YOD1	0.100667	0.0140254	Spearman's rank correlation rho	18	0.189303
RPS6KC1	0.100628	0.0140631	Spearman's rank correlation rho	23	0.189303
FAM213B	0.100737	0.0139584	Spearman's rank correlation rho	47	0.189303
IGF2BP2	0.100686	0.0140068	Spearman's rank correlation rho	89	0.189303
COPRS	-0.100651	0.0140411	Spearman's rank correlation rho	114	0.189303
ASL	0.100623	0.0140675	Spearman's rank correlation rho	124	0.189303
LSM1	0.100635	0.0140565	Spearman's rank correlation rho	178	0.189303
NFIA	0.100645	0.0140461	Spearman's rank correlation rho	322	0.189303
PRRC2C	0.100751	0.0139456	Spearman's rank correlation rho	322	0.189303
PSMB5	0.10071	0.0139842	Spearman's rank correlation rho	346	0.189303
SIKE1	0.100592	0.0140972	Spearman's rank correlation rho	74	0.18938
ZNF32	0.100591	0.0140982	Spearman's rank correlation rho	99	0.18938
TBC1D12	0.100526	0.0141615	Spearman's rank correlation rho	29	0.189707
SMUG1	0.100522	0.0141644	Spearman's rank correlation rho	60	0.189707
BLMH	0.100515	0.0141713	Spearman's rank correlation rho	90	0.189707
ENTPD1	0.100514	0.0141728	Spearman's rank correlation rho	211	0.189707
ATRN	0.100451	0.0142341	Spearman's rank correlation rho	48	0.190358
SERP1	0.100402	0.0142809	Spearman's rank correlation rho	358	0.190816
SERGEF	0.100379	0.0143039	Spearman's rank correlation rho	81	0.190955
CALM1	0.100357	0.0143255	Spearman's rank correlation rho	534	0.191074
TMCO3	0.100316	0.0143651	Spearman's rank correlation rho	117	0.191433
MAPRE1	0.100287	0.0143931	Spearman's rank correlation rho	172	0.191638
ZNF230	0.10022	0.0144587	Spearman's rank correlation rho	35	0.192342
C5orf63	0.100167	0.0145113	Spearman's rank correlation rho	24	0.192382
CXorf36	0.100173	0.0145057	Spearman's rank correlation rho	199	0.192382
CLEC2B	0.100166	0.0145127	Spearman's rank correlation rho	264	0.192382
MT-ATP6	0.100185	0.0144938	Spearman's rank correlation rho	594	0.192382
SDF2	0.100131	0.0145471	Spearman's rank correlation rho	208	0.192669
RASGRF2	0.10007	0.0146076	Spearman's rank correlation rho	106	0.193082
CDV3	0.100061	0.0146166	Spearman's rank correlation rho	160	0.193082
UBE2J1	0.100071	0.0146066	Spearman's rank correlation rho	199	0.193082
MCTP1	0.0999424	0.0147345	Spearman's rank correlation rho	114	0.19447
KRT18	-0.0999172	0.0147597	Spearman's rank correlation rho	259	0.194632
POLK	0.0998056	0.0148719	Spearman's rank correlation rho	166	0.19594
MTX2	0.0997383	0.0149398	Spearman's rank correlation rho	112	0.196664
LSM10	0.0996084	0.0150719	Spearman's rank correlation rho	121	0.197885
DDRGK1	0.0996171	0.015063	Spearman's rank correlation rho	183	0.197885
GADD45B	0.099619	0.0150611	Spearman's rank correlation rho	292	0.197885
ALDH16A1	0.0995457	0.0151359	Spearman's rank correlation rho	88	0.198298
BID	0.099555	0.0151264	Spearman's rank correlation rho	123	0.198298
LATS2	0.0995391	0.0151426	Spearman's rank correlation rho	125	0.198298
THY1	-0.0994845	0.0151987	Spearman's rank correlation rho	46	0.198779
C19orf53	0.0994777	0.0152057	Spearman's rank correlation rho	410	0.198779
PIK3C2A	0.0994608	0.0152231	Spearman's rank correlation rho	191	0.198834
PRICKLE1	0.0993905	0.0152955	Spearman's rank correlation rho	48	0.199436
TMEM69	-0.0993997	0.0152861	Spearman's rank correlation rho	76	0.199436
MX2	0.0993635	0.0153235	Spearman's rank correlation rho	69	0.199628
TPRG1L	0.0992617	0.0154291	Spearman's rank correlation rho	68	0.200831
RP11-23P13.6	0.0992462	0.0154453	Spearman's rank correlation rho	41	0.200869
AP5Z1	0.0992175	0.0154752	Spearman's rank correlation rho	36	0.201085
FIS1	0.0991994	0.0154942	Spearman's rank correlation rho	431	0.201158
FXYD1	-0.0991668	0.0155283	Spearman's rank correlation rho	78	0.201428
SDC4	-0.0991411	0.0155551	Spearman's rank correlation rho	88	0.201476
WWTR1	0.0991378	0.0155586	Spearman's rank correlation rho	346	0.201476
CRKL	0.0990813	0.015618	Spearman's rank correlation rho	61	0.201574
KLF11	0.0990759	0.0156237	Spearman's rank correlation rho	100	0.201574
OXLD1	0.0990671	0.0156329	Spearman's rank correlation rho	106	0.201574
CNIH1	0.0990848	0.0156143	Spearman's rank correlation rho	177	0.201574
PVRL2	0.0991117	0.0155861	Spearman's rank correlation rho	247	0.201574
CYTH1	0.0990261	0.0156762	Spearman's rank correlation rho	123	0.201795
COX6C	0.0990256	0.0156767	Spearman's rank correlation rho	555	0.201795
ATF2	0.0990034	0.0157002	Spearman's rank correlation rho	82	0.201925
PIR	0.0988452	0.0158683	Spearman's rank correlation rho	98	0.203739
MECOM	0.0988569	0.0158558	Spearman's rank correlation rho	104	0.203739
CDC34	0.0987405	0.0159803	Spearman's rank correlation rho	55	0.205004
TMEM175	0.0986536	0.0160739	Spearman's rank correlation rho	56	0.205498
SAMD8	0.0986903	0.0160343	Spearman's rank correlation rho	63	0.205498
ZNF3	0.0986165	0.016114	Spearman's rank correlation rho	69	0.205498
FAM60A	0.0986428	0.0160855	Spearman's rank correlation rho	91	0.205498
NANS	0.098617	0.0161134	Spearman's rank correlation rho	160	0.205498
PTBP1	0.0986388	0.0160898	Spearman's rank correlation rho	198	0.205498
KMT2E	0.0986601	0.0160669	Spearman's rank correlation rho	369	0.205498
FANCF	0.09858	0.0161534	Spearman's rank correlation rho	36	0.205707
MFSD6	0.0985762	0.0161576	Spearman's rank correlation rho	120	0.205707
LEPROT	0.0985619	0.0161731	Spearman's rank correlation rho	395	0.205731
LRCH1	0.0985373	0.0161998	Spearman's rank correlation rho	124	0.205888
TCEAL8	0.0985254	0.0162127	Spearman's rank correlation rho	360	0.205888
UPF3B	0.098467	0.0162764	Spearman's rank correlation rho	112	0.206523
ABCF2	0.0983807	0.0163708	Spearman's rank correlation rho	55	0.207199
USP33	0.0983875	0.0163633	Spearman's rank correlation rho	107	0.207199
TMEM160	0.0983949	0.0163552	Spearman's rank correlation rho	239	0.207199
DKK3	-0.098329	0.0164276	Spearman's rank correlation rho	45	0.207608
PILRB	0.0983138	0.0164443	Spearman's rank correlation rho	83	0.207608
SRP68	0.0983161	0.0164417	Spearman's rank correlation rho	91	0.207608
ZNF182	0.0982553	0.0165089	Spearman's rank correlation rho	18	0.208249
C12orf45	0.0982016	0.0165683	Spearman's rank correlation rho	42	0.208824
C1orf174	0.0981819	0.0165901	Spearman's rank correlation rho	56	0.208924
LTB4R	0.0981498	0.0166257	Spearman's rank correlation rho	29	0.209199
DPY19L1	0.0980649	0.0167204	Spearman's rank correlation rho	24	0.210107
GPATCH11	0.0980556	0.0167308	Spearman's rank correlation rho	49	0.210107
PPP1CA	0.0980371	0.0167514	Spearman's rank correlation rho	243	0.210107
FKBP5	0.0980353	0.0167535	Spearman's rank correlation rho	367	0.210107
ARHGEF1	0.0980195	0.0167711	Spearman's rank correlation rho	123	0.210154
PTN	-0.0979926	0.0168013	Spearman's rank correlation rho	60	0.210323
UPF1	0.0979827	0.0168124	Spearman's rank correlation rho	63	0.210323
HSD3B7	0.0979439	0.016856	Spearman's rank correlation rho	36	0.210346
GGPS1	0.0979661	0.016831	Spearman's rank correlation rho	141	0.210346
DNAJC19	0.0979548	0.0168438	Spearman's rank correlation rho	215	0.210346
SLC12A7	0.0978823	0.0169255	Spearman's rank correlation rho	121	0.211038
MYRIP	0.0978332	0.016981	Spearman's rank correlation rho	48	0.211556
VCP	0.0978015	0.0170169	Spearman's rank correlation rho	238	0.211654
ATP5J	0.0978077	0.0170099	Spearman's rank correlation rho	494	0.211654
CCDC115	0.0977309	0.0170972	Spearman's rank correlation rho	178	0.212478
ANKRD65	0.0976931	0.0171403	Spearman's rank correlation rho	91	0.212838
GNGT2	0.0975941	0.0172536	Spearman's rank correlation rho	55	0.213894
EIF2D	0.0975967	0.0172507	Spearman's rank correlation rho	63	0.213894
ZNF124	0.0975659	0.0172861	Spearman's rank correlation rho	18	0.213946
RP2	0.0975659	0.0172861	Spearman's rank correlation rho	18	0.213946
SMIM8	0.0975159	0.0173438	Spearman's rank correlation rho	71	0.214308
FBXO7	0.0975253	0.0173329	Spearman's rank correlation rho	166	0.214308
SLC35B3	0.0974431	0.0174279	Spearman's rank correlation rho	72	0.21516
BRD7	0.0974316	0.0174412	Spearman's rank correlation rho	159	0.21516
ATP13A3	0.0973519	0.0175338	Spearman's rank correlation rho	98	0.215774
OPTN	0.0973721	0.0175103	Spearman's rank correlation rho	185	0.215774
DDX5	0.0973598	0.0175245	Spearman's rank correlation rho	560	0.215774
FAM43A	0.0973385	0.0175494	Spearman's rank correlation rho	180	0.215791
ABCD1	0.0972943	0.017601	Spearman's rank correlation rho	13	0.216249
MYPOP	0.0972387	0.0176661	Spearman's rank correlation rho	24	0.216254
TK2	0.0972185	0.0176898	Spearman's rank correlation rho	54	0.216254
CLSTN3	0.0972084	0.0177016	Spearman's rank correlation rho	69	0.216254
RFTN1	0.0972158	0.017693	Spearman's rank correlation rho	127	0.216254
SHE	0.0972411	0.0176632	Spearman's rank correlation rho	168	0.216254
POLR2G	0.0972231	0.0176844	Spearman's rank correlation rho	221	0.216254
TCEB1	0.0972375	0.0176674	Spearman's rank correlation rho	331	0.216254
PPP1R3B	0.0971118	0.0178154	Spearman's rank correlation rho	36	0.217342
ERBB2IP	0.0971084	0.0178194	Spearman's rank correlation rho	98	0.217342
IQCJ-SCHIP1	0.0969856	0.017965	Spearman's rank correlation rho	13	0.217537
RP11-706O15.1	0.0969856	0.017965	Spearman's rank correlation rho	13	0.217537
TMEM143	0.0969856	0.017965	Spearman's rank correlation rho	13	0.217537
CTD-3184A7.4	0.0970364	0.0179046	Spearman's rank correlation rho	42	0.217537
PEX10	0.0970652	0.0178705	Spearman's rank correlation rho	55	0.217537
TRMU	0.0970386	0.0179021	Spearman's rank correlation rho	56	0.217537
C5orf45	0.0970175	0.0179271	Spearman's rank correlation rho	83	0.217537
BOD1	0.0970091	0.0179371	Spearman's rank correlation rho	112	0.217537
TMEM43	0.0970318	0.0179101	Spearman's rank correlation rho	141	0.217537
FAM91A1	0.096935	0.0180253	Spearman's rank correlation rho	98	0.218093
ATAT1	0.0968811	0.0180897	Spearman's rank correlation rho	30	0.218697
C5orf30	0.0968687	0.0181046	Spearman's rank correlation rho	50	0.218702
UBXN1	0.0968284	0.0181529	Spearman's rank correlation rho	354	0.219111
MBNL1	0.0968156	0.0181682	Spearman's rank correlation rho	234	0.21912
COG6	0.0967968	0.0181908	Spearman's rank correlation rho	36	0.219149
PLCG1	0.0967896	0.0181995	Spearman's rank correlation rho	106	0.219149
C1QTNF3	0.0967345	0.0182658	Spearman's rank correlation rho	13	0.219725
PDE2A	0.0967257	0.0182765	Spearman's rank correlation rho	167	0.219725
APOE	-0.0967014	0.0183059	Spearman's rank correlation rho	156	0.219903
TRAF6	0.0965809	0.0184521	Spearman's rank correlation rho	30	0.221484
FES	0.0965433	0.0184979	Spearman's rank correlation rho	150	0.221858
ADAM15	0.0965307	0.0185133	Spearman's rank correlation rho	247	0.221866
FAU	0.0964584	0.0186018	Spearman's rank correlation rho	588	0.22275
CNOT3	0.0964242	0.0186438	Spearman's rank correlation rho	56	0.222957
SLFN5	0.0964203	0.0186486	Spearman's rank correlation rho	193	0.222957
GSTO1	0.0962521	0.0188563	Spearman's rank correlation rho	339	0.225262
TMBIM4.1	0.0961828	0.0189425	Spearman's rank correlation rho	425	0.226113
RAD23A	0.0960843	0.0190657	Spearman's rank correlation rho	304	0.227403
RAB11FIP3	0.0959814	0.0191949	Spearman's rank correlation rho	30	0.228585
BAZ1A	0.0959833	0.0191926	Spearman's rank correlation rho	186	0.228585
FAM46A	-0.0959544	0.019229	Spearman's rank correlation rho	43	0.22874
PTBP2	0.0959471	0.0192382	Spearman's rank correlation rho	77	0.22874
HNRNPF	0.095915	0.0192788	Spearman's rank correlation rho	353	0.229041
C11orf95	0.0958825	0.01932	Spearman's rank correlation rho	92	0.229351
ZNF557	0.0958688	0.0193373	Spearman's rank correlation rho	19	0.229377
SIN3B	0.0958323	0.0193837	Spearman's rank correlation rho	94	0.229386
LINC00998	0.0958397	0.0193743	Spearman's rank correlation rho	267	0.229386
ARPC3	0.095856	0.0193536	Spearman's rank correlation rho	448	0.229386
FOXF1	0.0957726	0.0194597	Spearman's rank correlation rho	138	0.230106
AP006222.2	0.0957159	0.0195321	Spearman's rank correlation rho	56	0.230493
IL10RB	0.0956992	0.0195535	Spearman's rank correlation rho	114	0.230493
C14orf1	0.0957053	0.0195458	Spearman's rank correlation rho	116	0.230493
H1F0	0.0957165	0.0195314	Spearman's rank correlation rho	181	0.230493
OGFOD3	0.0956736	0.0195864	Spearman's rank correlation rho	70	0.230701
MSMO1	0.0956576	0.0196069	Spearman's rank correlation rho	49	0.230763
STAT3	0.0956218	0.0196529	Spearman's rank correlation rho	348	0.231125
RBM12B	0.0955949	0.0196875	Spearman's rank correlation rho	43	0.231171
POFUT2	0.0955949	0.0196875	Spearman's rank correlation rho	43	0.231171
RNPS1	0.0955699	0.0197198	Spearman's rank correlation rho	240	0.23137
ZKSCAN3	0.0954121	0.0199243	Spearman's rank correlation rho	9	0.23192
BVES	0.0954121	0.0199243	Spearman's rank correlation rho	9	0.23192
RP11-361F15.2	0.0954121	0.0199243	Spearman's rank correlation rho	9	0.23192
SLC24A1	0.0954121	0.0199243	Spearman's rank correlation rho	9	0.23192
SPIRE2	0.0954121	0.0199243	Spearman's rank correlation rho	9	0.23192
KDM5D	0.0954036	0.0199354	Spearman's rank correlation rho	36	0.23192
PTPN23	0.095431	0.0198998	Spearman's rank correlation rho	43	0.23192
TSPAN18	0.0954535	0.0198705	Spearman's rank correlation rho	95	0.23192
VPS72	0.0954527	0.0198715	Spearman's rank correlation rho	106	0.23192
TBRG1	0.0954173	0.0199175	Spearman's rank correlation rho	135	0.23192
PKP4	0.0954253	0.0199072	Spearman's rank correlation rho	224	0.23192
ADIPOR2	0.0953885	0.0199551	Spearman's rank correlation rho	181	0.23197
NSUN2	0.0953623	0.0199892	Spearman's rank correlation rho	56	0.23215
REXO4	0.0953531	0.0200013	Spearman's rank correlation rho	73	0.23215
CABP1	0.0953118	0.0200553	Spearman's rank correlation rho	140	0.232598
TMEM9B	0.0952404	0.020149	Spearman's rank correlation rho	195	0.233506
SESN2	0.0950951	0.0203409	Spearman's rank correlation rho	24	0.234209
HS3ST3B1	0.0951689	0.0202432	Spearman's rank correlation rho	44	0.234209
CAAP1	0.0951181	0.0203104	Spearman's rank correlation rho	50	0.234209
STC2	0.0951795	0.0202292	Spearman's rank correlation rho	58	0.234209
CDC123	0.0951025	0.0203311	Spearman's rank correlation rho	155	0.234209
XBP1	0.0951426	0.020278	Spearman's rank correlation rho	210	0.234209
NHP2	0.0951161	0.020313	Spearman's rank correlation rho	245	0.234209
CNPY2	0.0950981	0.0203369	Spearman's rank correlation rho	283	0.234209
PRMT1	0.0950889	0.0203491	Spearman's rank correlation rho	422	0.234209
STRN4	0.0950655	0.0203801	Spearman's rank correlation rho	55	0.234209
COX7A1	0.0950694	0.020375	Spearman's rank correlation rho	402	0.234209
LMTK2	0.095046	0.020406	Spearman's rank correlation rho	19	0.234328
RIOK3	0.0950155	0.0204466	Spearman's rank correlation rho	92	0.234544
ABI1	0.0950085	0.0204559	Spearman's rank correlation rho	120	0.234544
ATMIN	0.0949748	0.0205008	Spearman's rank correlation rho	49	0.234881
MAP1LC3B	0.0949545	0.020528	Spearman's rank correlation rho	389	0.235014
CD63	0.0949311	0.0205592	Spearman's rank correlation rho	574	0.235194
IL6ST	0.0948878	0.0206173	Spearman's rank correlation rho	365	0.23568
ZNF200	0.0948723	0.0206381	Spearman's rank correlation rho	24	0.23574
NXN	0.0948523	0.020665	Spearman's rank correlation rho	76	0.235868
SORBS3	0.0948331	0.0206908	Spearman's rank correlation rho	174	0.235984
KIAA1462	0.0948145	0.0207158	Spearman's rank correlation rho	167	0.236091
RDH5	0.0947788	0.020764	Spearman's rank correlation rho	19	0.236106
MATN2	0.0947932	0.0207446	Spearman's rank correlation rho	147	0.236106
TPM3	0.0947866	0.0207535	Spearman's rank correlation rho	352	0.236106
FBP1	-0.0947658	0.0207815	Spearman's rank correlation rho	42	0.236128
TCF21	-0.09473	0.0208299	Spearman's rank correlation rho	42	0.2365
C5orf28	0.0947075	0.0208603	Spearman's rank correlation rho	56	0.236668
ZC3HAV1	0.0946895	0.0208848	Spearman's rank correlation rho	120	0.236753
S100A11	0.0946789	0.0208992	Spearman's rank correlation rho	551	0.236753
MICALL1	0.0945911	0.0210187	Spearman's rank correlation rho	24	0.237928
KLF7	0.0945754	0.0210401	Spearman's rank correlation rho	260	0.237992
CCDC149	0.0945612	0.0210595	Spearman's rank correlation rho	43	0.238033
PDCL	0.0945395	0.0210892	Spearman's rank correlation rho	155	0.238191
CTRC	0.0945057	0.0211354	Spearman's rank correlation rho	429	0.238535
GNB1	0.0944722	0.0211814	Spearman's rank correlation rho	283	0.238834
RBX1	0.0944634	0.0211935	Spearman's rank correlation rho	429	0.238834
NTHL1	0.0944289	0.021241	Spearman's rank correlation rho	167	0.239191
RP11-85F14.5	0.0943761	0.0213137	Spearman's rank correlation rho	36	0.239831
CHST7	0.0943406	0.0213628	Spearman's rank correlation rho	57	0.240026
ZBED6	0.0943461	0.0213551	Spearman's rank correlation rho	72	0.240026
TBX3	0.0943076	0.0214084	Spearman's rank correlation rho	30	0.240181
ATP6AP2	0.0943097	0.0214055	Spearman's rank correlation rho	299	0.240181
IQCB1	0.0942887	0.0214347	Spearman's rank correlation rho	44	0.240297
MAEA	0.0942549	0.0214816	Spearman's rank correlation rho	86	0.240594
CCNY	0.0942467	0.021493	Spearman's rank correlation rho	152	0.240594
RAP2C	0.0940656	0.0217462	Spearman's rank correlation rho	36	0.243248
RASA2	0.0940219	0.0218077	Spearman's rank correlation rho	37	0.243756
AHDC1	0.0939876	0.021856	Spearman's rank correlation rho	78	0.243935
ATP6V0E1	0.0939976	0.021842	Spearman's rank correlation rho	479	0.243935
TAPT1-AS1	0.0939465	0.0219142	Spearman's rank correlation rho	37	0.244278
MYL6	0.093943	0.0219191	Spearman's rank correlation rho	590	0.244278
RWDD4	0.093928	0.0219403	Spearman's rank correlation rho	115	0.244334
FGD5	0.0938982	0.0219826	Spearman's rank correlation rho	127	0.244492
CDC42EP1	0.0938952	0.0219868	Spearman's rank correlation rho	258	0.244492
SHARPIN	0.0938525	0.0220475	Spearman's rank correlation rho	138	0.244986
PDE6A	0.0938357	0.0220714	Spearman's rank correlation rho	5	0.245072
CCNT2	0.0937889	0.022138	Spearman's rank correlation rho	69	0.245631
MRPL38	0.0937645	0.0221729	Spearman's rank correlation rho	31	0.245838
RP5-864K19.4	0.0934941	0.0225622	Spearman's rank correlation rho	5	0.246181
PLGLB1	0.0934941	0.0225622	Spearman's rank correlation rho	5	0.246181
AC009961.3	0.0934941	0.0225622	Spearman's rank correlation rho	5	0.246181
TENM2	0.0934941	0.0225622	Spearman's rank correlation rho	5	0.246181
RP1-234P15.4	0.0934941	0.0225622	Spearman's rank correlation rho	5	0.246181
RP11-429J17.2	0.0934941	0.0225622	Spearman's rank correlation rho	5	0.246181
CTD-2530H12.4	0.0934941	0.0225622	Spearman's rank correlation rho	5	0.246181
DNM3OS	0.0935381	0.0224984	Spearman's rank correlation rho	14	0.246181
ZNF169	0.0935381	0.0224984	Spearman's rank correlation rho	14	0.246181
VSIG2	0.0935381	0.0224984	Spearman's rank correlation rho	14	0.246181
SLC22A17	0.0936649	0.0223155	Spearman's rank correlation rho	50	0.246181
PPP4R1	0.0936227	0.0223763	Spearman's rank correlation rho	71	0.246181
UBXN7	0.0935257	0.0225164	Spearman's rank correlation rho	84	0.246181
PTPRE	0.0935957	0.0224153	Spearman's rank correlation rho	85	0.246181
AKTIP	0.0936382	0.022354	Spearman's rank correlation rho	86	0.246181
EML1	0.0936301	0.0223657	Spearman's rank correlation rho	112	0.246181
WDR45B	0.0936285	0.0223679	Spearman's rank correlation rho	143	0.246181
TTC1	0.0935398	0.0224959	Spearman's rank correlation rho	186	0.246181
C1orf54	0.0934969	0.0225581	Spearman's rank correlation rho	193	0.246181
COPS8	0.0935564	0.022472	Spearman's rank correlation rho	209	0.246181
SVIP	0.0935358	0.0225018	Spearman's rank correlation rho	233	0.246181
SOD1	0.0935176	0.0225281	Spearman's rank correlation rho	514	0.246181
C20orf196	0.0934691	0.0225985	Spearman's rank correlation rho	31	0.246224
FRZB	-0.0934689	0.0225988	Spearman's rank correlation rho	71	0.246224
HMBOX1	0.0933859	0.0227197	Spearman's rank correlation rho	209	0.247363
LACTB2	0.0933488	0.0227739	Spearman's rank correlation rho	71	0.247418
PDCD2	0.0933505	0.0227714	Spearman's rank correlation rho	130	0.247418
EIF5	0.0933613	0.0227556	Spearman's rank correlation rho	355	0.247418
CRYBG3	0.0933271	0.0228056	Spearman's rank correlation rho	50	0.247585
LAPTM4B	0.0932615	0.0229018	Spearman's rank correlation rho	114	0.248095
C18orf32	0.0932718	0.0228867	Spearman's rank correlation rho	162	0.248095
CLIC4	0.0932738	0.0228837	Spearman's rank correlation rho	330	0.248095
SELK	0.0932185	0.0229651	Spearman's rank correlation rho	364	0.248602
DYNC1LI2	0.0931786	0.023024	Spearman's rank correlation rho	249	0.249061
MMP11	0.0930725	0.023181	Spearman's rank correlation rho	5	0.25058
SEC62	0.0930364	0.0232347	Spearman's rank correlation rho	535	0.250981
ZNF593	0.0930197	0.0232595	Spearman's rank correlation rho	128	0.25107
TMEM60	0.0930033	0.023284	Spearman's rank correlation rho	109	0.251155
C19orf43	0.0928526	0.0235096	Spearman's rank correlation rho	447	0.253407
DDX39A	0.0928069	0.0235784	Spearman's rank correlation rho	111	0.253614
FAM174A	0.0928064	0.0235791	Spearman's rank correlation rho	134	0.253614
CAST	0.0928149	0.0235663	Spearman's rank correlation rho	260	0.253614
ORAI1	0.0927309	0.0236932	Spearman's rank correlation rho	95	0.25466
NOTCH2	-0.0926833	0.0237653	Spearman's rank correlation rho	84	0.254848
PTPRM	0.0926914	0.023753	Spearman's rank correlation rho	200	0.254848
ATP1B3	0.0926979	0.0237431	Spearman's rank correlation rho	243	0.254848
RAB13	0.0926748	0.0237782	Spearman's rank correlation rho	382	0.254848
UBL7	0.0926263	0.0238519	Spearman's rank correlation rho	90	0.255457
DPP8	0.0926113	0.0238747	Spearman's rank correlation rho	117	0.25552
CHCHD2	0.0925958	0.0238984	Spearman's rank correlation rho	523	0.255592
HELQ	0.0925015	0.0240425	Spearman's rank correlation rho	43	0.256952
MAGED2	0.0924842	0.024069	Spearman's rank correlation rho	291	0.257054
RASSF1	0.092467	0.0240955	Spearman's rank correlation rho	146	0.257155
MPPE1	0.0923703	0.0242444	Spearman's rank correlation rho	108	0.258433
MFGE8	-0.0923449	0.0242837	Spearman's rank correlation rho	128	0.258433
IKBKB	0.0923528	0.0242714	Spearman's rank correlation rho	140	0.258433
SSNA1	0.0923552	0.0242677	Spearman's rank correlation rho	192	0.258433
SERPINF1	-0.0923181	0.0243251	Spearman's rank correlation rho	95	0.258691
BCL6B	0.0922505	0.0244298	Spearman's rank correlation rho	92	0.259502
KRT10	0.0922468	0.0244357	Spearman's rank correlation rho	370	0.259502
WDR25	0.0921977	0.0245121	Spearman's rank correlation rho	31	0.259585
PLD2	0.0921977	0.0245121	Spearman's rank correlation rho	31	0.259585
C18orf8	0.0921977	0.0245121	Spearman's rank correlation rho	31	0.259585
FAM69B	0.0922102	0.0244926	Spearman's rank correlation rho	80	0.259585
NISCH	0.0921609	0.0245695	Spearman's rank correlation rho	70	0.26001
TAP2.1	0.0920039	0.0248158	Spearman's rank correlation rho	164	0.262176
PRELID1	0.0919972	0.0248263	Spearman's rank correlation rho	296	0.262176
KIF5B	0.0920192	0.0247916	Spearman's rank correlation rho	319	0.262176
CRADD	0.0919792	0.0248548	Spearman's rank correlation rho	70	0.262294
TMEM121	0.0919301	0.0249322	Spearman's rank correlation rho	37	0.262562
UBE2D2	0.091937	0.0249214	Spearman's rank correlation rho	305	0.262562
CAPZB	0.0919404	0.024916	Spearman's rank correlation rho	326	0.262562
SDCCAG3	0.0918564	0.0250491	Spearman's rank correlation rho	43	0.263059
FAM58A	0.0918629	0.0250387	Spearman's rank correlation rho	51	0.263059
FUBP1	0.0918742	0.0250208	Spearman's rank correlation rho	143	0.263059
NUDCD2	0.091865	0.0250355	Spearman's rank correlation rho	156	0.263059
N4BP2L2	0.0918441	0.0250687	Spearman's rank correlation rho	469	0.263082
C14orf28	0.0918011	0.025137	Spearman's rank correlation rho	51	0.263433
USMG5	0.0918094	0.0251238	Spearman's rank correlation rho	499	0.263433
C6orf1	0.0917901	0.0251545	Spearman's rank correlation rho	127	0.263433
METRN	0.0917743	0.0251797	Spearman's rank correlation rho	104	0.263515
POPDC2	0.0917578	0.0252061	Spearman's rank correlation rho	19	0.263609
DISP1	0.0917189	0.0252682	Spearman's rank correlation rho	38	0.263893
IBTK	0.0917254	0.0252579	Spearman's rank correlation rho	63	0.263893
FBXO22	0.0916848	0.0253228	Spearman's rank correlation rho	50	0.26428
BTN3A3	0.0916593	0.0253637	Spearman's rank correlation rho	117	0.264524
OTOA	0.0915941	0.0254686	Spearman's rank correlation rho	19	0.265435
ZBTB46	0.0915343	0.0255651	Spearman's rank correlation rho	43	0.265991
BTN3A1	0.0915283	0.0255747	Spearman's rank correlation rho	79	0.265991
CD81	0.0915342	0.0255652	Spearman's rank correlation rho	465	0.265991
CEP95	0.0914664	0.025675	Spearman's rank correlation rho	58	0.266851
S100PBP	0.0914182	0.0257534	Spearman's rank correlation rho	65	0.267481
FBLN5	-0.0913777	0.0258193	Spearman's rank correlation rho	92	0.267982
ATR	0.0913104	0.0259292	Spearman's rank correlation rho	26	0.268937
NR2C1	0.0912778	0.0259826	Spearman's rank correlation rho	73	0.269307
MYO15B	0.0912563	0.0260178	Spearman's rank correlation rho	87	0.269486
SHISA5	0.0912377	0.0260484	Spearman's rank correlation rho	228	0.269619
GNA14	0.0912041	0.0261036	Spearman's rank correlation rho	44	0.270006
RP11-469M7.1	0.0911224	0.0262383	Spearman's rank correlation rho	9	0.270112
NCAPG2	0.0911224	0.0262383	Spearman's rank correlation rho	9	0.270112
NMNAT1	0.0910153	0.0264159	Spearman's rank correlation rho	25	0.270112
PEX14	0.0910882	0.0262949	Spearman's rank correlation rho	37	0.270112
TCEAL2	-0.0910653	0.0263329	Spearman's rank correlation rho	39	0.270112
PLEKHH2	-0.0910685	0.0263275	Spearman's rank correlation rho	39	0.270112
HHLA3	-0.0911064	0.0262647	Spearman's rank correlation rho	55	0.270112
ZFPL1	0.0910865	0.0262977	Spearman's rank correlation rho	58	0.270112
SLC4A1AP	0.0910418	0.0263719	Spearman's rank correlation rho	64	0.270112
COL1A2	-0.091094	0.0262853	Spearman's rank correlation rho	69	0.270112
FAM214A	0.0910141	0.0264178	Spearman's rank correlation rho	81	0.270112
ENDOD1	0.0911328	0.0262211	Spearman's rank correlation rho	101	0.270112
CDC27	0.0910235	0.0264023	Spearman's rank correlation rho	105	0.270112
SAMD4B	0.0910329	0.0263865	Spearman's rank correlation rho	127	0.270112
PTK2	0.0911843	0.0261361	Spearman's rank correlation rho	177	0.270112
AK2	0.0910411	0.0263729	Spearman's rank correlation rho	192	0.270112
PUF60	0.0911732	0.0261545	Spearman's rank correlation rho	220	0.270112
CDIPT	0.0909746	0.0264836	Spearman's rank correlation rho	206	0.270602
MIER2	0.0909458	0.0265316	Spearman's rank correlation rho	111	0.270726
TMEM256	0.0909547	0.0265169	Spearman's rank correlation rho	309	0.270726
RP4-612B15.3	0.0906754	0.0269863	Spearman's rank correlation rho	9	0.270974
RP11-566E18.3	0.0906754	0.0269863	Spearman's rank correlation rho	9	0.270974
PRKAR2A-AS1	0.0906754	0.0269863	Spearman's rank correlation rho	9	0.270974
KLKB1	0.0906754	0.0269863	Spearman's rank correlation rho	9	0.270974
ADAT2	0.0906754	0.0269863	Spearman's rank correlation rho	9	0.270974
RP11-672A2.6	0.0906754	0.0269863	Spearman's rank correlation rho	9	0.270974
RP11-644F5.11	0.0906754	0.0269863	Spearman's rank correlation rho	9	0.270974
GATC	0.0906754	0.0269863	Spearman's rank correlation rho	9	0.270974
ZNF624	0.0906754	0.0269863	Spearman's rank correlation rho	9	0.270974
KRT27	0.0906754	0.0269863	Spearman's rank correlation rho	9	0.270974
SCN4A	0.0906754	0.0269863	Spearman's rank correlation rho	9	0.270974
PMAIP1	0.0906754	0.0269863	Spearman's rank correlation rho	9	0.270974
ZNF324B	0.0906754	0.0269863	Spearman's rank correlation rho	9	0.270974
RAG1	0.0908976	0.0266122	Spearman's rank correlation rho	9	0.270974
C11orf68	0.0907946	0.026785	Spearman's rank correlation rho	51	0.270974
TMOD2	0.0908689	0.0266603	Spearman's rank correlation rho	52	0.270974
NEK9	0.0908519	0.0266888	Spearman's rank correlation rho	77	0.270974
PRKD3	0.0908336	0.0267194	Spearman's rank correlation rho	94	0.270974
CDC16	0.0908548	0.0266838	Spearman's rank correlation rho	100	0.270974
TGFB1	0.0908846	0.0266339	Spearman's rank correlation rho	118	0.270974
SMAGP	0.0907862	0.0267991	Spearman's rank correlation rho	158	0.270974
PLCB1	0.0908328	0.0267208	Spearman's rank correlation rho	163	0.270974
PCGF2	0.090852	0.0266885	Spearman's rank correlation rho	172	0.270974
LDHA	0.0907061	0.0269343	Spearman's rank correlation rho	398	0.270974
CYB5R3	0.0906189	0.027082	Spearman's rank correlation rho	332	0.271756
TIMMDC1	0.0905999	0.0271143	Spearman's rank correlation rho	204	0.271899
APBB1	0.0905587	0.0271845	Spearman's rank correlation rho	44	0.272422
AJAP1	0.0904503	0.0273697	Spearman's rank correlation rho	9	0.272446
CCDC125	0.0904503	0.0273697	Spearman's rank correlation rho	9	0.272446
POMZP3	0.0904503	0.0273697	Spearman's rank correlation rho	9	0.272446
TMC8	0.0904503	0.0273697	Spearman's rank correlation rho	9	0.272446
CTD-2186M15.3	0.0904442	0.0273801	Spearman's rank correlation rho	15	0.272446
KLHL12	0.0904747	0.0273278	Spearman's rank correlation rho	37	0.272446
MFSD12	0.0904207	0.0274205	Spearman's rank correlation rho	38	0.272446
ADPRH	0.0904109	0.0274374	Spearman's rank correlation rho	65	0.272446
JADE2	0.090444	0.0273805	Spearman's rank correlation rho	71	0.272446
TCERG1	0.0904609	0.0273516	Spearman's rank correlation rho	80	0.272446
IDH1	-0.0904171	0.0274267	Spearman's rank correlation rho	85	0.272446
R3HCC1	0.0904801	0.0273187	Spearman's rank correlation rho	94	0.272446
STARD3	0.0904097	0.0274393	Spearman's rank correlation rho	114	0.272446
SP110	0.090529	0.027235	Spearman's rank correlation rho	152	0.272446
PORCN	0.0903707	0.0275064	Spearman's rank correlation rho	20	0.272754
MMRN2	0.0903805	0.0274896	Spearman's rank correlation rho	331	0.272754
TTC37	0.0902994	0.0276294	Spearman's rank correlation rho	115	0.273794
RBBP4	0.0902479	0.0277185	Spearman's rank correlation rho	226	0.274497
DARS	0.0902299	0.0277497	Spearman's rank correlation rho	220	0.274626
TBXA2R	0.090215	0.0277755	Spearman's rank correlation rho	110	0.274702
TUBGCP3	0.0901685	0.0278565	Spearman's rank correlation rho	37	0.274962
TVP23B	0.0901772	0.0278412	Spearman's rank correlation rho	44	0.274962
ANKRD46	0.09017	0.0278538	Spearman's rank correlation rho	101	0.274962
CSNK1D	0.0901477	0.0278926	Spearman's rank correlation rho	135	0.275139
ITFG2	0.0901302	0.0279231	Spearman's rank correlation rho	66	0.27526
FAM212B	0.0900816	0.028008	Spearman's rank correlation rho	14	0.275558
OSER1	0.0901014	0.0279733	Spearman's rank correlation rho	102	0.275558
ATP6V0B	0.0900819	0.0280074	Spearman's rank correlation rho	291	0.275558
LRRC8C	0.0900266	0.0281043	Spearman's rank correlation rho	135	0.276325
LENG9	0.0900024	0.0281468	Spearman's rank correlation rho	20	0.276563
MALAT1	0.089958	0.0282248	Spearman's rank correlation rho	595	0.277149
PABPC4L	0.0898795	0.0283632	Spearman's rank correlation rho	25	0.277967
ABCA3	0.0898959	0.0283342	Spearman's rank correlation rho	31	0.277967
PFKM	0.0898821	0.0283587	Spearman's rank correlation rho	66	0.277967
GLB1L	0.0898399	0.0284334	Spearman's rank correlation rho	14	0.278474
HSPB8	-0.0898273	0.0284557	Spearman's rank correlation rho	38	0.278512
IPO11	0.0897906	0.0285208	Spearman's rank correlation rho	107	0.278969
TOMM40L	0.0897239	0.0286394	Spearman's rank correlation rho	14	0.279045
RP11-302L19.3	0.0897239	0.0286394	Spearman's rank correlation rho	14	0.279045
ZNF483	0.0897239	0.0286394	Spearman's rank correlation rho	14	0.279045
CTAGE5	0.0897239	0.0286394	Spearman's rank correlation rho	14	0.279045
CHRNE	0.0897239	0.0286394	Spearman's rank correlation rho	14	0.279045
IL11RA	0.0897509	0.0285913	Spearman's rank correlation rho	59	0.279045
KMT2C	0.0897081	0.0286676	Spearman's rank correlation rho	155	0.27914
ZFYVE19	0.0896906	0.0286988	Spearman's rank correlation rho	57	0.279264
PRRG1	0.0896551	0.0287622	Spearman's rank correlation rho	38	0.279701
SGCE	-0.0896385	0.0287921	Spearman's rank correlation rho	105	0.279811
KDM2B	0.0896051	0.0288519	Spearman's rank correlation rho	31	0.280006
PKN1	0.0896105	0.0288421	Spearman's rank correlation rho	193	0.280006
NOV	0.0895862	0.0288858	Spearman's rank correlation rho	280	0.280006
GNAQ	0.0895859	0.0288863	Spearman's rank correlation rho	306	0.280006
CARKD	0.0895562	0.0289397	Spearman's rank correlation rho	32	0.280205
VAMP3	0.0895539	0.0289439	Spearman's rank correlation rho	236	0.280205
RARA	0.0895301	0.0289866	Spearman's rank correlation rho	94	0.280294
TMX1	0.0895281	0.0289902	Spearman's rank correlation rho	144	0.280294
TTC27	0.0895122	0.029019	Spearman's rank correlation rho	20	0.280393
CTBP2	0.0894987	0.0290431	Spearman's rank correlation rho	148	0.280447
PFAS	0.0894817	0.0290739	Spearman's rank correlation rho	14	0.280565
CYSLTR1	0.0894672	0.0291002	Spearman's rank correlation rho	144	0.280639
PRELP	-0.0894257	0.0291752	Spearman's rank correlation rho	54	0.281183
ZNF436	0.0893956	0.0292297	Spearman's rank correlation rho	39	0.281529
HOXB4	0.0892554	0.0294849	Spearman's rank correlation rho	153	0.283806
ANKRA2	0.089124	0.0297259	Spearman's rank correlation rho	95	0.285581
DENND5A	0.0891268	0.0297207	Spearman's rank correlation rho	95	0.285581
ANP32E	0.0891281	0.0297184	Spearman's rank correlation rho	133	0.285581
BSDC1	0.0890328	0.0298942	Spearman's rank correlation rho	146	0.287014
ABCB7	0.0889987	0.0299573	Spearman's rank correlation rho	44	0.287256
TFCP2	0.0889987	0.0299573	Spearman's rank correlation rho	44	0.287256
ABCB1	0.0889484	0.0300505	Spearman's rank correlation rho	60	0.287602
FAM101B	0.0889663	0.0300172	Spearman's rank correlation rho	130	0.287602
SNRNP70	0.0889537	0.0300407	Spearman's rank correlation rho	263	0.287602
CCDC130	0.0889328	0.0300795	Spearman's rank correlation rho	80	0.287697
RAP2A	0.0889206	0.0301022	Spearman's rank correlation rho	92	0.287732
DLD	0.088885	0.0301684	Spearman's rank correlation rho	113	0.288183
METAP1	0.0887997	0.0303278	Spearman's rank correlation rho	51	0.289339
ANXA7	0.0888094	0.0303097	Spearman's rank correlation rho	287	0.289339
FBXL3	0.0887684	0.0303864	Spearman's rank correlation rho	137	0.289662
TMED2	0.0887612	0.0303999	Spearman's rank correlation rho	350	0.289662
AKAP12	-0.0887011	0.0305129	Spearman's rank correlation rho	121	0.290555
CAP1	0.0886745	0.030563	Spearman's rank correlation rho	328	0.290848
ZNF267	0.08865	0.0306091	Spearman's rank correlation rho	52	0.291031
FKBP2	0.0886439	0.0306206	Spearman's rank correlation rho	357	0.291031
BCAP31	0.0886074	0.0306897	Spearman's rank correlation rho	352	0.291504
MAFG	0.0885707	0.0307591	Spearman's rank correlation rho	59	0.291819
DPT	-0.0885694	0.0307615	Spearman's rank correlation rho	67	0.291819
DISC1	0.0885543	0.0307903	Spearman's rank correlation rho	32	0.291909
RP11-435B5.3	0.0885409	0.0308157	Spearman's rank correlation rho	26	0.291967
ZNF274	0.08851	0.0308743	Spearman's rank correlation rho	60	0.292156
SYCN	0.0885154	0.030864	Spearman's rank correlation rho	420	0.292156
NARS	0.0884768	0.0309375	Spearman's rank correlation rho	189	0.292571
RP11-427H3.3	0.0884653	0.0309594	Spearman's rank correlation rho	51	0.292594
FAM134A	-0.0884433	0.0310013	Spearman's rank correlation rho	83	0.292808
XPNPEP1	0.0884126	0.0310599	Spearman's rank correlation rho	51	0.293178
ZNFX1	0.0884004	0.0310832	Spearman's rank correlation rho	105	0.293214
UBQLN4	0.0883609	0.0311588	Spearman's rank correlation rho	44	0.29367
NAT6	0.0883549	0.0311704	Spearman's rank correlation rho	45	0.29367
RP11-395A13.2	0.0883401	0.0311987	Spearman's rank correlation rho	52	0.293754
HERC6	0.0883175	0.0312422	Spearman's rank correlation rho	52	0.29398
NCKAP5L	0.0882633	0.0313463	Spearman's rank correlation rho	32	0.29436
EXOC6B	0.0881803	0.0315064	Spearman's rank correlation rho	38	0.29436
DCAF15	0.0882051	0.0314586	Spearman's rank correlation rho	39	0.29436
FGD6	0.0882664	0.0313403	Spearman's rank correlation rho	39	0.29436
LYRM7	0.088176	0.0315148	Spearman's rank correlation rho	59	0.29436
GGCX	0.0881854	0.0314966	Spearman's rank correlation rho	73	0.29436
TCEB3	0.0882808	0.0313126	Spearman's rank correlation rho	73	0.29436
PSMG4	0.0881551	0.0315553	Spearman's rank correlation rho	126	0.29436
LMO4	0.0881882	0.0314913	Spearman's rank correlation rho	137	0.29436
TMEM141	0.0881618	0.0315423	Spearman's rank correlation rho	203	0.29436
ARPC5	0.0882454	0.0313807	Spearman's rank correlation rho	321	0.29436
COX7A2L	0.0881994	0.0314695	Spearman's rank correlation rho	331	0.29436
RAB11A	0.0881555	0.0315546	Spearman's rank correlation rho	421	0.29436
EIF3K	0.0881621	0.0315417	Spearman's rank correlation rho	446	0.29436
IMMT	0.0881336	0.031597	Spearman's rank correlation rho	103	0.294567
NSUN4	0.0880364	0.0317858	Spearman's rank correlation rho	45	0.295962
ZNF672	0.0880364	0.0317858	Spearman's rank correlation rho	45	0.295962
CPLX1	0.0880035	0.0318501	Spearman's rank correlation rho	154	0.296196
RNF167	0.0880101	0.0318372	Spearman's rank correlation rho	186	0.296196
NDUFC2	0.0879846	0.031887	Spearman's rank correlation rho	440	0.296357
CCDC80	-0.0879605	0.0319341	Spearman's rank correlation rho	66	0.296613
MPHOSPH9	0.0879314	0.0319911	Spearman's rank correlation rho	26	0.296777
NUDT15	0.087933	0.0319879	Spearman's rank correlation rho	83	0.296777
C1orf86	0.087865	0.0321214	Spearman's rank correlation rho	210	0.297803
GPN3	0.0878159	0.0322181	Spearman's rank correlation rho	96	0.298151
EPHB4	0.0878265	0.0321971	Spearman's rank correlation rho	133	0.298151
POLE4	0.0878198	0.0322103	Spearman's rank correlation rho	256	0.298151
APITD1	0.0877608	0.0323268	Spearman's rank correlation rho	45	0.298791
HDAC8	0.0877608	0.0323268	Spearman's rank correlation rho	45	0.298791
PSMD2	0.0876676	0.0325116	Spearman's rank correlation rho	145	0.300315
CAMK1D	0.0876543	0.0325381	Spearman's rank correlation rho	73	0.300376
HLTF	0.0875979	0.0326504	Spearman's rank correlation rho	38	0.300762
UBAC1	0.08761	0.0326262	Spearman's rank correlation rho	89	0.300762
HIF3A	0.0875933	0.0326595	Spearman's rank correlation rho	259	0.300762
UTRN	0.087597	0.0326521	Spearman's rank correlation rho	265	0.300762
SHC2	0.0875791	0.0326879	Spearman's rank correlation rho	73	0.30084
MAP3K11	0.0875238	0.0327983	Spearman's rank correlation rho	213	0.301672
TMEM245	0.0874907	0.0328646	Spearman's rank correlation rho	208	0.302098
CCL20	0.0874597	0.032927	Spearman's rank correlation rho	5	0.302136
CTD-2561B21.11	0.0874597	0.032927	Spearman's rank correlation rho	5	0.302136
TERF2	0.0874489	0.0329487	Spearman's rank correlation rho	45	0.302136
FAF2	0.0874521	0.0329422	Spearman's rank correlation rho	66	0.302136
TTLL10	0.0871606	0.0335323	Spearman's rank correlation rho	5	0.302171
AL645728.1	0.0871606	0.0335323	Spearman's rank correlation rho	5	0.302171
AC079807.2	0.0871606	0.0335323	Spearman's rank correlation rho	5	0.302171
P2RY1	0.0871606	0.0335323	Spearman's rank correlation rho	5	0.302171
XXbac-BPG252P9.9	0.0871606	0.0335323	Spearman's rank correlation rho	5	0.302171
RP11-288H12.4	0.0871606	0.0335323	Spearman's rank correlation rho	5	0.302171
MST4	0.0871606	0.0335323	Spearman's rank correlation rho	5	0.302171
RDH12	0.0871606	0.0335323	Spearman's rank correlation rho	5	0.302171
RP11-397A16.2	0.0871606	0.0335323	Spearman's rank correlation rho	5	0.302171
NAPSA	0.0871606	0.0335323	Spearman's rank correlation rho	5	0.302171
SIGLEC9	0.0871606	0.0335323	Spearman's rank correlation rho	5	0.302171
RBM11	0.0871606	0.0335323	Spearman's rank correlation rho	5	0.302171
LEFTY2	0.0871606	0.0335323	Spearman's rank correlation rho	5	0.302171
C1QTNF9B	0.0871606	0.0335323	Spearman's rank correlation rho	5	0.302171
AP005530.2	0.0871606	0.0335323	Spearman's rank correlation rho	5	0.302171
RP11-803D5.4	0.0872405	0.0333696	Spearman's rank correlation rho	15	0.302171
SERPINE2	-0.0872476	0.0333552	Spearman's rank correlation rho	36	0.302171
C5orf51	0.0871998	0.0334524	Spearman's rank correlation rho	38	0.302171
ST3GAL4	0.0874233	0.033	Spearman's rank correlation rho	45	0.302171
PLOD3	0.0871833	0.033486	Spearman's rank correlation rho	73	0.302171
TGFBR3	0.08736	0.0331276	Spearman's rank correlation rho	157	0.302171
SULF2	0.0872528	0.0333447	Spearman's rank correlation rho	158	0.302171
C7orf55-LUC7L2	0.0874153	0.0330162	Spearman's rank correlation rho	189	0.302171
MGEA5	0.0872756	0.0332985	Spearman's rank correlation rho	212	0.302171
FRY	0.0873916	0.033064	Spearman's rank correlation rho	225	0.302171
C5orf24	0.0871772	0.0334984	Spearman's rank correlation rho	229	0.302171
UBE2N	0.0871739	0.0335051	Spearman's rank correlation rho	249	0.302171
PPFIBP1	0.0874186	0.0330094	Spearman's rank correlation rho	318	0.302171
CTNNB1	0.0873485	0.0331509	Spearman's rank correlation rho	395	0.302171
ARMC7	0.087133	0.0335886	Spearman's rank correlation rho	45	0.302253
CTSF	0.0871419	0.0335705	Spearman's rank correlation rho	164	0.302253
BBX	0.0871267	0.0336014	Spearman's rank correlation rho	230	0.302253
TRIM24	0.0870717	0.033714	Spearman's rank correlation rho	39	0.302828
RORA	-0.0870661	0.0337255	Spearman's rank correlation rho	104	0.302828
SDF2L1	0.0870754	0.0337065	Spearman's rank correlation rho	136	0.302828
TNFSF4	0.0869604	0.0339429	Spearman's rank correlation rho	5	0.303159
DPP4	0.0869604	0.0339429	Spearman's rank correlation rho	5	0.303159
FGF1	0.0869604	0.0339429	Spearman's rank correlation rho	5	0.303159
AP000692.10	0.0869604	0.0339429	Spearman's rank correlation rho	5	0.303159
NLRP1	0.0870242	0.0338116	Spearman's rank correlation rho	92	0.303159
ZSCAN16-AS1	0.0870136	0.0338334	Spearman's rank correlation rho	104	0.303159
TAPBP	0.0869689	0.0339252	Spearman's rank correlation rho	261	0.303159
ARF1	0.0869949	0.0338718	Spearman's rank correlation rho	408	0.303159
CDC42	0.0869855	0.0338912	Spearman's rank correlation rho	429	0.303159
FGFR1OP2	0.0868649	0.0341402	Spearman's rank correlation rho	164	0.304741
SDS	0.0867604	0.0343572	Spearman's rank correlation rho	5	0.305672
AOAH	0.0867604	0.0343571	Spearman's rank correlation rho	5	0.305672
RPS10P7	0.0867562	0.0343659	Spearman's rank correlation rho	15	0.305672
CBWD3	0.0867562	0.0343659	Spearman's rank correlation rho	15	0.305672
FAT4	0.086769	0.0343393	Spearman's rank correlation rho	39	0.305672
THSD7A	0.086778	0.0343206	Spearman's rank correlation rho	78	0.305672
PLCG2	0.0867283	0.034424	Spearman's rank correlation rho	75	0.306009
AVL9	0.0866395	0.0346098	Spearman's rank correlation rho	52	0.307119
FAM200B	0.0866524	0.0345827	Spearman's rank correlation rho	160	0.307119
ADD3	0.0866461	0.034596	Spearman's rank correlation rho	223	0.307119
MIS12	0.0865452	0.0348078	Spearman's rank correlation rho	39	0.308694
KLC1	0.0865328	0.034834	Spearman's rank correlation rho	167	0.308745
SCFD2	0.0865157	0.0348701	Spearman's rank correlation rho	15	0.308757
DCAF5	0.0865096	0.0348829	Spearman's rank correlation rho	97	0.308757
AFF1	0.0865031	0.0348966	Spearman's rank correlation rho	202	0.308757
PBX2	0.0864567	0.0349948	Spearman's rank correlation rho	76	0.309398
PNKD	0.0864495	0.0350099	Spearman's rank correlation rho	301	0.309398
RRP1	0.0864197	0.035073	Spearman's rank correlation rho	59	0.309774
SLC25A12	0.0863044	0.0353182	Spearman's rank correlation rho	20	0.31063
CTD-2521M24.9	0.0863044	0.0353182	Spearman's rank correlation rho	20	0.31063
FGF14-AS2	0.086354	0.0352126	Spearman's rank correlation rho	27	0.31063
ZNF16	0.086354	0.0352126	Spearman's rank correlation rho	27	0.31063
CCDC121	0.0862827	0.0353645	Spearman's rank correlation rho	32	0.31063
NUP188	0.0862417	0.035452	Spearman's rank correlation rho	39	0.31063
HSPA14	0.0862417	0.035452	Spearman's rank correlation rho	39	0.31063
SNED1	0.0862338	0.035469	Spearman's rank correlation rho	46	0.31063
MSANTD2	0.0862811	0.0353679	Spearman's rank correlation rho	52	0.31063
ZNF331	0.0862199	0.0354988	Spearman's rank correlation rho	53	0.31063
KHNYN	0.0862713	0.0353887	Spearman's rank correlation rho	53	0.31063
EDEM3	0.0863154	0.0352946	Spearman's rank correlation rho	60	0.31063
HOXB3	0.0862608	0.0354112	Spearman's rank correlation rho	95	0.31063
PRKD2	0.0862973	0.0353334	Spearman's rank correlation rho	100	0.31063
PTP4A1	0.0863336	0.035256	Spearman's rank correlation rho	162	0.31063
TUBA1B	0.0862253	0.0354872	Spearman's rank correlation rho	498	0.31063
MRPS14	0.0861463	0.0356566	Spearman's rank correlation rho	172	0.311831
TMTC2	0.0860957	0.0357655	Spearman's rank correlation rho	10	0.31188
FRY-AS1	0.0860957	0.0357655	Spearman's rank correlation rho	10	0.31188
SNURF.1	0.0860957	0.0357655	Spearman's rank correlation rho	10	0.31188
GBP7	0.0860957	0.0357655	Spearman's rank correlation rho	10	0.31188
PRRG3	0.0860957	0.0357655	Spearman's rank correlation rho	10	0.31188
FADS1	0.0860825	0.035794	Spearman's rank correlation rho	68	0.311948
FLNB	0.0860419	0.0358816	Spearman's rank correlation rho	178	0.312532
MOCS2	0.08602	0.035929	Spearman's rank correlation rho	143	0.312757
PPIB	0.0860108	0.0359488	Spearman's rank correlation rho	445	0.312757
NOL10	-0.0859988	0.0359748	Spearman's rank correlation rho	35	0.312802
GJB1	-0.0859682	0.0360412	Spearman's rank correlation rho	35	0.31284
CHD7	0.0859755	0.0360254	Spearman's rank correlation rho	52	0.31284
TXN	0.0859842	0.0360064	Spearman's rank correlation rho	456	0.31284
TDRD3	-0.0859468	0.0360876	Spearman's rank correlation rho	65	0.313063
DOLK	0.0858976	0.0361946	Spearman's rank correlation rho	45	0.31337
BROX	0.0858965	0.036197	Spearman's rank correlation rho	89	0.31337
CHMP1B	0.0859063	0.0361757	Spearman's rank correlation rho	166	0.31337
SNTB2	0.0858924	0.0362059	Spearman's rank correlation rho	206	0.31337
RCN1	0.0858813	0.0362301	Spearman's rank correlation rho	203	0.3134
MAP7D3	-0.0858528	0.0362922	Spearman's rank correlation rho	90	0.313757
RAD9A	0.0858232	0.0363568	Spearman's rank correlation rho	82	0.314136
KCTD1	0.0857941	0.0364205	Spearman's rank correlation rho	20	0.314507
MRPS34	0.0857666	0.0364807	Spearman's rank correlation rho	220	0.314847
MEGF9	0.085732	0.0365566	Spearman's rank correlation rho	26	0.315321
SLFN12	0.0857093	0.0366065	Spearman's rank correlation rho	32	0.315472
ZNF514	0.0856861	0.0366575	Spearman's rank correlation rho	59	0.315472
CXADR	-0.0856909	0.0366471	Spearman's rank correlation rho	64	0.315472
ROCK1	0.0856971	0.0366333	Spearman's rank correlation rho	234	0.315472
ZNF740	0.085654	0.0367283	Spearman's rank correlation rho	26	0.315699
ZCCHC24	0.085657	0.0367217	Spearman's rank correlation rho	65	0.315699
EIF5B	0.0856457	0.0367465	Spearman's rank correlation rho	340	0.315699
TREX1	0.0856011	0.036845	Spearman's rank correlation rho	121	0.316185
PITHD1	0.085604	0.0368387	Spearman's rank correlation rho	136	0.316185
MPP3	0.0855606	0.0369347	Spearman's rank correlation rho	81	0.316775
CLEC4E	0.0855394	0.0369816	Spearman's rank correlation rho	20	0.316852
NRBP2	0.0855376	0.0369856	Spearman's rank correlation rho	59	0.316852
GJC1	0.0854721	0.0371311	Spearman's rank correlation rho	40	0.317918
FLT4	0.0854147	0.037259	Spearman's rank correlation rho	53	0.318472
WDR83	0.0854147	0.037259	Spearman's rank correlation rho	53	0.318472
EXOC3L1	0.0854275	0.0372304	Spearman's rank correlation rho	75	0.318472
CNKSR1	0.0853833	0.0373291	Spearman's rank correlation rho	26	0.31871
PLAG1	0.0853833	0.0373291	Spearman's rank correlation rho	26	0.31871
AQR	0.0853329	0.0374419	Spearman's rank correlation rho	39	0.319261
SEMA6A	-0.0853261	0.037457	Spearman's rank correlation rho	141	0.319261
MTDH	0.0853426	0.0374201	Spearman's rank correlation rho	371	0.319261
SMIM11	0.0853093	0.0374949	Spearman's rank correlation rho	110	0.319404
TNPO1	0.0852992	0.0375175	Spearman's rank correlation rho	131	0.319417
RAPGEF5	0.0852773	0.0375667	Spearman's rank correlation rho	146	0.319655
SLC16A1	0.0852566	0.0376131	Spearman's rank correlation rho	60	0.31969
POLR2H	0.0852566	0.0376131	Spearman's rank correlation rho	128	0.31969
EEF1B2	0.0852152	0.0377065	Spearman's rank correlation rho	435	0.320304
DCP2	0.0851595	0.0378321	Spearman's rank correlation rho	66	0.321191
TULP3	0.0850854	0.0379999	Spearman's rank correlation rho	67	0.322433
ARGLU1	0.0850473	0.0380866	Spearman's rank correlation rho	404	0.322988
TRIM52	0.0849887	0.0382198	Spearman's rank correlation rho	46	0.323936
FAM102A	-0.0849487	0.0383111	Spearman's rank correlation rho	50	0.324528
ITGB5	0.0849212	0.038374	Spearman's rank correlation rho	120	0.324878
BRD4	0.084875	0.0384799	Spearman's rank correlation rho	166	0.325244
SYNE2	0.0848763	0.0384768	Spearman's rank correlation rho	325	0.325244
WSB1	0.0848742	0.0384818	Spearman's rank correlation rho	336	0.325244
MAN2A1	0.0848319	0.0385788	Spearman's rank correlation rho	69	0.325882
CRYZL1	0.0847977	0.0386575	Spearman's rank correlation rho	124	0.326219
INPP5K	0.0847958	0.0386618	Spearman's rank correlation rho	145	0.326219
LANCL1	-0.0847519	0.038763	Spearman's rank correlation rho	50	0.326415
PLXDC2	-0.0847202	0.0388363	Spearman's rank correlation rho	65	0.326415
HN1L	0.0847382	0.0387947	Spearman's rank correlation rho	82	0.326415
IRF2BPL	0.0847704	0.0387205	Spearman's rank correlation rho	140	0.326415
UBE2L6	0.0847247	0.038826	Spearman's rank correlation rho	232	0.326415
RBM3	0.0847513	0.0387644	Spearman's rank correlation rho	355	0.326415
TMSB4X	0.0847409	0.0387884	Spearman's rank correlation rho	595	0.326415
GPC3	-0.0846417	0.0390181	Spearman's rank correlation rho	34	0.326852
COL14A1	-0.0846523	0.0389935	Spearman's rank correlation rho	34	0.326852
HAND2	-0.0846591	0.0389778	Spearman's rank correlation rho	34	0.326852
SLC45A4	-0.0846673	0.0389586	Spearman's rank correlation rho	34	0.326852
PDS5A	0.0846504	0.0389978	Spearman's rank correlation rho	82	0.326852
KIAA1191	0.0846436	0.0390136	Spearman's rank correlation rho	97	0.326852
ARF3	0.0846281	0.0390496	Spearman's rank correlation rho	159	0.326935
ANKRD39	0.0845661	0.0391937	Spearman's rank correlation rho	40	0.32796
MRP63	0.0845318	0.0392737	Spearman's rank correlation rho	300	0.328448
CBWD5	0.0845132	0.0393172	Spearman's rank correlation rho	47	0.32863
NDNF	0.084498	0.0393528	Spearman's rank correlation rho	27	0.328745
PPM1M	0.084467	0.0394253	Spearman's rank correlation rho	33	0.328987
NDEL1	0.0844756	0.0394051	Spearman's rank correlation rho	97	0.328987
TCEA1	0.0844161	0.0395446	Spearman's rank correlation rho	242	0.3298
SSBP1	0.0844054	0.0395697	Spearman's rank correlation rho	325	0.329828
ENSA	0.0843846	0.0396185	Spearman's rank correlation rho	291	0.330052
KIAA0226	0.0843541	0.0396903	Spearman's rank correlation rho	27	0.330267
ANKRD26	0.084337	0.0397305	Spearman's rank correlation rho	61	0.330267
ZNF280D	0.0843338	0.039738	Spearman's rank correlation rho	112	0.330267
PRX	0.0843272	0.0397536	Spearman's rank correlation rho	222	0.330267
HNRNPH1	0.0843474	0.039706	Spearman's rank correlation rho	336	0.330267
LYL1	0.0842375	0.0399655	Spearman's rank correlation rho	90	0.331663
TPI1	0.0842385	0.0399633	Spearman's rank correlation rho	434	0.331663
AIF1	0.0842162	0.0400161	Spearman's rank correlation rho	20	0.331685
UBQLN2	0.0842216	0.0400032	Spearman's rank correlation rho	68	0.331685
FHL1	0.0842086	0.040034	Spearman's rank correlation rho	185	0.331685
ZNF431	0.0841268	0.0402284	Spearman's rank correlation rho	27	0.332931
RBM7	0.0841329	0.0402138	Spearman's rank correlation rho	161	0.332931
MRPL22	0.084108	0.0402732	Spearman's rank correlation rho	229	0.333119
QSER1	0.0840842	0.0403299	Spearman's rank correlation rho	46	0.333406
PKIG	0.0839189	0.040726	Spearman's rank correlation rho	220	0.336496
STOML1	0.0838678	0.0408492	Spearman's rank correlation rho	53	0.337146
BLOC1S2	0.0838702	0.0408433	Spearman's rank correlation rho	130	0.337146
XRCC6BP1	0.0838561	0.0408773	Spearman's rank correlation rho	27	0.337193
FN3KRP	0.0837586	0.0411134	Spearman's rank correlation rho	68	0.338956
SAMD9	0.0836673	0.0413352	Spearman's rank correlation rho	99	0.340599
FGFR4	-0.0836034	0.0414913	Spearman's rank correlation rho	49	0.341698
MXRA7	0.0835448	0.0416346	Spearman's rank correlation rho	159	0.342692
DUSP2	0.0834721	0.0418132	Spearman's rank correlation rho	15	0.343585
LMOD1	-0.0833255	0.0421752	Spearman's rank correlation rho	33	0.343585
F10	-0.0833339	0.0421543	Spearman's rank correlation rho	33	0.343585
RMDN2	-0.0833492	0.0421166	Spearman's rank correlation rho	33	0.343585
WDR12	-0.0833569	0.0420975	Spearman's rank correlation rho	33	0.343585
CEP85L	-0.083432	0.0419119	Spearman's rank correlation rho	49	0.343585
DCAF12	0.0833502	0.0421139	Spearman's rank correlation rho	60	0.343585
TRAPPC6B	0.0834713	0.0418152	Spearman's rank correlation rho	60	0.343585
PPFIA3	0.0833546	0.0421032	Spearman's rank correlation rho	62	0.343585
MYCBP	0.0833894	0.042017	Spearman's rank correlation rho	67	0.343585
SMARCD2	0.0833274	0.0421705	Spearman's rank correlation rho	68	0.343585
KIAA1430	-0.0834903	0.0417684	Spearman's rank correlation rho	138	0.343585
SERPINH1	0.0833953	0.0420025	Spearman's rank correlation rho	228	0.343585
NCK1	0.0834206	0.04194	Spearman's rank correlation rho	285	0.343585
ASS1	0.0833915	0.0420119	Spearman's rank correlation rho	297	0.343585
PRDX2	0.0833711	0.0420624	Spearman's rank correlation rho	354	0.343585
EIF2S2	0.0833818	0.0420358	Spearman's rank correlation rho	367	0.343585
HSP90B1	0.0833976	0.0419969	Spearman's rank correlation rho	424	0.343585
GSTP1	0.0833767	0.0420483	Spearman's rank correlation rho	541	0.343585
RAN	0.0833107	0.0422117	Spearman's rank correlation rho	385	0.343698
NPIPB15	0.0832398	0.042388	Spearman's rank correlation rho	22	0.344629
TMEM168	-0.0832531	0.042355	Spearman's rank correlation rho	76	0.344629
CCDC50	0.0832372	0.0423944	Spearman's rank correlation rho	207	0.344629
LDLRAP1	0.0832177	0.0424429	Spearman's rank correlation rho	55	0.344774
SARNP	0.0832117	0.0424579	Spearman's rank correlation rho	77	0.344774
TNPO2	0.0831866	0.0425206	Spearman's rank correlation rho	53	0.345098
GIT1	0.0831499	0.0426122	Spearman's rank correlation rho	92	0.34547
MED13	0.0831522	0.0426066	Spearman's rank correlation rho	103	0.34547
CRIM1	0.0831404	0.0426359	Spearman's rank correlation rho	280	0.345477
ARHGEF3	0.0830564	0.0428464	Spearman's rank correlation rho	146	0.346996
ITGB3BP	0.0830367	0.042896	Spearman's rank correlation rho	75	0.347212
FOXJ2	0.083013	0.0429556	Spearman's rank correlation rho	39	0.347322
PHACTR1	0.083013	0.0429555	Spearman's rank correlation rho	39	0.347322
PAK2	0.0829999	0.0429885	Spearman's rank correlation rho	210	0.347402
ATG4A	0.0828649	0.0433297	Spearman's rank correlation rho	54	0.349786
ATN1	0.0828663	0.0433262	Spearman's rank correlation rho	185	0.349786
TMEM79	0.0828339	0.0434083	Spearman's rank correlation rho	15	0.350046
SARS	0.082838	0.0433979	Spearman's rank correlation rho	225	0.350046
ANXA11	0.082822	0.0434385	Spearman's rank correlation rho	295	0.350103
EFEMP1	-0.0827907	0.0435182	Spearman's rank correlation rho	63	0.350194
C8orf33	0.0828051	0.0434816	Spearman's rank correlation rho	162	0.350194
STMN1	0.0827903	0.0435193	Spearman's rank correlation rho	186	0.350194
ACTA2	-0.0827788	0.0435485	Spearman's rank correlation rho	100	0.350242
ARHGEF12	0.082759	0.0435989	Spearman's rank correlation rho	227	0.350461
OGFRL1	0.0827362	0.0436571	Spearman's rank correlation rho	92	0.350743
C19orf68	0.0826837	0.0437912	Spearman's rank correlation rho	28	0.351446
PEG10	-0.082677	0.0438084	Spearman's rank correlation rho	62	0.351446
DAD1	0.0826746	0.0438144	Spearman's rank correlation rho	457	0.351446
RP1-3J17.3	0.0826422	0.0438976	Spearman's rank correlation rho	35	0.351926
TMEM144	0.0825999	0.0440059	Spearman's rank correlation rho	15	0.352607
PPP2R5B	0.082589	0.044034	Spearman's rank correlation rho	48	0.352645
SH3BP5	0.082568	0.0440879	Spearman's rank correlation rho	282	0.35289
C12orf44	0.0825563	0.0441182	Spearman's rank correlation rho	114	0.352909
CD300LG	0.0825472	0.0441415	Spearman's rank correlation rho	138	0.352909
UBE2D3	0.0825399	0.0441604	Spearman's rank correlation rho	448	0.352909
EIF5A	0.0825251	0.0441986	Spearman's rank correlation rho	254	0.353028
VPS36	0.0825152	0.0442241	Spearman's rank correlation rho	130	0.353045
RABEPK	0.0825012	0.04426	Spearman's rank correlation rho	53	0.353145
SIAH1	0.0824625	0.0443602	Spearman's rank correlation rho	112	0.353758
UNC13B	0.0824511	0.0443895	Spearman's rank correlation rho	48	0.353805
VEZF1	0.0824387	0.0444217	Spearman's rank correlation rho	127	0.353875
KIF1C	0.0824198	0.0444706	Spearman's rank correlation rho	104	0.354071
BEX4	0.0824108	0.044494	Spearman's rank correlation rho	242	0.354071
HES1	0.0824021	0.0445166	Spearman's rank correlation rho	397	0.354071
PLXNA2	0.0823246	0.044718	Spearman's rank correlation rho	135	0.355486
EFCAB4A	0.0822971	0.0447895	Spearman's rank correlation rho	135	0.355745
TIMM10	-0.082294	0.0447977	Spearman's rank correlation rho	176	0.355745
GATAD2B	0.0822752	0.0448467	Spearman's rank correlation rho	101	0.355947
FUOM	0.0822441	0.0449279	Spearman's rank correlation rho	47	0.356405
PPP1R13L	0.0822241	0.0449801	Spearman's rank correlation rho	53	0.356631
RP11-589P10.5	0.0821593	0.0451501	Spearman's rank correlation rho	11	0.357604
MATR3	0.0821634	0.0451391	Spearman's rank correlation rho	279	0.357604
PTS	0.0821391	0.0452032	Spearman's rank correlation rho	134	0.357649
MRPS18C	0.0821475	0.045181	Spearman's rank correlation rho	258	0.357649
UBE2E2	0.0821069	0.0452878	Spearman's rank correlation rho	70	0.357719
ILVBL	0.0820997	0.0453067	Spearman's rank correlation rho	97	0.357719
AMOTL2	-0.0821255	0.0452388	Spearman's rank correlation rho	126	0.357719
SRI	0.0821125	0.0452729	Spearman's rank correlation rho	379	0.357719
FGF7	-0.0819743	0.0456379	Spearman's rank correlation rho	32	0.358908
PODN	-0.0819833	0.0456141	Spearman's rank correlation rho	32	0.358908
GTF3C2	-0.0820039	0.0455594	Spearman's rank correlation rho	32	0.358908
BPHL	-0.0820112	0.04554	Spearman's rank correlation rho	32	0.358908
EMC9	0.0819791	0.045625	Spearman's rank correlation rho	47	0.358908
MAGED1	-0.0819707	0.0456473	Spearman's rank correlation rho	63	0.358908
LZTS2	0.0819923	0.04559	Spearman's rank correlation rho	70	0.358908
CDC26	0.0820275	0.045497	Spearman's rank correlation rho	221	0.358908
ATXN2L	0.081947	0.0457101	Spearman's rank correlation rho	66	0.359216
C2orf47	0.0819212	0.0457786	Spearman's rank correlation rho	68	0.359292
RARRES2	-0.0819164	0.0457912	Spearman's rank correlation rho	140	0.359292
VASP	0.0819232	0.0457733	Spearman's rank correlation rho	147	0.359292
RNF165	0.0818799	0.0458883	Spearman's rank correlation rho	10	0.359308
GRAMD3	0.0818859	0.0458725	Spearman's rank correlation rho	54	0.359308
AKAP9	0.0818872	0.045869	Spearman's rank correlation rho	308	0.359308
SOCS2	0.0819065	0.0458177	Spearman's rank correlation rho	314	0.359308
BEND7	0.0818058	0.046086	Spearman's rank correlation rho	54	0.360669
ARFRP1	0.0817646	0.0461959	Spearman's rank correlation rho	120	0.361342
APLNR	0.0817515	0.0462311	Spearman's rank correlation rho	90	0.36143
IRF7	0.0817405	0.0462604	Spearman's rank correlation rho	120	0.361472
MAST2	0.0815982	0.0466432	Spearman's rank correlation rho	10	0.361602
CYB5RL	0.0815982	0.0466432	Spearman's rank correlation rho	10	0.361602
DCLRE1B	0.0815982	0.0466432	Spearman's rank correlation rho	10	0.361602
TRIM45	0.0815982	0.0466432	Spearman's rank correlation rho	10	0.361602
UBE2T	0.0815982	0.0466432	Spearman's rank correlation rho	10	0.361602
SLC5A6	0.0815982	0.0466432	Spearman's rank correlation rho	10	0.361602
AC007743.1	0.0815982	0.0466432	Spearman's rank correlation rho	10	0.361602
RP11-398K22.12	0.0815982	0.0466432	Spearman's rank correlation rho	10	0.361602
AC026806.2	0.0815982	0.0466432	Spearman's rank correlation rho	10	0.361602
TSGA10	0.0816023	0.0466319	Spearman's rank correlation rho	28	0.361602
TRRAP	0.081677	0.046431	Spearman's rank correlation rho	41	0.361602
AMFR	0.0816022	0.0466324	Spearman's rank correlation rho	113	0.361602
HIPK2	0.081644	0.0465196	Spearman's rank correlation rho	153	0.361602
ODF2L	0.0815968	0.0466469	Spearman's rank correlation rho	233	0.361602
SRSF4	0.081592	0.0466598	Spearman's rank correlation rho	264	0.361602
PDIA3	0.0815998	0.0466386	Spearman's rank correlation rho	397	0.361602
DHX33	0.0815473	0.0467805	Spearman's rank correlation rho	47	0.362351
PHB	0.0815237	0.0468444	Spearman's rank correlation rho	235	0.36266
SLC25A29	0.0815057	0.0468932	Spearman's rank correlation rho	62	0.362852
BRD1	0.0814786	0.0469665	Spearman's rank correlation rho	54	0.363073
SNAPC2	0.0814695	0.0469912	Spearman's rank correlation rho	62	0.363073
NBPF1	-0.0814648	0.0470041	Spearman's rank correlation rho	74	0.363073
MPZL2	0.0814509	0.0470418	Spearman's rank correlation rho	142	0.363073
MTCH1	0.0814582	0.047022	Spearman's rank correlation rho	261	0.363073
KSR2	0.0813844	0.0472228	Spearman's rank correlation rho	10	0.363917
CRISPLD2	-0.0813977	0.0471865	Spearman's rank correlation rho	47	0.363917
MAU2	-0.0813753	0.0472475	Spearman's rank correlation rho	49	0.363917
ACBD5	0.081382	0.0472293	Spearman's rank correlation rho	54	0.363917
ZC3H4	0.0813482	0.0473215	Spearman's rank correlation rho	62	0.364122
SMCHD1	0.0813479	0.0473224	Spearman's rank correlation rho	121	0.364122
FN1	-0.0813005	0.047452	Spearman's rank correlation rho	47	0.364378
TRAPPC10	0.0813022	0.0474473	Spearman's rank correlation rho	55	0.364378
TMEM2	0.0813172	0.0474061	Spearman's rank correlation rho	110	0.364378
ADIRF	0.081304	0.0474423	Spearman's rank correlation rho	484	0.364378
BTN3A2	0.0812736	0.0475256	Spearman's rank correlation rho	177	0.364757
RDH13	0.081239	0.0476204	Spearman's rank correlation rho	47	0.364928
PDCD7	0.0812302	0.0476445	Spearman's rank correlation rho	110	0.364928
EPS8	-0.0812507	0.0475885	Spearman's rank correlation rho	155	0.364928
DRAP1	0.0812462	0.0476007	Spearman's rank correlation rho	266	0.364928
TP53	0.0811976	0.0477341	Spearman's rank correlation rho	53	0.365429
KDM1B	0.0811683	0.0478149	Spearman's rank correlation rho	16	0.365755
TIPIN	0.0811646	0.047825	Spearman's rank correlation rho	21	0.365755
INADL	0.0811118	0.0479707	Spearman's rank correlation rho	47	0.366313
DDX39B	0.0811173	0.0479554	Spearman's rank correlation rho	47	0.366313
TNIP2	0.0811228	0.0479403	Spearman's rank correlation rho	119	0.366313
LRIF1	0.0810817	0.0480538	Spearman's rank correlation rho	34	0.366577
CLK3	0.0810878	0.048037	Spearman's rank correlation rho	93	0.366577
TSPAN4	0.0810256	0.0482092	Spearman's rank correlation rho	317	0.367577
OLFML3	-0.0809786	0.0483398	Spearman's rank correlation rho	60	0.368386
ZNF678	0.0809152	0.0485161	Spearman's rank correlation rho	21	0.369265
PALD1	0.0809152	0.0485161	Spearman's rank correlation rho	21	0.369265
WARS	0.0809108	0.0485283	Spearman's rank correlation rho	228	0.369265
GALC	0.0808684	0.0486469	Spearman's rank correlation rho	55	0.369744
INTS6	0.080862	0.0486647	Spearman's rank correlation rho	69	0.369744
TRAPPC2L	-0.0808694	0.048644	Spearman's rank correlation rho	197	0.369744
PSMA6	0.0808414	0.0487222	Spearman's rank correlation rho	110	0.369818
MEAF6	0.080841	0.0487234	Spearman's rank correlation rho	287	0.369818
DHX29	0.0808073	0.0488177	Spearman's rank correlation rho	137	0.370348
POMC	0.0807779	0.0489003	Spearman's rank correlation rho	41	0.370788
CDKN1C	0.0807584	0.048955	Spearman's rank correlation rho	211	0.371017
AHCTF1	-0.0807081	0.0490963	Spearman's rank correlation rho	74	0.371157
F11R	0.0807415	0.0490025	Spearman's rank correlation rho	109	0.371157
FAM213A	0.0807223	0.0490563	Spearman's rank correlation rho	146	0.371157
SPTSSA	0.0807265	0.0490447	Spearman's rank correlation rho	203	0.371157
CWC15	0.0807141	0.0490795	Spearman's rank correlation rho	258	0.371157
[truncated: 13,113 more rows]

## Sheet: HOXB6_PDAC
gene	estimate	p.value	method	nr_of_cells	fdr_p.value	HOXB6+ in PDAC	n = 4847		HOXB6 co-expression analyses in PDAC using Spearman's rank correlation method. n=4847
PPDPF	0.287381	8.1713e-93	Spearman's rank correlation rho	4663	1.70633e-88
S100A6	0.278425	5.25906e-87	Spearman's rank correlation rho	4838	5.49098e-83
MAL2	0.273421	7.47773e-84	Spearman's rank correlation rho	2703	5.205e-80
SPINT2	0.272876	1.63441e-83	Spearman's rank correlation rho	3561	8.53243e-80
KRT19	0.272408	3.18984e-83	Spearman's rank correlation rho	3901	1.33221e-79
PERP	0.272032	5.45897e-83	Spearman's rank correlation rho	3437	1.54634e-79
C19orf33	0.271975	5.92412e-83	Spearman's rank correlation rho	3314	1.54634e-79
KLF5	0.272042	5.37926e-83	Spearman's rank correlation rho	2575	1.54634e-79
RAB25	0.269078	3.60023e-81	Spearman's rank correlation rho	2403	8.35334e-78
SMIM22	0.268693	6.19426e-81	Spearman's rank correlation rho	3155	1.29348e-77
S100P	0.267499	3.30663e-80	Spearman's rank correlation rho	2793	6.27719e-77
EPCAM	0.266438	1.45428e-79	Spearman's rank correlation rho	3226	2.33602e-76
CLDN7	0.266452	1.42654e-79	Spearman's rank correlation rho	2667	2.33602e-76
ERBB3	0.265597	4.68389e-79	Spearman's rank correlation rho	2400	6.98635e-76
CLDN4	0.26515	8.71469e-79	Spearman's rank correlation rho	3198	1.2132e-75
ELF3	0.264547	2.00615e-78	Spearman's rank correlation rho	3493	2.61827e-75
S100A11	0.263987	4.3449e-78	Spearman's rank correlation rho	4817	5.33708e-75
CEACAM6	0.263871	5.09761e-78	Spearman's rank correlation rho	2603	5.91379e-75
GPRC5A	0.26349	8.6099e-78	Spearman's rank correlation rho	2715	9.46273e-75
UBL5	0.262404	3.82571e-77	Spearman's rank correlation rho	4696	3.99442e-74
CYBA	0.261456	1.39624e-76	Spearman's rank correlation rho	4535	1.38839e-73
TCEB2	0.261392	1.52406e-76	Spearman's rank correlation rho	4746	1.44661e-73
TSPAN1	0.260846	3.20564e-76	Spearman's rank correlation rho	2640	2.91044e-73
SPINT1	0.259927	1.11493e-75	Spearman's rank correlation rho	2577	9.70078e-73
CSTB	0.258915	4.38066e-75	Spearman's rank correlation rho	4536	3.65908e-72
TMBIM6	0.257653	2.39002e-74	Spearman's rank correlation rho	4562	1.91956e-71
LSR	0.257421	3.26142e-74	Spearman's rank correlation rho	2908	2.52241e-71
EZR	0.256537	1.06416e-73	Spearman's rank correlation rho	3285	7.66266e-71
SLPI	0.256561	1.02959e-73	Spearman's rank correlation rho	3279	7.66266e-71
COX5B	0.256466	1.16872e-73	Spearman's rank correlation rho	4743	8.13507e-71
TXN	0.255928	2.39601e-73	Spearman's rank correlation rho	4626	1.61399e-70
JUP	0.25589	2.51978e-73	Spearman's rank correlation rho	2750	1.64432e-70
H3F3A	0.255537	4.02514e-73	Spearman's rank correlation rho	4831	2.54706e-70
CIB1	0.255117	7.03192e-73	Spearman's rank correlation rho	3965	4.31884e-70
F11R	0.254917	9.16614e-73	Spearman's rank correlation rho	2381	5.46878e-70
MUC1	0.254867	9.7956e-73	Spearman's rank correlation rho	3414	5.68199e-70
RAC1	0.254682	1.25111e-72	Spearman's rank correlation rho	4755	7.06101e-70
GSTP1	0.254144	2.54674e-72	Spearman's rank correlation rho	4708	1.3995e-69
USMG5	0.253693	4.61723e-72	Spearman's rank correlation rho	4631	2.47223e-69
TACSTD2	0.253404	6.76063e-72	Spearman's rank correlation rho	3153	3.52939e-69
LAD1	0.253272	8.04161e-72	Spearman's rank correlation rho	2176	4.09573e-69
HN1	0.253153	9.40467e-72	Spearman's rank correlation rho	3436	4.67591e-69
LY6E	0.252977	1.18488e-71	Spearman's rank correlation rho	4391	5.7541e-69
CLIC1	0.252749	1.59734e-71	Spearman's rank correlation rho	4646	7.41237e-69
TSPAN3	0.252764	1.56628e-71	Spearman's rank correlation rho	3724	7.41237e-69
CD46	0.252449	2.3682e-71	Spearman's rank correlation rho	3184	1.07506e-68
CTSE	0.251367	9.74416e-71	Spearman's rank correlation rho	2578	4.32931e-68
NQO1	0.250922	1.73903e-70	Spearman's rank correlation rho	3001	7.56549e-68
COX4I1	0.250653	2.46683e-70	Spearman's rank correlation rho	4739	1.05127e-67
AGR2	0.250359	3.61418e-70	Spearman's rank correlation rho	3124	1.50943e-67
FXYD3	0.250246	4.18631e-70	Spearman's rank correlation rho	3630	1.71409e-67
LIPH	0.249255	1.50978e-69	Spearman's rank correlation rho	2334	6.06294e-67
EDF1	0.249069	1.91924e-69	Spearman's rank correlation rho	4693	7.5618e-67
PKP3	0.248851	2.54227e-69	Spearman's rank correlation rho	2088	9.83106e-67
COX7A2	0.248807	2.69189e-69	Spearman's rank correlation rho	4631	1.02204e-66
TMPRSS4	0.248696	3.10491e-69	Spearman's rank correlation rho	2039	1.1578e-66
OCIAD2	0.247872	8.95795e-69	Spearman's rank correlation rho	3425	3.28175e-66
TSTD1	0.247749	1.04939e-68	Spearman's rank correlation rho	2739	3.77816e-66
LMO7	0.247588	1.28932e-68	Spearman's rank correlation rho	2810	4.5633e-66
TMBIM1	0.247511	1.4239e-68	Spearman's rank correlation rho	3254	4.95564e-66
ATP1B1	0.247337	1.78024e-68	Spearman's rank correlation rho	3296	6.09427e-66
PRDX5	0.247251	1.98543e-68	Spearman's rank correlation rho	4474	6.68706e-66
SYNGR2	0.247197	2.12789e-68	Spearman's rank correlation rho	3205	7.05309e-66
CDH1	0.246977	2.82152e-68	Spearman's rank correlation rho	2444	9.2061e-66
ATP5E	0.246561	4.79893e-68	Spearman's rank correlation rho	4800	1.54171e-65
VAMP8	0.246507	5.13751e-68	Spearman's rank correlation rho	3438	1.62548e-65
WFDC2	0.246391	5.96273e-68	Spearman's rank correlation rho	2946	1.85841e-65
RPL36	0.246296	6.72925e-68	Spearman's rank correlation rho	4845	2.06647e-65
COX6B1	0.246147	8.13168e-68	Spearman's rank correlation rho	4729	2.46095e-65
PRR13	0.24589	1.12852e-67	Spearman's rank correlation rho	3786	3.36654e-65
COX7C	0.245553	1.73068e-67	Spearman's rank correlation rho	4803	5.09016e-65
LGALS3	0.245384	2.146e-67	Spearman's rank correlation rho	4370	6.224e-65
TSPO	0.244944	3.74615e-67	Spearman's rank correlation rho	4318	1.0716e-64
CHMP4B	0.244833	4.31314e-67	Spearman's rank correlation rho	3633	1.21712e-64
CLTB	0.244787	4.57156e-67	Spearman's rank correlation rho	3929	1.27285e-64
ANXA11	0.244178	9.86848e-67	Spearman's rank correlation rho	3761	2.7115e-64
MYH14	0.243987	1.25575e-66	Spearman's rank correlation rho	2170	3.40553e-64
KRT8	0.243862	1.47004e-66	Spearman's rank correlation rho	3858	3.93557e-64
OAZ1	0.243573	2.11723e-66	Spearman's rank correlation rho	4713	5.58995e-64
SFN	0.243563	2.14154e-66	Spearman's rank correlation rho	2404	5.58995e-64
SDCBP2	0.243414	2.58597e-66	Spearman's rank correlation rho	2278	6.66669e-64
UQCRH	0.243374	2.71852e-66	Spearman's rank correlation rho	4488	6.92294e-64
RPL37	0.243357	2.77835e-66	Spearman's rank correlation rho	4841	6.99006e-64
ARL6IP1	0.243246	3.19408e-66	Spearman's rank correlation rho	3880	7.94032e-64
RASSF7	0.243194	3.40929e-66	Spearman's rank correlation rho	2319	8.37561e-64
CHCHD2	0.242983	4.44412e-66	Spearman's rank correlation rho	4675	1.0791e-63
ST14	0.242928	4.76145e-66	Spearman's rank correlation rho	2335	1.14286e-63
CD164	0.242558	7.57214e-66	Spearman's rank correlation rho	4124	1.79684e-63
PLA2G16	0.242007	1.50793e-65	Spearman's rank correlation rho	3535	3.53804e-63
SHFM1	0.241596	2.51954e-65	Spearman's rank correlation rho	4590	5.84589e-63
MIEN1	0.241522	2.76214e-65	Spearman's rank correlation rho	3174	6.33836e-63
POLD4	0.241145	4.4177e-65	Spearman's rank correlation rho	3712	1.00272e-62
TPT1	0.241092	4.71997e-65	Spearman's rank correlation rho	4846	1.05981e-62
ANXA4	0.240961	5.55206e-65	Spearman's rank correlation rho	4025	1.23339e-62
ATP5J2	0.240828	6.55328e-65	Spearman's rank correlation rho	4471	1.44048e-62
MARCKSL1	0.240744	7.27938e-65	Spearman's rank correlation rho	3713	1.58342e-62
COX6A1P2	0.240506	9.77073e-65	Spearman's rank correlation rho	3494	2.10343e-62
C1orf106	0.240406	1.10738e-64	Spearman's rank correlation rho	1909	2.35962e-62
TMPRSS3	0.240395	1.12132e-64	Spearman's rank correlation rho	1433	2.3652e-62
RPS21	0.240078	1.66172e-64	Spearman's rank correlation rho	4799	3.47e-62
APLP2	0.239744	2.51314e-64	Spearman's rank correlation rho	3849	5.19597e-62
ANXA2	0.239477	3.49559e-64	Spearman's rank correlation rho	4650	7.15636e-62
PRSS3	0.239461	3.56439e-64	Spearman's rank correlation rho	2147	7.22637e-62
NDUFB3	0.239415	3.77412e-64	Spearman's rank correlation rho	3865	7.578e-62
SOX9	0.239095	5.59994e-64	Spearman's rank correlation rho	2077	1.11369e-61
SERF2	0.239072	5.75888e-64	Spearman's rank correlation rho	4846	1.1345e-61
ROMO1	0.239016	6.17486e-64	Spearman's rank correlation rho	4111	1.20508e-61
TSPAN8	0.238461	1.22203e-63	Spearman's rank correlation rho	3227	2.36281e-61
FUT3	0.23844	1.25439e-63	Spearman's rank correlation rho	1371	2.40314e-61
KRT18	0.238322	1.45041e-63	Spearman's rank correlation rho	3614	2.75341e-61
SNRPG	0.238312	1.46807e-63	Spearman's rank correlation rho	4299	2.76182e-61
UQCR11.1	0.238111	1.87874e-63	Spearman's rank correlation rho	4592	3.50285e-61
IFI27	0.237562	3.68076e-63	Spearman's rank correlation rho	4513	6.74225e-61
RAB11A	0.237569	3.64873e-63	Spearman's rank correlation rho	3967	6.74225e-61
HSPB1	0.237431	4.31927e-63	Spearman's rank correlation rho	4788	7.84304e-61
ZFAS1	0.23733	4.89185e-63	Spearman's rank correlation rho	4293	8.80618e-61
CMPK1	0.237119	6.32647e-63	Spearman's rank correlation rho	3871	1.12914e-60
RPS27L	0.237011	7.22161e-63	Spearman's rank correlation rho	4694	1.27798e-60
BIK	0.236844	8.85471e-63	Spearman's rank correlation rho	2118	1.55382e-60
RPS27	0.236745	9.99043e-63	Spearman's rank correlation rho	4846	1.7385e-60
SDC4	0.236708	1.04535e-62	Spearman's rank correlation rho	2767	1.80405e-60
TMCO1	0.236694	1.06312e-62	Spearman's rank correlation rho	3841	1.81968e-60
MT-CO1	0.236273	1.7754e-62	Spearman's rank correlation rho	4845	3.01414e-60
MT-CO2	0.236059	2.30229e-62	Spearman's rank correlation rho	4845	3.87714e-60
CRB3	0.235987	2.51214e-62	Spearman's rank correlation rho	1612	4.19668e-60
CYSTM1	0.235934	2.67952e-62	Spearman's rank correlation rho	4123	4.44078e-60
SAP18	0.235921	2.72386e-62	Spearman's rank correlation rho	4515	4.47871e-60
TOB1	0.235721	3.47237e-62	Spearman's rank correlation rho	2975	5.66485e-60
CAMK2N1	0.235678	3.65724e-62	Spearman's rank correlation rho	3180	5.92019e-60
RPS15	0.235634	3.85878e-62	Spearman's rank correlation rho	4846	6.19839e-60
RPL8	0.235362	5.36279e-62	Spearman's rank correlation rho	4842	8.54854e-60
CTSD	0.234848	9.9852e-62	Spearman's rank correlation rho	4161	1.57963e-59
SPATS2L	0.23481	1.04539e-61	Spearman's rank correlation rho	3990	1.64133e-59
SLC9A3R1	0.234284	1.97268e-61	Spearman's rank correlation rho	2132	3.07414e-59
KRT7	0.233911	3.09322e-61	Spearman's rank correlation rho	3166	4.78465e-59
SLC44A4	0.233868	3.25426e-61	Spearman's rank correlation rho	2333	4.99672e-59
PRSS8	0.233838	3.37396e-61	Spearman's rank correlation rho	2135	5.1427e-59
CTSS	0.233732	3.83589e-61	Spearman's rank correlation rho	2914	5.80442e-59
PHLDA2	0.233691	4.02796e-61	Spearman's rank correlation rho	3191	6.05122e-59
MYL12B	0.233676	4.1022e-61	Spearman's rank correlation rho	4710	6.11872e-59
B2M	0.233474	5.22699e-61	Spearman's rank correlation rho	4847	7.74114e-59
ATP6V1G1	0.233425	5.54665e-61	Spearman's rank correlation rho	4373	8.15671e-59
HSP90AA1	0.233257	6.78146e-61	Spearman's rank correlation rho	4673	9.90283e-59
JTB	0.232985	9.39203e-61	Spearman's rank correlation rho	4128	1.36197e-58
HEBP2	0.232853	1.10115e-60	Spearman's rank correlation rho	3024	1.58581e-58
SERINC2	0.23281	1.15919e-60	Spearman's rank correlation rho	2619	1.65796e-58
C15orf48	0.232798	1.17508e-60	Spearman's rank correlation rho	2999	1.66926e-58
TMC5	0.232622	1.45172e-60	Spearman's rank correlation rho	2491	2.0483e-58
GALNT3	0.232525	1.62885e-60	Spearman's rank correlation rho	2011	2.28279e-58
KCNK1	0.232496	1.68627e-60	Spearman's rank correlation rho	2131	2.34751e-58
LLGL2	0.232402	1.88782e-60	Spearman's rank correlation rho	2191	2.61069e-58
PTPRF	0.232181	2.45838e-60	Spearman's rank correlation rho	2350	3.37737e-58
COX5A	0.232126	2.62547e-60	Spearman's rank correlation rho	4002	3.58334e-58
PKM	0.231965	3.17775e-60	Spearman's rank correlation rho	4442	4.28115e-58
LAMTOR5	0.23197	3.15965e-60	Spearman's rank correlation rho	4340	4.28115e-58
SDR16C5	0.231829	3.73744e-60	Spearman's rank correlation rho	1422	5.0029e-58
LAMC2	0.231542	5.26019e-60	Spearman's rank correlation rho	1902	6.99639e-58
HOXB7	0.231518	5.41122e-60	Spearman's rank correlation rho	2123	7.15172e-58
LGALS4	0.231439	5.94811e-60	Spearman's rank correlation rho	3078	7.81185e-58
S100A10	0.23122	7.71445e-60	Spearman's rank correlation rho	4613	1.00683e-57
UQCRQ	0.231154	8.34744e-60	Spearman's rank correlation rho	4676	1.08268e-57
RPLP2	0.23098	1.02643e-59	Spearman's rank correlation rho	4845	1.32309e-57
CLINT1	0.230966	1.04329e-59	Spearman's rank correlation rho	2696	1.33656e-57
MT-ATP6	0.2309	1.12831e-59	Spearman's rank correlation rho	4836	1.43667e-57
ABHD17C	0.230733	1.3748e-59	Spearman's rank correlation rho	1563	1.73992e-57
MDK	0.230617	1.57744e-59	Spearman's rank correlation rho	3899	1.98434e-57
KRTCAP2	0.230574	1.66065e-59	Spearman's rank correlation rho	4245	2.07651e-57
RP11-357H14.17	0.230373	2.10499e-59	Spearman's rank correlation rho	940	2.61646e-57
TM4SF1	0.230297	2.30417e-59	Spearman's rank correlation rho	4182	2.84708e-57
RPL36A	0.230209	2.55741e-59	Spearman's rank correlation rho	4822	3.14141e-57
YWHAZ	0.229993	3.30064e-59	Spearman's rank correlation rho	4243	4.00721e-57
RP11-350J20.12	0.229996	3.28608e-59	Spearman's rank correlation rho	1238	4.00721e-57
CYP3A5	0.229819	4.05156e-59	Spearman's rank correlation rho	2500	4.89045e-57
C9orf16	0.229725	4.52892e-59	Spearman's rank correlation rho	3996	5.43522e-57
PPAP2C	0.229517	5.78804e-59	Spearman's rank correlation rho	2196	6.90662e-57
TPD52	0.229469	6.12181e-59	Spearman's rank correlation rho	2189	7.26339e-57
DDR1	0.229345	7.08337e-59	Spearman's rank correlation rho	2318	8.35678e-57
PLS1	0.229256	7.86751e-59	Spearman's rank correlation rho	1860	9.22974e-57
RPL38	0.229101	9.43525e-59	Spearman's rank correlation rho	4837	1.10071e-56
MT-ND1	0.228732	1.45651e-58	Spearman's rank correlation rho	4834	1.68972e-56
RPS16	0.2287	1.51177e-58	Spearman's rank correlation rho	4844	1.74413e-56
PLAC8	0.228558	1.78648e-58	Spearman's rank correlation rho	2022	2.04974e-56
STK24	0.228536	1.83183e-58	Spearman's rank correlation rho	2589	2.09029e-56
NDUFA13	0.228511	1.88622e-58	Spearman's rank correlation rho	4523	2.14065e-56
RPL31	0.228274	2.49058e-58	Spearman's rank correlation rho	4844	2.81125e-56
RPL41	0.228091	3.08734e-58	Spearman's rank correlation rho	4847	3.46613e-56
TMSB10	0.22795	3.63916e-58	Spearman's rank correlation rho	4847	4.0638e-56
TMEM54	0.227931	3.7219e-58	Spearman's rank correlation rho	2420	4.13408e-56
NOP10	0.227833	4.17123e-58	Spearman's rank correlation rho	4266	4.60865e-56
GNG5	0.227559	5.74768e-58	Spearman's rank correlation rho	4413	6.317e-56
AGPAT2	0.227457	6.47137e-58	Spearman's rank correlation rho	2756	7.07514e-56
VDAC1	0.22736	7.24815e-58	Spearman's rank correlation rho	3871	7.88311e-56
RPL27A	0.227194	8.80041e-58	Spearman's rank correlation rho	4847	9.52177e-56
CD151	0.227153	9.22698e-58	Spearman's rank correlation rho	4226	9.93185e-56
CXADR	0.227081	1.00305e-57	Spearman's rank correlation rho	2021	1.07413e-55
PLBD1	0.226825	1.35097e-57	Spearman's rank correlation rho	2349	1.43934e-55
RPL37A	0.226763	1.45322e-57	Spearman's rank correlation rho	4841	1.53263e-55
ANXA3	0.226767	1.44645e-57	Spearman's rank correlation rho	2117	1.53263e-55
S100A16	0.226712	1.54037e-57	Spearman's rank correlation rho	3731	1.61355e-55
RBM47	0.22671	1.54539e-57	Spearman's rank correlation rho	2192	1.61355e-55
FAU	0.226702	1.55868e-57	Spearman's rank correlation rho	4840	1.61932e-55
DYNLRB1	0.226592	1.77175e-57	Spearman's rank correlation rho	4309	1.83157e-55
COX6A1	0.226486	2.00405e-57	Spearman's rank correlation rho	4660	2.06151e-55
RPS29	0.226427	2.14535e-57	Spearman's rank correlation rho	4840	2.19604e-55
PET100	0.226393	2.23362e-57	Spearman's rank correlation rho	3902	2.27524e-55
ERBB2	0.226355	2.3321e-57	Spearman's rank correlation rho	2239	2.36402e-55
SUMO2	0.226302	2.48104e-57	Spearman's rank correlation rho	4730	2.50285e-55
MLPH	0.226148	2.96594e-57	Spearman's rank correlation rho	2094	2.97764e-55
SERP1	0.225851	4.18251e-57	Spearman's rank correlation rho	4180	4.1789e-55
SDC1	0.225775	4.57064e-57	Spearman's rank correlation rho	2771	4.54495e-55
ITGA3	0.225753	4.68651e-57	Spearman's rank correlation rho	2561	4.63809e-55
YWHAB	0.225748	4.71102e-57	Spearman's rank correlation rho	4266	4.64035e-55
CXCL16	0.225706	4.95062e-57	Spearman's rank correlation rho	2311	4.85346e-55
NACA	0.225398	7.06388e-57	Spearman's rank correlation rho	4823	6.8929e-55
FUT2	0.225141	9.50313e-57	Spearman's rank correlation rho	1542	9.22997e-55
RHOC	0.225102	9.93556e-57	Spearman's rank correlation rho	4384	9.6053e-55
RPLP1	0.225036	1.07202e-56	Spearman's rank correlation rho	4847	1.03161e-54
ARPC3	0.225006	1.11004e-56	Spearman's rank correlation rho	4553	1.0633e-54
PDCD6	0.224752	1.48697e-56	Spearman's rank correlation rho	3659	1.41785e-54
LCN2	0.224696	1.58743e-56	Spearman's rank correlation rho	3399	1.50676e-54
ATP5G2	0.224649	1.67416e-56	Spearman's rank correlation rho	4680	1.58189e-54
CHMP2A	0.224634	1.70392e-56	Spearman's rank correlation rho	4129	1.60276e-54
VSIG2	0.224615	1.74219e-56	Spearman's rank correlation rho	1975	1.63141e-54
GUK1	0.224575	1.82318e-56	Spearman's rank correlation rho	4634	1.69962e-54
TPM3	0.224285	2.54539e-56	Spearman's rank correlation rho	3694	2.36235e-54
H3F3B	0.22421	2.77484e-56	Spearman's rank correlation rho	4826	2.5639e-54
SAT1	0.224077	3.23326e-56	Spearman's rank correlation rho	4574	2.97431e-54
CD2AP	0.22395	3.73761e-56	Spearman's rank correlation rho	2186	3.42319e-54
LYZ	0.223883	4.03812e-56	Spearman's rank correlation rho	3793	3.68227e-54
NDUFA7.1	0.223792	4.47895e-56	Spearman's rank correlation rho	3101	4.0665e-54
RPS19	0.223771	4.59012e-56	Spearman's rank correlation rho	4847	4.11377e-54
RPL35	0.223778	4.5548e-56	Spearman's rank correlation rho	4843	4.11377e-54
SSFA2	0.223771	4.58805e-56	Spearman's rank correlation rho	2611	4.11377e-54
RTN3	0.223659	5.22018e-56	Spearman's rank correlation rho	3171	4.65846e-54
RPL39	0.223551	5.90466e-56	Spearman's rank correlation rho	4844	5.24686e-54
RPL19	0.223499	6.26439e-56	Spearman's rank correlation rho	4844	5.54292e-54
RPS14	0.22302	1.08399e-55	Spearman's rank correlation rho	4845	9.55097e-54
RPL23A	0.222923	1.21056e-55	Spearman's rank correlation rho	4840	1.06214e-53
FXYD5	0.222753	1.46874e-55	Spearman's rank correlation rho	4050	1.28327e-53
OAS1	0.222674	1.60871e-55	Spearman's rank correlation rho	1957	1.39971e-53
PYCARD	0.22266	1.63402e-55	Spearman's rank correlation rho	2675	1.41584e-53
RP11-532F12.5	0.222491	1.97979e-55	Spearman's rank correlation rho	1951	1.70835e-53
PPA1	0.222486	1.99094e-55	Spearman's rank correlation rho	3770	1.7109e-53
IFI6	0.22233	2.37751e-55	Spearman's rank correlation rho	4075	2.03472e-53
TAGLN2	0.222257	2.58513e-55	Spearman's rank correlation rho	4549	2.20337e-53
ALDOA	0.221986	3.51645e-55	Spearman's rank correlation rho	4699	2.98498e-53
MZT2A	0.221791	4.38995e-55	Spearman's rank correlation rho	3484	3.71137e-53
C19orf43	0.221531	5.89369e-55	Spearman's rank correlation rho	4384	4.96258e-53
UQCR10	0.221455	6.42603e-55	Spearman's rank correlation rho	4291	5.38909e-53
COX7B	0.221434	6.58031e-55	Spearman's rank correlation rho	4472	5.4964e-53
GTF2I	0.221301	7.64585e-55	Spearman's rank correlation rho	3510	6.36098e-53
KDELR2	0.221257	8.03994e-55	Spearman's rank correlation rho	4082	6.6623e-53
PYGB	0.221214	8.43618e-55	Spearman's rank correlation rho	2000	6.96301e-53
CALM2	0.220894	1.21143e-54	Spearman's rank correlation rho	4812	9.95949e-53
CDK2AP2	0.220847	1.27712e-54	Spearman's rank correlation rho	2580	1.04583e-52
POMP	0.220842	1.28485e-54	Spearman's rank correlation rho	4535	1.04805e-52
BACE2	0.22083	1.3029e-54	Spearman's rank correlation rho	2812	1.05864e-52
PCBD1	0.220695	1.51655e-54	Spearman's rank correlation rho	3057	1.22746e-52
RPL13	0.220512	1.86476e-54	Spearman's rank correlation rho	4846	1.50347e-52
PRSS22	0.220501	1.88698e-54	Spearman's rank correlation rho	1608	1.51554e-52
RPL28	0.220439	2.02419e-54	Spearman's rank correlation rho	4843	1.61951e-52
ATP5L	0.220379	2.16602e-54	Spearman's rank correlation rho	4733	1.72636e-52
MT-ND2	0.220211	2.6187e-54	Spearman's rank correlation rho	4835	2.07922e-52
IFT172	0.220099	2.96859e-54	Spearman's rank correlation rho	2063	2.34811e-52
ACTN4	0.22	3.31972e-54	Spearman's rank correlation rho	3965	2.61594e-52
RPS28	0.219884	3.78138e-54	Spearman's rank correlation rho	4843	2.96852e-52
PPIA	0.219769	4.3041e-54	Spearman's rank correlation rho	4788	3.36623e-52
HIST2H2AA3	0.219745	4.42124e-54	Spearman's rank correlation rho	1661	3.44494e-52
HSBP1	0.219671	4.80367e-54	Spearman's rank correlation rho	4255	3.729e-52
LEMD1	0.219642	4.9637e-54	Spearman's rank correlation rho	1000	3.83897e-52
DNAJC15	0.219584	5.29876e-54	Spearman's rank correlation rho	3367	4.08298e-52
UBALD2	0.219557	5.46053e-54	Spearman's rank correlation rho	2703	4.19216e-52
C20orf24	0.219522	5.67761e-54	Spearman's rank correlation rho	3189	4.34285e-52
NDUFA2	0.219503	5.79787e-54	Spearman's rank correlation rho	3990	4.41866e-52
PTTG1IP	0.219279	7.45563e-54	Spearman's rank correlation rho	3743	5.6614e-52
TMEM59	0.219259	7.62519e-54	Spearman's rank correlation rho	4569	5.76917e-52
PDZK1IP1	0.219036	9.78395e-54	Spearman's rank correlation rho	2785	7.37576e-52
MPC2	0.219015	1.00254e-53	Spearman's rank correlation rho	3291	7.53059e-52
HSPE1	0.218959	1.06688e-53	Spearman's rank correlation rho	4278	7.96847e-52
LAMB3	0.218958	1.06847e-53	Spearman's rank correlation rho	2347	7.96847e-52
SVIP	0.218929	1.10333e-53	Spearman's rank correlation rho	3139	8.19923e-52
TMEM258	0.218847	1.20954e-53	Spearman's rank correlation rho	4535	8.95663e-52
SUMO1	0.218825	1.23898e-53	Spearman's rank correlation rho	4159	9.14217e-52
OST4	0.218745	1.35492e-53	Spearman's rank correlation rho	4730	9.94132e-52
NDUFB4	0.218744	1.35695e-53	Spearman's rank correlation rho	4481	9.94132e-52
DBI	0.218741	1.36156e-53	Spearman's rank correlation rho	4319	9.94132e-52
UBA52	0.218722	1.39101e-53	Spearman's rank correlation rho	4833	1.01209e-51
DYNLL1	0.218666	1.48079e-53	Spearman's rank correlation rho	4674	1.07367e-51
S100A14	0.218281	2.27578e-53	Spearman's rank correlation rho	2541	1.64439e-51
NDUFB7	0.218228	2.41372e-53	Spearman's rank correlation rho	4227	1.73804e-51
NEAT1	0.218217	2.44324e-53	Spearman's rank correlation rho	4823	1.75325e-51
STARD10	0.218012	3.06862e-53	Spearman's rank correlation rho	2512	2.19449e-51
AGR3	0.217952	3.28216e-53	Spearman's rank correlation rho	2243	2.33919e-51
CDC42EP5	0.217927	3.37534e-53	Spearman's rank correlation rho	2262	2.39741e-51
CKLF	0.217835	3.73683e-53	Spearman's rank correlation rho	3398	2.64517e-51
BAIAP2L1	0.21782	3.80059e-53	Spearman's rank correlation rho	1930	2.68121e-51
SEPT9	0.21776	4.06312e-53	Spearman's rank correlation rho	2837	2.85677e-51
ZG16B	0.217719	4.2512e-53	Spearman's rank correlation rho	1748	2.97898e-51
CGN	0.217686	4.41242e-53	Spearman's rank correlation rho	1507	3.08161e-51
HNRNPA2B1	0.217568	5.03274e-53	Spearman's rank correlation rho	4662	3.50312e-51
HMGA1	0.217515	5.33379e-53	Spearman's rank correlation rho	2494	3.70034e-51
DYNLT1	0.217488	5.49607e-53	Spearman's rank correlation rho	3965	3.8003e-51
CNIH4	0.217441	5.79526e-53	Spearman's rank correlation rho	3106	3.99395e-51
HLA-A	0.21729	6.84821e-53	Spearman's rank correlation rho	4835	4.70409e-51
S100A13	0.217185	7.69552e-53	Spearman's rank correlation rho	4034	5.26878e-51
MRPL41	0.217132	8.15972e-53	Spearman's rank correlation rho	3729	5.56835e-51
MT-CO3	0.217105	8.40852e-53	Spearman's rank correlation rho	4845	5.71943e-51
GCC2	0.217034	9.09349e-53	Spearman's rank correlation rho	3437	6.16527e-51
C19orf10	0.217005	9.39183e-53	Spearman's rank correlation rho	3698	6.34693e-51
ATP1A1	0.216927	1.02404e-52	Spearman's rank correlation rho	4086	6.89803e-51
KRTCAP3	0.216905	1.05008e-52	Spearman's rank correlation rho	2021	7.0507e-51
SRP9	0.216875	1.08491e-52	Spearman's rank correlation rho	4018	7.26123e-51
NDUFC1	0.216534	1.58231e-52	Spearman's rank correlation rho	4102	1.05565e-50
UBB	0.216459	1.71879e-52	Spearman's rank correlation rho	4735	1.14305e-50
SCNN1A	0.216383	1.86878e-52	Spearman's rank correlation rho	1769	1.23885e-50
ARPC5L	0.216326	1.99098e-52	Spearman's rank correlation rho	2860	1.31569e-50
C11orf31	0.216289	2.0743e-52	Spearman's rank correlation rho	4070	1.36642e-50
DMKN	0.216204	2.27701e-52	Spearman's rank correlation rho	1965	1.49523e-50
COX17	0.215988	2.88997e-52	Spearman's rank correlation rho	4146	1.8918e-50
CD47	0.215964	2.96935e-52	Spearman's rank correlation rho	3256	1.93768e-50
TAX1BP1	0.215843	3.39179e-52	Spearman's rank correlation rho	3458	2.20646e-50
HIST1H2BD	0.215765	3.69758e-52	Spearman's rank correlation rho	1633	2.39791e-50
SRP14	0.215715	3.90544e-52	Spearman's rank correlation rho	4812	2.52487e-50
SSR4	0.215529	4.78979e-52	Spearman's rank correlation rho	4580	3.08705e-50
KRT10	0.21548	5.05565e-52	Spearman's rank correlation rho	4045	3.24837e-50
ARF1	0.215414	5.43835e-52	Spearman's rank correlation rho	4448	3.48355e-50
QSOX1	0.215393	5.56589e-52	Spearman's rank correlation rho	3113	3.55434e-50
MRP63	0.215324	6.00308e-52	Spearman's rank correlation rho	3774	3.82184e-50
PTMA	0.215292	6.21642e-52	Spearman's rank correlation rho	4847	3.94563e-50
ARRDC1	0.215233	6.63689e-52	Spearman's rank correlation rho	2261	4.19974e-50
SLMO2	0.215219	6.73963e-52	Spearman's rank correlation rho	2338	4.25187e-50
AP1M2	0.215152	7.24665e-52	Spearman's rank correlation rho	1604	4.55797e-50
SQSTM1	0.215115	7.55046e-52	Spearman's rank correlation rho	4057	4.7348e-50
TM9SF3	0.215053	8.0845e-52	Spearman's rank correlation rho	3419	5.05451e-50
PITX1	0.214968	8.87076e-52	Spearman's rank correlation rho	1147	5.52953e-50
RPL36AL	0.214875	9.828e-52	Spearman's rank correlation rho	4706	6.10798e-50
CAPN5	0.214858	1.00046e-51	Spearman's rank correlation rho	1618	6.19926e-50
DSG2	0.214853	1.00626e-51	Spearman's rank correlation rho	2493	6.21679e-50
TBCA	0.214833	1.029e-51	Spearman's rank correlation rho	4406	6.33853e-50
RPS11	0.214824	1.03904e-51	Spearman's rank correlation rho	4831	6.38154e-50
CTNND1	0.214717	1.16827e-51	Spearman's rank correlation rho	3174	7.15417e-50
SNRPE	0.214711	1.17544e-51	Spearman's rank correlation rho	4041	7.17703e-50
PRR15L	0.214677	1.22011e-51	Spearman's rank correlation rho	2212	7.42812e-50
KIAA1522	0.214486	1.50456e-51	Spearman's rank correlation rho	1759	9.1332e-50
ABRACL	0.214408	1.63886e-51	Spearman's rank correlation rho	2540	9.89092e-50
PTBP3	0.21441	1.63483e-51	Spearman's rank correlation rho	2375	9.89092e-50
PRDX1	0.214303	1.83804e-51	Spearman's rank correlation rho	4563	1.10611e-49
PRRC2C	0.214264	1.91654e-51	Spearman's rank correlation rho	3698	1.15003e-49
HMGN1	0.21419	2.07947e-51	Spearman's rank correlation rho	4179	1.24423e-49
C1GALT1	0.214009	2.53281e-51	Spearman's rank correlation rho	1935	1.51115e-49
RPL23	0.213999	2.56092e-51	Spearman's rank correlation rho	4818	1.52357e-49
EIF4A2	0.213969	2.64722e-51	Spearman's rank correlation rho	4523	1.57043e-49
DYNC1I2	0.213964	2.65911e-51	Spearman's rank correlation rho	3861	1.57302e-49
SOD1	0.213923	2.78113e-51	Spearman's rank correlation rho	4519	1.63797e-49
LSM4	0.213922	2.7846e-51	Spearman's rank correlation rho	3184	1.63797e-49
DSP	0.213896	2.86631e-51	Spearman's rank correlation rho	2059	1.6813e-49
NDUFA1	0.213838	3.05356e-51	Spearman's rank correlation rho	4504	1.78612e-49
RPL27	0.21383	3.078e-51	Spearman's rank correlation rho	4793	1.79539e-49
CHMP3	0.213818	3.12061e-51	Spearman's rank correlation rho	3372	1.81517e-49
CTNNA1	0.213748	3.36615e-51	Spearman's rank correlation rho	3743	1.95255e-49
HDGF	0.213685	3.60602e-51	Spearman's rank correlation rho	2705	2.0859e-49
GPX2	0.21368	3.62794e-51	Spearman's rank correlation rho	2675	2.09278e-49
MYL12A	0.213661	3.69999e-51	Spearman's rank correlation rho	4746	2.12846e-49
CFL1	0.213651	3.74045e-51	Spearman's rank correlation rho	4801	2.14583e-49
C14orf2	0.213534	4.24886e-51	Spearman's rank correlation rho	4537	2.43081e-49
C12orf75	0.213493	4.44426e-51	Spearman's rank correlation rho	3275	2.53565e-49
ITGB8	0.213424	4.79024e-51	Spearman's rank correlation rho	1580	2.72561e-49
RPL11	0.213256	5.7524e-51	Spearman's rank correlation rho	4847	3.26417e-49
BCAP31	0.21315	6.45709e-51	Spearman's rank correlation rho	3675	3.64424e-49
CAPN8	0.213151	6.44439e-51	Spearman's rank correlation rho	2184	3.64424e-49
RASSF6	0.213114	6.71403e-51	Spearman's rank correlation rho	1451	3.77904e-49
NDUFS6	0.213106	6.77193e-51	Spearman's rank correlation rho	4005	3.80139e-49
RRBP1	0.213059	7.12551e-51	Spearman's rank correlation rho	3718	3.98914e-49
C19orf70	0.213002	7.57749e-51	Spearman's rank correlation rho	3704	4.23083e-49
SRI	0.212983	7.73465e-51	Spearman's rank correlation rho	4131	4.30706e-49
MSLN	0.212946	8.05518e-51	Spearman's rank correlation rho	2289	4.47362e-49
ATP6V0E1	0.212852	8.91602e-51	Spearman's rank correlation rho	4550	4.93858e-49
RAB11FIP1	0.212842	9.0163e-51	Spearman's rank correlation rho	2516	4.98091e-49
MT-ND4	0.212695	1.05713e-50	Spearman's rank correlation rho	4845	5.82453e-49
ABHD11	0.212627	1.13894e-50	Spearman's rank correlation rho	1997	6.25879e-49
VASP	0.212461	1.36336e-50	Spearman's rank correlation rho	3053	7.47237e-49
HINT1	0.212353	1.53225e-50	Spearman's rank correlation rho	4567	8.37604e-49
SEC62	0.21225	1.71274e-50	Spearman's rank correlation rho	4559	9.33822e-49
C6orf132	0.212175	1.856e-50	Spearman's rank correlation rho	1475	1.00929e-48
RPL18	0.2121	2.01362e-50	Spearman's rank correlation rho	4831	1.09216e-48
GCNT3	0.212064	2.09424e-50	Spearman's rank correlation rho	1975	1.13295e-48
PTGES3	0.21206	2.10363e-50	Spearman's rank correlation rho	4222	1.13509e-48
BTF3	0.211966	2.32615e-50	Spearman's rank correlation rho	4779	1.25192e-48
AES	0.2119	2.49801e-50	Spearman's rank correlation rho	3695	1.34096e-48
ATP5I	0.211835	2.68107e-50	Spearman's rank correlation rho	4663	1.43554e-48
SLC39A4	0.211777	2.85367e-50	Spearman's rank correlation rho	2292	1.52405e-48
RPL18A	0.211653	3.26186e-50	Spearman's rank correlation rho	4843	1.73761e-48
PTP4A2	0.211526	3.74099e-50	Spearman's rank correlation rho	3418	1.98777e-48
FKBP2	0.211513	3.79314e-50	Spearman's rank correlation rho	4111	2.01036e-48
BCAS1	0.211473	3.96187e-50	Spearman's rank correlation rho	1516	2.09448e-48
ITGB4	0.211394	4.31064e-50	Spearman's rank correlation rho	2573	2.2731e-48
VIMP	0.211179	5.43741e-50	Spearman's rank correlation rho	3894	2.86005e-48
ZNF706	0.211144	5.6416e-50	Spearman's rank correlation rho	3975	2.96e-48
HS3ST1	0.211061	6.17006e-50	Spearman's rank correlation rho	1652	3.22915e-48
EPS8L3	0.210944	6.99671e-50	Spearman's rank correlation rho	1726	3.64353e-48
MACC1	0.210945	6.99059e-50	Spearman's rank correlation rho	1547	3.64353e-48
EFHD2	0.210874	7.54274e-50	Spearman's rank correlation rho	2589	3.9181e-48
TMEM219	0.210684	9.25379e-50	Spearman's rank correlation rho	3863	4.79498e-48
NR2F6	0.210668	9.40899e-50	Spearman's rank correlation rho	1922	4.86333e-48
RPL12	0.210616	9.95076e-50	Spearman's rank correlation rho	4844	5.13066e-48
ST6GALNAC1	0.210566	1.04982e-49	Spearman's rank correlation rho	1542	5.39962e-48
GPX4	0.210523	1.09928e-49	Spearman's rank correlation rho	4329	5.64007e-48
HSD17B11	0.210343	1.33338e-49	Spearman's rank correlation rho	3250	6.82443e-48
RABGAP1L	0.210268	1.4446e-49	Spearman's rank correlation rho	1957	7.37559e-48
GFPT1	0.210254	1.46717e-49	Spearman's rank correlation rho	2479	7.47253e-48
MPST	0.210232	1.50196e-49	Spearman's rank correlation rho	2510	7.63112e-48
OCLN	0.210183	1.58199e-49	Spearman's rank correlation rho	1951	8.01825e-48
DGUOK	0.21016	1.62232e-49	Spearman's rank correlation rho	3381	8.20273e-48
PNKD	0.210117	1.69839e-49	Spearman's rank correlation rho	3154	8.56661e-48
COX8A	0.210082	1.76275e-49	Spearman's rank correlation rho	4357	8.86983e-48
IRF6	0.210037	1.84932e-49	Spearman's rank correlation rho	1393	9.28304e-48
TMEM125	0.210007	1.9101e-49	Spearman's rank correlation rho	1283	9.56515e-48
CST3	0.209978	1.97127e-49	Spearman's rank correlation rho	4795	9.84786e-48
MIA	0.209927	2.07963e-49	Spearman's rank correlation rho	1463	1.03644e-47
FAM120A	0.20992	2.09543e-49	Spearman's rank correlation rho	2957	1.04183e-47
TMEM154	0.209844	2.27475e-49	Spearman's rank correlation rho	762	1.1283e-47
ITGB6	0.209824	2.32328e-49	Spearman's rank correlation rho	1895	1.14964e-47
NDUFA4	0.209785	2.4219e-49	Spearman's rank correlation rho	4581	1.19502e-47
PPP4C	0.209783	2.42643e-49	Spearman's rank correlation rho	3574	1.19502e-47
TAPBP	0.20976	2.48782e-49	Spearman's rank correlation rho	3535	1.22237e-47
EPS8L2	0.209741	2.53805e-49	Spearman's rank correlation rho	2020	1.24412e-47
SNRPD1	0.209667	2.7475e-49	Spearman's rank correlation rho	3743	1.34364e-47
USH1C	0.209609	2.9226e-49	Spearman's rank correlation rho	1543	1.42593e-47
ATPIF1	0.209576	3.02631e-49	Spearman's rank correlation rho	4302	1.47309e-47
TSPAN13	0.209453	3.45166e-49	Spearman's rank correlation rho	2803	1.67622e-47
RNF213	0.209253	4.27159e-49	Spearman's rank correlation rho	2960	2.06959e-47
RER1	0.20902	5.47393e-49	Spearman's rank correlation rho	3546	2.64598e-47
TMPRSS2	0.208988	5.66236e-49	Spearman's rank correlation rho	1359	2.73075e-47
TSTA3	0.208926	6.04666e-49	Spearman's rank correlation rho	2904	2.90936e-47
TXNDC17	0.208909	6.15842e-49	Spearman's rank correlation rho	3504	2.95632e-47
TMSB4X	0.208772	7.12709e-49	Spearman's rank correlation rho	4847	3.41349e-47
ORMDL2	0.208709	7.61246e-49	Spearman's rank correlation rho	2561	3.63761e-47
NDUFS5	0.208648	8.12711e-49	Spearman's rank correlation rho	4629	3.87467e-47
ABHD2	0.208639	8.20192e-49	Spearman's rank correlation rho	2967	3.90142e-47
TM9SF2	0.208555	8.96608e-49	Spearman's rank correlation rho	3039	4.25522e-47
SLC37A1	0.208519	9.31694e-49	Spearman's rank correlation rho	1129	4.41171e-47
CAST	0.20842	1.0349e-48	Spearman's rank correlation rho	3866	4.88934e-47
GOLM1	0.208387	1.0719e-48	Spearman's rank correlation rho	2873	5.05268e-47
RPL24	0.208364	1.09794e-48	Spearman's rank correlation rho	4833	5.16376e-47
HDHD3	0.208118	1.42575e-48	Spearman's rank correlation rho	1808	6.69044e-47
PRR15	0.208093	1.46392e-48	Spearman's rank correlation rho	1319	6.85416e-47
CD82	0.208067	1.50382e-48	Spearman's rank correlation rho	2512	7.02524e-47
CLDN10	0.207885	1.82474e-48	Spearman's rank correlation rho	2152	8.50539e-47
DAP	0.207777	2.04505e-48	Spearman's rank correlation rho	2946	9.51109e-47
EPS8L1	0.207684	2.25522e-48	Spearman's rank correlation rho	1829	1.04652e-46
ZNF207	0.20768	2.26447e-48	Spearman's rank correlation rho	3305	1.04848e-46
RNF181	0.2076	2.46347e-48	Spearman's rank correlation rho	3778	1.1381e-46
C10orf118	0.207597	2.47163e-48	Spearman's rank correlation rho	1926	1.13935e-46
APH1A	0.207465	2.84367e-48	Spearman's rank correlation rho	3102	1.30796e-46
DAZAP2	0.207423	2.97131e-48	Spearman's rank correlation rho	3794	1.36367e-46
CANX	0.207374	3.12703e-48	Spearman's rank correlation rho	3963	1.43199e-46
RPS26	0.207192	3.79087e-48	Spearman's rank correlation rho	4714	1.73219e-46
PFDN2	0.207151	3.95925e-48	Spearman's rank correlation rho	3897	1.80517e-46
GIPC1	0.207075	4.28728e-48	Spearman's rank correlation rho	2313	1.95048e-46
RPL35A	0.206973	4.77378e-48	Spearman's rank correlation rho	4837	2.16239e-46
EIF1	0.206974	4.77005e-48	Spearman's rank correlation rho	4831	2.16239e-46
SEPW1	0.206871	5.31402e-48	Spearman's rank correlation rho	4444	2.40189e-46
BCL2L1	0.206817	5.62252e-48	Spearman's rank correlation rho	2569	2.53584e-46
MT-ND4L	0.206744	6.07336e-48	Spearman's rank correlation rho	3810	2.73327e-46
SNRPD2	0.206739	6.10795e-48	Spearman's rank correlation rho	4500	2.74293e-46
PRELID1	0.2067	6.36306e-48	Spearman's rank correlation rho	3896	2.85136e-46
DDX17	0.2066	7.06464e-48	Spearman's rank correlation rho	3982	3.15897e-46
TRIM31	0.206528	7.62443e-48	Spearman's rank correlation rho	1090	3.40199e-46
HNRNPF	0.206426	8.47781e-48	Spearman's rank correlation rho	3843	3.7747e-46
COX6C	0.206411	8.61641e-48	Spearman's rank correlation rho	4708	3.82825e-46
ARPC1B	0.206075	1.22595e-47	Spearman's rank correlation rho	4228	5.43529e-46
RBX1	0.206029	1.28606e-47	Spearman's rank correlation rho	4265	5.68973e-46
NEDD8	0.206021	1.29694e-47	Spearman's rank correlation rho	4425	5.72572e-46
MGAT4B	0.205996	1.33096e-47	Spearman's rank correlation rho	2008	5.86352e-46
EPSTI1	0.205969	1.36894e-47	Spearman's rank correlation rho	2838	6.01815e-46
TNFRSF21	0.205943	1.40648e-47	Spearman's rank correlation rho	2057	6.1702e-46
SDF2	0.205886	1.493e-47	Spearman's rank correlation rho	2626	6.53604e-46
SH3YL1	0.205883	1.49827e-47	Spearman's rank correlation rho	2573	6.54539e-46
HIST1H1C	0.20569	1.83341e-47	Spearman's rank correlation rho	2667	7.99276e-46
TRAF4	0.205613	1.98707e-47	Spearman's rank correlation rho	1974	8.6446e-46
SCP2	0.205591	2.03413e-47	Spearman's rank correlation rho	4065	8.83093e-46
RPL30	0.205577	2.0626e-47	Spearman's rank correlation rho	4834	8.93595e-46
COA3	0.205574	2.06896e-47	Spearman's rank correlation rho	3040	8.94494e-46
CAPN2	0.205486	2.26953e-47	Spearman's rank correlation rho	3530	9.79179e-46
SH3BGRL3	0.205471	2.30512e-47	Spearman's rank correlation rho	4614	9.92484e-46
PFDN5	0.205465	2.31871e-47	Spearman's rank correlation rho	4807	9.96282e-46
MRPL23	0.20534	2.64275e-47	Spearman's rank correlation rho	3562	1.13318e-45
MRPS21	0.20532	2.69956e-47	Spearman's rank correlation rho	4262	1.15517e-45
CBX3	0.205161	3.18369e-47	Spearman's rank correlation rho	3753	1.35955e-45
H2AFY	0.205089	3.43443e-47	Spearman's rank correlation rho	3619	1.46363e-45
SMAGP	0.205027	3.66197e-47	Spearman's rank correlation rho	1877	1.55742e-45
TMEM45B	0.205025	3.66947e-47	Spearman's rank correlation rho	1403	1.55743e-45
MAP3K13	0.205003	3.75481e-47	Spearman's rank correlation rho	3215	1.59043e-45
IST1	0.204994	3.79195e-47	Spearman's rank correlation rho	2555	1.60291e-45
UFC1	0.204991	3.80176e-47	Spearman's rank correlation rho	3813	1.6038e-45
LRP10	0.20498	3.84628e-47	Spearman's rank correlation rho	3019	1.61931e-45
TRMT112	0.204962	3.9179e-47	Spearman's rank correlation rho	4526	1.64615e-45
CHMP2B	0.204941	4.00598e-47	Spearman's rank correlation rho	3016	1.67641e-45
ABCC3	0.204941	4.00427e-47	Spearman's rank correlation rho	2497	1.67641e-45
CAPG	0.204841	4.44398e-47	Spearman's rank correlation rho	2986	1.85598e-45
NDUFA11	0.204825	4.51781e-47	Spearman's rank correlation rho	4291	1.88305e-45
EIF5B	0.204776	4.758e-47	Spearman's rank correlation rho	3969	1.97921e-45
ZBTB7A	0.204772	4.77777e-47	Spearman's rank correlation rho	2501	1.98349e-45
MGST2	0.204678	5.26424e-47	Spearman's rank correlation rho	3318	2.18111e-45
HLA-C	0.204655	5.39206e-47	Spearman's rank correlation rho	4783	2.22964e-45
RPS20	0.204614	5.62677e-47	Spearman's rank correlation rho	4834	2.3221e-45
HLA-B	0.204603	5.69232e-47	Spearman's rank correlation rho	4810	2.34452e-45
MYO5B	0.20457	5.8904e-47	Spearman's rank correlation rho	1148	2.42132e-45
WDR45B	0.20443	6.81826e-47	Spearman's rank correlation rho	2634	2.79723e-45
RPS3	0.204406	6.98512e-47	Spearman's rank correlation rho	4841	2.86007e-45
UFM1	0.204404	7.00268e-47	Spearman's rank correlation rho	3072	2.86164e-45
CD63	0.20438	7.17489e-47	Spearman's rank correlation rho	4803	2.92629e-45
TRIM29	0.204342	7.46979e-47	Spearman's rank correlation rho	1327	3.04063e-45
DPY30	0.204236	8.33859e-47	Spearman's rank correlation rho	3569	3.38768e-45
ESRP1	0.204213	8.53588e-47	Spearman's rank correlation rho	1367	3.46109e-45
MRPL14	0.204168	8.9487e-47	Spearman's rank correlation rho	3087	3.62145e-45
NBEAL1	0.20413	9.30215e-47	Spearman's rank correlation rho	4466	3.74999e-45
PCBP1	0.20413	9.30225e-47	Spearman's rank correlation rho	4295	3.74999e-45
SRRM2	0.204115	9.44776e-47	Spearman's rank correlation rho	3965	3.80131e-45
LRRFIP1	0.204095	9.64276e-47	Spearman's rank correlation rho	3688	3.87231e-45
SUB1	0.204031	1.03087e-46	Spearman's rank correlation rho	4537	4.13178e-45
ETNK1	0.203993	1.07279e-46	Spearman's rank correlation rho	2506	4.29156e-45
MT-ND5	0.203935	1.13826e-46	Spearman's rank correlation rho	4607	4.54478e-45
CISD3	0.2039	1.18114e-46	Spearman's rank correlation rho	2945	4.70697e-45
AUP1	0.203806	1.3019e-46	Spearman's rank correlation rho	3222	5.17832e-45
ITGA6	0.203803	1.30586e-46	Spearman's rank correlation rho	2648	5.18423e-45
TJP2	0.203725	1.41488e-46	Spearman's rank correlation rho	2276	5.60638e-45
TFF2	0.203678	1.48598e-46	Spearman's rank correlation rho	2470	5.87694e-45
SLC40A1	0.203674	1.4924e-46	Spearman's rank correlation rho	2625	5.89116e-45
RBM39	0.203669	1.49903e-46	Spearman's rank correlation rho	4209	5.90618e-45
RIOK3	0.203624	1.57083e-46	Spearman's rank correlation rho	2425	6.17743e-45
DSTN	0.203523	1.74465e-46	Spearman's rank correlation rho	4644	6.84806e-45
TMEM63A	0.203343	2.09997e-46	Spearman's rank correlation rho	2030	8.22733e-45
TOMM20	0.203313	2.16646e-46	Spearman's rank correlation rho	3726	8.47193e-45
MUC13	0.203293	2.2122e-46	Spearman's rank correlation rho	1779	8.63463e-45
ZNHIT1	0.203236	2.34599e-46	Spearman's rank correlation rho	4118	9.12272e-45
IGF2BP2	0.203237	2.34309e-46	Spearman's rank correlation rho	2090	9.12272e-45
RHOA	0.203181	2.48273e-46	Spearman's rank correlation rho	4499	9.6365e-45
UHMK1	0.203124	2.63279e-46	Spearman's rank correlation rho	2057	1.02e-44
RALBP1	0.203043	2.86354e-46	Spearman's rank correlation rho	2905	1.10734e-44
AMN	0.202995	3.00646e-46	Spearman's rank correlation rho	1727	1.16046e-44
CHP1	0.202969	3.08852e-46	Spearman's rank correlation rho	2665	1.18993e-44
LSM7	0.202924	3.23697e-46	Spearman's rank correlation rho	3825	1.24483e-44
ONECUT2	0.20289	3.35061e-46	Spearman's rank correlation rho	1774	1.28617e-44
GAPDH	0.202772	3.78572e-46	Spearman's rank correlation rho	4824	1.45052e-44
ITPR3	0.202736	3.92518e-46	Spearman's rank correlation rho	1648	1.5012e-44
TMEM246	0.202732	3.94516e-46	Spearman's rank correlation rho	1290	1.50609e-44
GSDMB	0.202693	4.10666e-46	Spearman's rank correlation rho	1200	1.56488e-44
TFF3	0.202669	4.20863e-46	Spearman's rank correlation rho	2758	1.60081e-44
NDUFA3	0.202641	4.32981e-46	Spearman's rank correlation rho	4142	1.64391e-44
DNTTIP1	0.202635	4.35538e-46	Spearman's rank correlation rho	2246	1.65062e-44
GCHFR	0.202603	4.5036e-46	Spearman's rank correlation rho	1825	1.7037e-44
PIGR	0.202504	4.98483e-46	Spearman's rank correlation rho	2669	1.88234e-44
GRB7	0.202439	5.33091e-46	Spearman's rank correlation rho	1302	2.00939e-44
RPS7	0.202426	5.40057e-46	Spearman's rank correlation rho	4813	2.03198e-44
MT-ND3	0.202413	5.47613e-46	Spearman's rank correlation rho	4806	2.0567e-44
ADAM9	0.202348	5.85429e-46	Spearman's rank correlation rho	2680	2.19478e-44
MYL6	0.202343	5.88032e-46	Spearman's rank correlation rho	4837	2.20059e-44
RPS27A	0.202273	6.31927e-46	Spearman's rank correlation rho	4836	2.36063e-44
ERO1L	0.202271	6.33461e-46	Spearman's rank correlation rho	2652	2.36213e-44
RPS25	0.20225	6.47225e-46	Spearman's rank correlation rho	4838	2.40915e-44
B3GNT3	0.202232	6.59256e-46	Spearman's rank correlation rho	1358	2.44957e-44
HIST1H2BK	0.202213	6.72184e-46	Spearman's rank correlation rho	2836	2.49317e-44
SKP1	0.202209	6.75192e-46	Spearman's rank correlation rho	4666	2.49989e-44
LIMA1	0.202167	7.04508e-46	Spearman's rank correlation rho	3173	2.60381e-44
RPS24	0.202095	7.58931e-46	Spearman's rank correlation rho	4841	2.8e-44
KRAS	0.202092	7.61314e-46	Spearman's rank correlation rho	2544	2.80384e-44
SYAP1	0.202	8.36493e-46	Spearman's rank correlation rho	2889	3.07197e-44
LY6D	0.201999	8.37061e-46	Spearman's rank correlation rho	1070	3.07197e-44
PLP2	0.201938	8.91261e-46	Spearman's rank correlation rho	3689	3.26514e-44
ATP5H	0.201931	8.97416e-46	Spearman's rank correlation rho	4107	3.28193e-44
TECR	0.201884	9.42387e-46	Spearman's rank correlation rho	3141	3.44037e-44
ECHS1	0.201877	9.49015e-46	Spearman's rank correlation rho	2896	3.45852e-44
TMEM176A	0.201872	9.53778e-46	Spearman's rank correlation rho	2830	3.46983e-44
RPS12	0.201866	9.5974e-46	Spearman's rank correlation rho	4842	3.48544e-44
POLR1D	0.201799	1.0277e-45	Spearman's rank correlation rho	3280	3.72575e-44
SPCS1	0.201733	1.09906e-45	Spearman's rank correlation rho	4180	3.97759e-44
PPP1CA	0.201702	1.13482e-45	Spearman's rank correlation rho	3370	4.09988e-44
UBE2H	0.201661	1.18313e-45	Spearman's rank correlation rho	2591	4.26702e-44
PSMB8	0.201604	1.2543e-45	Spearman's rank correlation rho	3538	4.51592e-44
PVRL4	0.201582	1.28377e-45	Spearman's rank correlation rho	1320	4.61408e-44
CEACAM5	0.201523	1.36318e-45	Spearman's rank correlation rho	1269	4.89107e-44
HSP90AB1	0.201521	1.36599e-45	Spearman's rank correlation rho	4616	4.89274e-44
MYEOV2	0.201428	1.50165e-45	Spearman's rank correlation rho	4051	5.36943e-44
PLA2G10	0.201408	1.53255e-45	Spearman's rank correlation rho	1517	5.47053e-44
HIST1H2AC	0.201257	1.78816e-45	Spearman's rank correlation rho	2209	6.37206e-44
TJP3	0.201256	1.79145e-45	Spearman's rank correlation rho	1538	6.37293e-44
CAP1	0.201201	1.89379e-45	Spearman's rank correlation rho	4072	6.72552e-44
MRPL52	0.201196	1.90478e-45	Spearman's rank correlation rho	3539	6.75307e-44
NDUFB11	0.201093	2.11469e-45	Spearman's rank correlation rho	4037	7.48456e-44
RPL22	0.20107	2.16484e-45	Spearman's rank correlation rho	4832	7.64909e-44
SEPHS2	0.201007	2.30767e-45	Spearman's rank correlation rho	2630	8.14001e-44
PDXDC1	0.200839	2.74032e-45	Spearman's rank correlation rho	2351	9.64982e-44
DHCR24	0.200731	3.05949e-45	Spearman's rank correlation rho	1549	1.07556e-43
LGALS3BP	0.200685	3.20658e-45	Spearman's rank correlation rho	3964	1.12537e-43
COMMD6	0.200668	3.26277e-45	Spearman's rank correlation rho	4486	1.14317e-43
ACTR2	0.200463	4.01585e-45	Spearman's rank correlation rho	3395	1.40467e-43
ARF6	0.200413	4.22899e-45	Spearman's rank correlation rho	2715	1.47675e-43
ATF4	0.200351	4.5042e-45	Spearman's rank correlation rho	3834	1.56863e-43
TFF1	0.20035	4.50713e-45	Spearman's rank correlation rho	2912	1.56863e-43
NMI	0.200242	5.03019e-45	Spearman's rank correlation rho	2180	1.74776e-43
ACBD3	0.200212	5.18739e-45	Spearman's rank correlation rho	2148	1.79939e-43
RPL34	0.200204	5.22843e-45	Spearman's rank correlation rho	4847	1.81062e-43
EIF2S2	0.200197	5.26326e-45	Spearman's rank correlation rho	3963	1.81735e-43
PRRG4	0.200197	5.26529e-45	Spearman's rank correlation rho	1280	1.81735e-43
SHROOM3	0.200186	5.32226e-45	Spearman's rank correlation rho	1999	1.83398e-43
LAMTOR2	0.200131	5.63084e-45	Spearman's rank correlation rho	3628	1.93712e-43
TMEM176B	0.200019	6.30403e-45	Spearman's rank correlation rho	2991	2.16515e-43
NDUFV2	0.199829	7.64668e-45	Spearman's rank correlation rho	3944	2.62197e-43
PNPLA2	0.199678	8.90709e-45	Spearman's rank correlation rho	2550	3.04914e-43
MZT2B	0.199518	1.04718e-44	Spearman's rank correlation rho	3979	3.57893e-43
CDS1	0.1995	1.06675e-44	Spearman's rank correlation rho	1158	3.63985e-43
LPCAT4	0.19944	1.13363e-44	Spearman's rank correlation rho	2249	3.86176e-43
MANSC1	0.199427	1.14848e-44	Spearman's rank correlation rho	1620	3.90595e-43
MT-CYB	0.199393	1.1893e-44	Spearman's rank correlation rho	4839	4.03819e-43
CAPN12	0.199369	1.2175e-44	Spearman's rank correlation rho	1426	4.12723e-43
C1orf116	0.199355	1.23552e-44	Spearman's rank correlation rho	1363	4.18154e-43
MYO6	0.199219	1.41803e-44	Spearman's rank correlation rho	2744	4.79147e-43
PLXNB2	0.199153	1.51445e-44	Spearman's rank correlation rho	2406	5.10899e-43
WDR83OS	0.199068	1.65128e-44	Spearman's rank correlation rho	4100	5.56162e-43
ERP29	0.199048	1.6853e-44	Spearman's rank correlation rho	3706	5.66706e-43
CDCP1	0.198987	1.79152e-44	Spearman's rank correlation rho	1581	6.01455e-43
VPS35	0.19885	2.05697e-44	Spearman's rank correlation rho	2916	6.89463e-43
DNAJB1	0.198811	2.13974e-44	Spearman's rank correlation rho	2735	7.16058e-43
DIAPH1	0.198802	2.15968e-44	Spearman's rank correlation rho	1894	7.21576e-43
POLR2I	0.198755	2.26359e-44	Spearman's rank correlation rho	3761	7.55083e-43
TMEM141	0.198664	2.48021e-44	Spearman's rank correlation rho	3012	8.26023e-43
SYF2	0.198625	2.57942e-44	Spearman's rank correlation rho	3872	8.57698e-43
HOOK2	0.198621	2.5909e-44	Spearman's rank correlation rho	2159	8.60145e-43
LGALS9	0.198427	3.14953e-44	Spearman's rank correlation rho	2396	1.04395e-42
RPS15A	0.198386	3.2809e-44	Spearman's rank correlation rho	4844	1.08577e-42
HNRNPC	0.198368	3.3414e-44	Spearman's rank correlation rho	4361	1.10404e-42
SMIM14	0.198339	3.43885e-44	Spearman's rank correlation rho	2921	1.13444e-42
NDUFC2	0.198326	3.48412e-44	Spearman's rank correlation rho	4265	1.14756e-42
STAU1	0.198319	3.5114e-44	Spearman's rank correlation rho	3123	1.15473e-42
UBE2D3	0.198292	3.60787e-44	Spearman's rank correlation rho	4275	1.18459e-42
TESC	0.198251	3.75996e-44	Spearman's rank correlation rho	2601	1.23258e-42
BRI3	0.198228	3.84616e-44	Spearman's rank correlation rho	3724	1.25886e-42
FTH1	0.198215	3.89699e-44	Spearman's rank correlation rho	4847	1.2735e-42
KIF5B	0.198207	3.92741e-44	Spearman's rank correlation rho	3633	1.28144e-42
SLC50A1	0.198113	4.31856e-44	Spearman's rank correlation rho	2042	1.40687e-42
FAM96B	0.19807	4.50824e-44	Spearman's rank correlation rho	3851	1.46637e-42
C19orf53	0.197984	4.91491e-44	Spearman's rank correlation rho	4371	1.59368e-42
RHBDL2	0.197984	4.91261e-44	Spearman's rank correlation rho	947	1.59368e-42
CKS1B	0.197932	5.17638e-44	Spearman's rank correlation rho	2441	1.67586e-42
MALL	0.197863	5.55036e-44	Spearman's rank correlation rho	2517	1.79416e-42
C1orf43	0.197806	5.87415e-44	Spearman's rank correlation rho	3403	1.89589e-42
PSMB3	0.197634	6.97708e-44	Spearman's rank correlation rho	4208	2.24838e-42
KLK11	0.197551	7.58635e-44	Spearman's rank correlation rho	1446	2.44096e-42
TMED4	0.197514	7.86705e-44	Spearman's rank correlation rho	2809	2.52738e-42
STAP2	0.197497	8.00185e-44	Spearman's rank correlation rho	1504	2.56674e-42
NUFIP2	0.197452	8.37068e-44	Spearman's rank correlation rho	2229	2.68093e-42
SEC61B	0.197443	8.44892e-44	Spearman's rank correlation rho	4424	2.70184e-42
LMO4	0.197207	1.06952e-43	Spearman's rank correlation rho	3218	3.41495e-42
SEC61G	0.197132	1.15333e-43	Spearman's rank correlation rho	4432	3.676e-42
HTATIP2	0.197131	1.1548e-43	Spearman's rank correlation rho	2560	3.676e-42
SRD5A3	0.197052	1.24917e-43	Spearman's rank correlation rho	2124	3.97036e-42
PFN1	0.197011	1.30165e-43	Spearman's rank correlation rho	4766	4.13087e-42
RAB1A	0.19692	1.42492e-43	Spearman's rank correlation rho	3983	4.51521e-42
SETD5-AS1	0.196893	1.4635e-43	Spearman's rank correlation rho	2614	4.63042e-42
CD55	0.196887	1.47254e-43	Spearman's rank correlation rho	3268	4.65198e-42
NDUFB9	0.196879	1.48485e-43	Spearman's rank correlation rho	4087	4.68379e-42
CAPZA1	0.196794	1.61625e-43	Spearman's rank correlation rho	3352	5.09057e-42
FBP1	0.196664	1.83964e-43	Spearman's rank correlation rho	1536	5.78545e-42
MCU	0.196578	2.00404e-43	Spearman's rank correlation rho	1252	6.29297e-42
SRCAP	0.196571	2.01775e-43	Spearman's rank correlation rho	2329	6.32653e-42
CAPN1	0.196522	2.11906e-43	Spearman's rank correlation rho	2696	6.63422e-42
GRN	0.196432	2.31807e-43	Spearman's rank correlation rho	3868	7.2464e-42
CLTC	0.196384	2.43089e-43	Spearman's rank correlation rho	2884	7.58773e-42
MGLL	0.196211	2.88723e-43	Spearman's rank correlation rho	3052	8.99868e-42
NDUFB10	0.196186	2.9597e-43	Spearman's rank correlation rho	4183	9.21081e-42
TMEM123	0.19617	3.00729e-43	Spearman's rank correlation rho	3794	9.34498e-42
GNB2	0.196166	3.01964e-43	Spearman's rank correlation rho	3734	9.3694e-42
POLR2L	0.196104	3.21126e-43	Spearman's rank correlation rho	4494	9.9492e-42
CDC42	0.19608	3.28899e-43	Spearman's rank correlation rho	4336	1.01749e-41
ISG20	0.19601	3.52365e-43	Spearman's rank correlation rho	2600	1.08847e-41
PSMA7	0.195925	3.8358e-43	Spearman's rank correlation rho	4354	1.1814e-41
PROM1	0.195926	3.83019e-43	Spearman's rank correlation rho	1435	1.1814e-41
UGT8	0.195904	3.91364e-43	Spearman's rank correlation rho	725	1.2036e-41
ANAPC11	0.195888	3.97682e-43	Spearman's rank correlation rho	3982	1.22123e-41
PSMD8	0.195856	4.10518e-43	Spearman's rank correlation rho	3744	1.2588e-41
ADRM1	0.195777	4.44115e-43	Spearman's rank correlation rho	3156	1.35983e-41
BLOC1S1	0.195688	4.85041e-43	Spearman's rank correlation rho	3966	1.48296e-41
FERMT1	0.195631	5.13384e-43	Spearman's rank correlation rho	1224	1.56732e-41
HMGB1	0.195583	5.38274e-43	Spearman's rank correlation rho	4763	1.64091e-41
MTMR11	0.195403	6.43293e-43	Spearman's rank correlation rho	1969	1.9582e-41
CORO2A	0.195353	6.75467e-43	Spearman's rank correlation rho	1175	2.05314e-41
UNC93B1	0.194964	9.92657e-43	Spearman's rank correlation rho	1775	3.01289e-41
GPX1	0.19495	1.00665e-42	Spearman's rank correlation rho	4474	3.05094e-41
SSU72	0.194866	1.09372e-42	Spearman's rank correlation rho	3779	3.31002e-41
SCD	0.194848	1.11253e-42	Spearman's rank correlation rho	1566	3.36207e-41
ARPC5	0.1947	1.28747e-42	Spearman's rank correlation rho	4093	3.8851e-41
VPS28	0.194659	1.34025e-42	Spearman's rank correlation rho	3957	4.03855e-41
ACTG1	0.194546	1.4985e-42	Spearman's rank correlation rho	4820	4.50889e-41
PLSCR1	0.194543	1.50267e-42	Spearman's rank correlation rho	3508	4.51492e-41
NT5C3A	0.194528	1.52495e-42	Spearman's rank correlation rho	2403	4.57527e-41
VMP1	0.194408	1.71719e-42	Spearman's rank correlation rho	4478	5.14466e-41
LINC01133	0.194391	1.74627e-42	Spearman's rank correlation rho	1950	5.2243e-41
RPS18	0.194359	1.80104e-42	Spearman's rank correlation rho	4846	5.38044e-41
ARHGEF35	0.194339	1.8364e-42	Spearman's rank correlation rho	1248	5.47823e-41
KCNN4	0.194319	1.87312e-42	Spearman's rank correlation rho	1685	5.57981e-41
PPCS	0.194302	1.90539e-42	Spearman's rank correlation rho	3053	5.66786e-41
SIGIRR	0.194294	1.91976e-42	Spearman's rank correlation rho	2615	5.70249e-41
SCOC	0.194269	1.96905e-42	Spearman's rank correlation rho	3142	5.84059e-41
COPZ1	0.194187	2.13406e-42	Spearman's rank correlation rho	3043	6.32106e-41
EIF3J	0.194075	2.3823e-42	Spearman's rank correlation rho	3349	7.04635e-41
COPE	0.194072	2.38876e-42	Spearman's rank correlation rho	3913	7.05546e-41
TMEM165	0.194065	2.40571e-42	Spearman's rank correlation rho	3505	7.0955e-41
EIF4G2	0.194046	2.45129e-42	Spearman's rank correlation rho	4239	7.21974e-41
RNF7	0.19394	2.71794e-42	Spearman's rank correlation rho	3902	7.99382e-41
TOM1L1	0.193879	2.88739e-42	Spearman's rank correlation rho	1321	8.48025e-41
IQGAP1	0.193858	2.94777e-42	Spearman's rank correlation rho	3360	8.64541e-41
PSMA5	0.193844	2.98665e-42	Spearman's rank correlation rho	3045	8.74717e-41
PSME1	0.193805	3.10444e-42	Spearman's rank correlation rho	4249	9.07941e-41
SYT13	0.193739	3.3102e-42	Spearman's rank correlation rho	1201	9.66763e-41
COX16	0.19372	3.37321e-42	Spearman's rank correlation rho	3568	9.83789e-41
ATP5J	0.19352	4.10417e-42	Spearman's rank correlation rho	4460	1.1953e-40
ARPC1A	0.19351	4.14327e-42	Spearman's rank correlation rho	3376	1.20501e-40
LINC00493	0.193466	4.32852e-42	Spearman's rank correlation rho	3818	1.25714e-40
AURKAIP1	0.193357	4.81517e-42	Spearman's rank correlation rho	3762	1.39653e-40
ATP5D	0.193084	6.28567e-42	Spearman's rank correlation rho	4282	1.82049e-40
IL18	0.193045	6.53036e-42	Spearman's rank correlation rho	1652	1.88874e-40
KLF3	0.192938	7.25297e-42	Spearman's rank correlation rho	2612	2.09483e-40
ARHGAP5	0.192875	7.70692e-42	Spearman's rank correlation rho	2391	2.22287e-40
TPM1	0.192864	7.79364e-42	Spearman's rank correlation rho	4413	2.24478e-40
SFTA2	0.192851	7.89469e-42	Spearman's rank correlation rho	2066	2.27076e-40
TOMM7	0.192834	8.02639e-42	Spearman's rank correlation rho	4598	2.30546e-40
SLIRP	0.192733	8.8565e-42	Spearman's rank correlation rho	3990	2.5404e-40
CRIP1	0.19271	9.05515e-42	Spearman's rank correlation rho	3483	2.59382e-40
RPA3	0.192707	9.07824e-42	Spearman's rank correlation rho	2609	2.59687e-40
TSPAN15	0.192665	9.45941e-42	Spearman's rank correlation rho	1914	2.70221e-40
CKB	0.192598	1.00982e-41	Spearman's rank correlation rho	2211	2.88074e-40
ITGA2	0.192582	1.02587e-41	Spearman's rank correlation rho	1952	2.92255e-40
LTBR	0.192447	1.16957e-41	Spearman's rank correlation rho	2626	3.32739e-40
POLR2J	0.192373	1.2571e-41	Spearman's rank correlation rho	3672	3.57153e-40
IL32	0.192336	1.3038e-41	Spearman's rank correlation rho	4233	3.69919e-40
SRC	0.192321	1.32283e-41	Spearman's rank correlation rho	1490	3.74807e-40
TMEM92	0.192299	1.35165e-41	Spearman's rank correlation rho	1447	3.82453e-40
H1F0	0.192296	1.35554e-41	Spearman's rank correlation rho	3238	3.83037e-40
PIN4	0.192175	1.52397e-41	Spearman's rank correlation rho	3089	4.30049e-40
NET1	0.192116	1.61467e-41	Spearman's rank correlation rho	2501	4.55029e-40
SMAD3	0.192056	1.71194e-41	Spearman's rank correlation rho	1844	4.81787e-40
COX14	0.192036	1.74526e-41	Spearman's rank correlation rho	3548	4.90506e-40
ATP5G3	0.191873	2.04448e-41	Spearman's rank correlation rho	4288	5.73828e-40
FAM60A	0.191865	2.05987e-41	Spearman's rank correlation rho	2076	5.77372e-40
CYB561	0.191847	2.09567e-41	Spearman's rank correlation rho	1608	5.86619e-40
NPTN	0.191787	2.22152e-41	Spearman's rank correlation rho	2750	6.21015e-40
CLDN1	0.191772	2.25323e-41	Spearman's rank correlation rho	1950	6.29037e-40
SIRT7	0.191766	2.26745e-41	Spearman's rank correlation rho	2039	6.3216e-40
CARHSP1	0.191684	2.45381e-41	Spearman's rank correlation rho	3431	6.83207e-40
SSNA1	0.191669	2.49098e-41	Spearman's rank correlation rho	2992	6.92632e-40
MAP1LC3B	0.191573	2.73418e-41	Spearman's rank correlation rho	3494	7.59243e-40
RPL29	0.191535	2.83719e-41	Spearman's rank correlation rho	4844	7.86801e-40
PRKCI	0.191384	3.2839e-41	Spearman's rank correlation rho	1762	9.09476e-40
ARHGAP27	0.191309	3.5309e-41	Spearman's rank correlation rho	1580	9.76585e-40
MMP7	0.191173	4.02577e-41	Spearman's rank correlation rho	3435	1.11199e-39
MMP24-AS1	0.191169	4.03947e-41	Spearman's rank correlation rho	2871	1.11429e-39
MGST3	0.191165	4.05531e-41	Spearman's rank correlation rho	4450	1.11719e-39
PAPOLA	0.191093	4.34803e-41	Spearman's rank correlation rho	3512	1.19625e-39
FOXQ1	0.191053	4.51991e-41	Spearman's rank correlation rho	1518	1.2419e-39
TSG101	0.190893	5.27775e-41	Spearman's rank correlation rho	2832	1.44823e-39
IVNS1ABP	0.190855	5.47106e-41	Spearman's rank correlation rho	2379	1.4993e-39
CISD2	0.190692	6.40308e-41	Spearman's rank correlation rho	2589	1.75241e-39
KTN1	0.190628	6.81193e-41	Spearman's rank correlation rho	4241	1.86187e-39
ITM2B	0.190592	7.04929e-41	Spearman's rank correlation rho	4816	1.92423e-39
PSMB2	0.190587	7.08445e-41	Spearman's rank correlation rho	3435	1.9313e-39
BUD31	0.190574	7.17276e-41	Spearman's rank correlation rho	3505	1.95282e-39
TNIP1	0.190517	7.58298e-41	Spearman's rank correlation rho	2691	2.06182e-39
ARPC2	0.190411	8.3971e-41	Spearman's rank correlation rho	4491	2.28021e-39
BLVRB	0.190321	9.15225e-41	Spearman's rank correlation rho	3115	2.48204e-39
GPR110	0.190255	9.75322e-41	Spearman's rank correlation rho	1002	2.64159e-39
MISP	0.190214	1.01509e-40	Spearman's rank correlation rho	1525	2.74573e-39
ZFP36L2	0.190148	1.08165e-40	Spearman's rank correlation rho	4199	2.922e-39
SNRPD3	0.190137	1.09281e-40	Spearman's rank correlation rho	3419	2.94833e-39
H2AFJ	0.190128	1.10163e-40	Spearman's rank correlation rho	3694	2.96829e-39
MTHFS	0.190111	1.1208e-40	Spearman's rank correlation rho	2054	3.01604e-39
TCEB1	0.190108	1.12353e-40	Spearman's rank correlation rho	3771	3.01949e-39
ATP6V0B	0.190008	1.23736e-40	Spearman's rank correlation rho	3794	3.32116e-39
NDFIP2	0.189988	1.26059e-40	Spearman's rank correlation rho	2222	3.37917e-39
FDFT1	0.189963	1.29118e-40	Spearman's rank correlation rho	2700	3.45672e-39
CCDC64B	0.189928	1.33611e-40	Spearman's rank correlation rho	1602	3.57243e-39
TPI1	0.189915	1.3528e-40	Spearman's rank correlation rho	4482	3.61242e-39
VDAC2	0.189888	1.38769e-40	Spearman's rank correlation rho	3731	3.70085e-39
APRT	0.189877	1.4022e-40	Spearman's rank correlation rho	3976	3.73478e-39
FAM107B	0.189871	1.41048e-40	Spearman's rank correlation rho	2095	3.75206e-39
HSPH1	0.189836	1.45937e-40	Spearman's rank correlation rho	2242	3.87717e-39
RNF145	0.189824	1.47516e-40	Spearman's rank correlation rho	2962	3.91413e-39
PSMD4	0.189754	1.57745e-40	Spearman's rank correlation rho	3420	4.18025e-39
GSTK1	0.189651	1.74123e-40	Spearman's rank correlation rho	3800	4.60841e-39
ANP32A	0.189606	1.81937e-40	Spearman's rank correlation rho	3009	4.80913e-39
HPGD	0.189604	1.82274e-40	Spearman's rank correlation rho	1314	4.81195e-39
HLA-F	0.189566	1.88987e-40	Spearman's rank correlation rho	2980	4.98287e-39
AKAP1	0.189501	2.01174e-40	Spearman's rank correlation rho	1704	5.29749e-39
MYRF	0.189318	2.39611e-40	Spearman's rank correlation rho	1293	6.30171e-39
CCND1	0.189309	2.41617e-40	Spearman's rank correlation rho	2770	6.34648e-39
ADD3	0.189267	2.51501e-40	Spearman's rank correlation rho	2871	6.5978e-39
RPS9	0.189247	2.56454e-40	Spearman's rank correlation rho	4828	6.71928e-39
EEF1B2	0.189245	2.56988e-40	Spearman's rank correlation rho	4458	6.72483e-39
PSMA4	0.189219	2.63368e-40	Spearman's rank correlation rho	3863	6.88318e-39
UPK1B	0.189147	2.82076e-40	Spearman's rank correlation rho	945	7.36289e-39
INADL	0.189133	2.8584e-40	Spearman's rank correlation rho	1435	7.45182e-39
PPP1R35	0.189129	2.87151e-40	Spearman's rank correlation rho	1569	7.47667e-39
B4GALT5	0.189123	2.88728e-40	Spearman's rank correlation rho	2100	7.50837e-39
ACSL5	0.188967	3.35217e-40	Spearman's rank correlation rho	1822	8.70648e-39
EIF6	0.188913	3.5275e-40	Spearman's rank correlation rho	3572	9.15048e-39
MVP	0.18889	3.60639e-40	Spearman's rank correlation rho	3491	9.3435e-39
PARP14	0.188874	3.66113e-40	Spearman's rank correlation rho	2361	9.47358e-39
DAD1	0.188856	3.72392e-40	Spearman's rank correlation rho	4302	9.62413e-39
PDAP1	0.188819	3.86102e-40	Spearman's rank correlation rho	3170	9.9661e-39
CD44	0.188771	4.03879e-40	Spearman's rank correlation rho	3155	1.04121e-38
ECH1	0.188674	4.42989e-40	Spearman's rank correlation rho	3715	1.14063e-38
PPP1R11	0.188614	4.6927e-40	Spearman's rank correlation rho	2562	1.20681e-38
UBXN4	0.188571	4.88907e-40	Spearman's rank correlation rho	3763	1.25576e-38
CFDP1	0.188535	5.0601e-40	Spearman's rank correlation rho	3408	1.2981e-38
TMED10	0.188529	5.08776e-40	Spearman's rank correlation rho	3951	1.30359e-38
TAF7	0.188504	5.21083e-40	Spearman's rank correlation rho	3272	1.33349e-38
HOXC10	0.188478	5.34042e-40	Spearman's rank correlation rho	432	1.36498e-38
HNRNPA3	0.188458	5.44284e-40	Spearman's rank correlation rho	4159	1.38945e-38
ZCRB1	0.188454	5.4629e-40	Spearman's rank correlation rho	3224	1.39287e-38
GALE	0.188437	5.55269e-40	Spearman's rank correlation rho	2047	1.41404e-38
SH2D4A	0.188379	5.86635e-40	Spearman's rank correlation rho	1141	1.4921e-38
SPTBN1	0.188332	6.13815e-40	Spearman's rank correlation rho	3775	1.55933e-38
RAB2A	0.188313	6.24745e-40	Spearman's rank correlation rho	4077	1.58517e-38
MPZL2	0.188289	6.39347e-40	Spearman's rank correlation rho	2165	1.62025e-38
MRPS18A	0.188148	7.30792e-40	Spearman's rank correlation rho	1868	1.84974e-38
ICA1	0.188146	7.32466e-40	Spearman's rank correlation rho	1944	1.85174e-38
MTIF3	0.188097	7.67615e-40	Spearman's rank correlation rho	3086	1.93825e-38
TMC4	0.188093	7.70641e-40	Spearman's rank correlation rho	1795	1.94354e-38
C8orf59	0.188035	8.14224e-40	Spearman's rank correlation rho	3746	2.05098e-38
TMEM50A	0.188	8.41567e-40	Spearman's rank correlation rho	4094	2.11636e-38
MRPS36	0.187999	8.42205e-40	Spearman's rank correlation rho	3127	2.11636e-38
CHTOP	0.187967	8.68353e-40	Spearman's rank correlation rho	2585	2.17944e-38
SNHG8	0.187923	9.05557e-40	Spearman's rank correlation rho	3267	2.27009e-38
PPP1R1B	0.187873	9.48896e-40	Spearman's rank correlation rho	1429	2.37588e-38
EIF3K	0.187794	1.02332e-39	Spearman's rank correlation rho	4227	2.55915e-38
MET	0.187744	1.07236e-39	Spearman's rank correlation rho	1671	2.6786e-38
TNFSF10	0.187738	1.07847e-39	Spearman's rank correlation rho	2677	2.69064e-38
C4orf48	0.187736	1.08071e-39	Spearman's rank correlation rho	3330	2.693e-38
TMBIM4.1	0.187705	1.1134e-39	Spearman's rank correlation rho	4011	2.77117e-38
NDFIP1	0.187574	1.2603e-39	Spearman's rank correlation rho	3682	3.13304e-38
TGOLN2	0.187567	1.26813e-39	Spearman's rank correlation rho	3226	3.14876e-38
B3GALT5	0.18752	1.32588e-39	Spearman's rank correlation rho	1153	3.28825e-38
CD59	0.187477	1.38152e-39	Spearman's rank correlation rho	4606	3.42218e-38
ISG15	0.187473	1.3868e-39	Spearman's rank correlation rho	3945	3.43118e-38
SCCPDH	0.187459	1.40502e-39	Spearman's rank correlation rho	2460	3.47215e-38
CANT1	0.187273	1.67495e-39	Spearman's rank correlation rho	1550	4.13431e-38
RPL9	0.187248	1.71637e-39	Spearman's rank correlation rho	4831	4.23154e-38
PDCD5	0.187245	1.72004e-39	Spearman's rank correlation rho	3616	4.23561e-38
PI3	0.187113	1.94947e-39	Spearman's rank correlation rho	1657	4.79492e-38
MACROD2	0.187089	1.9945e-39	Spearman's rank correlation rho	1239	4.89989e-38
BROX	0.187071	2.02835e-39	Spearman's rank correlation rho	2167	4.9772e-38
FDPS	0.187058	2.05287e-39	Spearman's rank correlation rho	3105	5.03146e-38
PSENEN	0.187014	2.14042e-39	Spearman's rank correlation rho	3348	5.23989e-38
CSNK1A1	0.18699	2.18841e-39	Spearman's rank correlation rho	3656	5.35111e-38
ATP5B	0.186979	2.21266e-39	Spearman's rank correlation rho	4064	5.40406e-38
MTCH1	0.186907	2.36736e-39	Spearman's rank correlation rho	3198	5.77514e-38
MKRN1	0.186884	2.4207e-39	Spearman's rank correlation rho	2452	5.89838e-38
SRSF9	0.186834	2.53649e-39	Spearman's rank correlation rho	3389	6.1733e-38
NDUFB2	0.186816	2.58082e-39	Spearman's rank correlation rho	4299	6.27388e-38
EIF3H	0.186771	2.69052e-39	Spearman's rank correlation rho	4182	6.53296e-38
CLTA	0.186756	2.73097e-39	Spearman's rank correlation rho	3938	6.62347e-38
MRPL55	0.186745	2.75748e-39	Spearman's rank correlation rho	3115	6.68002e-38
STUB1	0.186728	2.80339e-39	Spearman's rank correlation rho	3174	6.78337e-38
PLEK2	0.18669	2.90571e-39	Spearman's rank correlation rho	1380	7.02281e-38
C4BPB	0.186622	3.09851e-39	Spearman's rank correlation rho	950	7.48013e-38
TALDO1	0.186557	3.29276e-39	Spearman's rank correlation rho	3463	7.93136e-38
CHMP1B	0.186557	3.29302e-39	Spearman's rank correlation rho	2865	7.93136e-38
LAMP1	0.186466	3.58817e-39	Spearman's rank correlation rho	3851	8.63227e-38
LASP1	0.186449	3.64638e-39	Spearman's rank correlation rho	2887	8.76222e-38
CMTM6	0.186385	3.871e-39	Spearman's rank correlation rho	3091	9.29129e-38
PLEC	0.186145	4.85133e-39	Spearman's rank correlation rho	3291	1.16309e-37
GOLPH3	0.186117	4.98177e-39	Spearman's rank correlation rho	2644	1.193e-37
FAM83H	0.186043	5.33869e-39	Spearman's rank correlation rho	1345	1.27701e-37
SEL1L3	0.186037	5.37138e-39	Spearman's rank correlation rho	1789	1.28335e-37
TMEM167A	0.185857	6.36054e-39	Spearman's rank correlation rho	3385	1.51795e-37
RHEB	0.185832	6.51045e-39	Spearman's rank correlation rho	3704	1.55195e-37
LMAN2	0.185745	7.06569e-39	Spearman's rank correlation rho	3598	1.68239e-37
RPS13	0.185727	7.17987e-39	Spearman's rank correlation rho	4828	1.70763e-37
NPAS2	0.185694	7.40824e-39	Spearman's rank correlation rho	1044	1.75994e-37
RPL7A	0.185661	7.64189e-39	Spearman's rank correlation rho	4819	1.81339e-37
MRPL36	0.185659	7.65677e-39	Spearman's rank correlation rho	2664	1.81485e-37
BSG	0.185636	7.82002e-39	Spearman's rank correlation rho	4330	1.85145e-37
FAM96A	0.185591	8.15836e-39	Spearman's rank correlation rho	2441	1.92936e-37
RPS5	0.185579	8.2527e-39	Spearman's rank correlation rho	4789	1.94947e-37
ENTPD6	0.185528	8.65685e-39	Spearman's rank correlation rho	1389	2.04263e-37
CHCHD1	0.185368	1.0054e-38	Spearman's rank correlation rho	2481	2.36962e-37
UXT	0.185363	1.00984e-38	Spearman's rank correlation rho	3687	2.3774e-37
TOR1AIP2	0.185324	1.04728e-38	Spearman's rank correlation rho	2283	2.46276e-37
MRPS14	0.185303	1.06835e-38	Spearman's rank correlation rho	2407	2.50947e-37
SLC12A2	0.185275	1.09609e-38	Spearman's rank correlation rho	2125	2.57175e-37
PFDN6	0.185263	1.10944e-38	Spearman's rank correlation rho	2663	2.60016e-37
SF3B1	0.185227	1.14736e-38	Spearman's rank correlation rho	3297	2.68601e-37
MPZL1	0.185217	1.15732e-38	Spearman's rank correlation rho	2622	2.70628e-37
FAM102A	0.185193	1.18386e-38	Spearman's rank correlation rho	1684	2.76525e-37
TOX3	0.185178	1.20074e-38	Spearman's rank correlation rho	1172	2.80156e-37
AIMP1	0.185075	1.32235e-38	Spearman's rank correlation rho	3053	3.08184e-37
EHF	0.185069	1.32928e-38	Spearman's rank correlation rho	1460	3.09454e-37
NDUFA6	0.185006	1.40993e-38	Spearman's rank correlation rho	3673	3.27863e-37
RNF103	0.184993	1.42695e-38	Spearman's rank correlation rho	1966	3.31453e-37
STXBP2	0.18496	1.47155e-38	Spearman's rank correlation rho	1972	3.41431e-37
GJB3	0.184947	1.48918e-38	Spearman's rank correlation rho	1134	3.4514e-37
P4HB	0.184862	1.61296e-38	Spearman's rank correlation rho	4142	3.73412e-37
BAZ2A	0.184853	1.62676e-38	Spearman's rank correlation rho	2027	3.76192e-37
CD9	0.18481	1.69288e-38	Spearman's rank correlation rho	4230	3.91048e-37
NFATC3	0.184769	1.75827e-38	Spearman's rank correlation rho	1907	4.05704e-37
ERH	0.18475	1.79018e-38	Spearman's rank correlation rho	4421	4.1261e-37
WDR72	0.184644	1.97518e-38	Spearman's rank correlation rho	592	4.54748e-37
SEP15	0.184555	2.14587e-38	Spearman's rank correlation rho	3994	4.93503e-37
B4GALT4	0.184538	2.18039e-38	Spearman's rank correlation rho	1859	5.0089e-37
GJB1	0.184487	2.28728e-38	Spearman's rank correlation rho	1165	5.24867e-37
LAMTOR4	0.184461	2.34324e-38	Spearman's rank correlation rho	4190	5.3712e-37
IRF7	0.184393	2.49592e-38	Spearman's rank correlation rho	1857	5.71489e-37
SEZ6L2	0.184337	2.62998e-38	Spearman's rank correlation rho	1785	6.01524e-37
ASS1	0.18432	2.67188e-38	Spearman's rank correlation rho	2151	6.1044e-37
CXCL5	0.184184	3.03121e-38	Spearman's rank correlation rho	1201	6.91778e-37
ANP32B	0.184114	3.23569e-38	Spearman's rank correlation rho	3502	7.37639e-37
PFDN4	0.184107	3.25474e-38	Spearman's rank correlation rho	3265	7.41172e-37
GSPT1	0.184071	3.36707e-38	Spearman's rank correlation rho	2441	7.65917e-37
LMNA	0.183978	3.67039e-38	Spearman's rank correlation rho	4471	8.34006e-37
SBDS	0.183747	4.54788e-38	Spearman's rank correlation rho	3891	1.03227e-36
ADAM8	0.183666	4.90091e-38	Spearman's rank correlation rho	1100	1.11119e-36
TBL1XR1	0.183662	4.91996e-38	Spearman's rank correlation rho	2579	1.1143e-36
CTSB	0.183605	5.1841e-38	Spearman's rank correlation rho	4234	1.17285e-36
ETHE1	0.183596	5.23102e-38	Spearman's rank correlation rho	2453	1.18219e-36
PLEKHB2	0.183585	5.28312e-38	Spearman's rank correlation rho	2236	1.19267e-36
HN1L	0.183542	5.49694e-38	Spearman's rank correlation rho	1703	1.2396e-36
GOLGB1	0.183539	5.51131e-38	Spearman's rank correlation rho	2845	1.2415e-36
F12	0.183531	5.55313e-38	Spearman's rank correlation rho	954	1.24957e-36
PAWR	0.183513	5.65012e-38	Spearman's rank correlation rho	2134	1.27003e-36
SSBP3	0.183427	6.11294e-38	Spearman's rank correlation rho	2087	1.37258e-36
SON	0.183369	6.45219e-38	Spearman's rank correlation rho	4332	1.4472e-36
KLK10	0.183333	6.66984e-38	Spearman's rank correlation rho	1299	1.49442e-36
ERGIC3	0.183298	6.89257e-38	Spearman's rank correlation rho	3527	1.54266e-36
HDAC1	0.18328	7.00346e-38	Spearman's rank correlation rho	2730	1.56413e-36
OTUB1	0.183281	7.00147e-38	Spearman's rank correlation rho	2687	1.56413e-36
MX1	0.183235	7.30387e-38	Spearman's rank correlation rho	1988	1.62948e-36
ARHGAP12	0.183182	7.671e-38	Spearman's rank correlation rho	1701	1.70956e-36
MLF2	0.18316	7.82635e-38	Spearman's rank correlation rho	3156	1.74232e-36
SLC39A11	0.183133	8.02417e-38	Spearman's rank correlation rho	1105	1.78446e-36
MESDC2	0.183052	8.6508e-38	Spearman's rank correlation rho	2921	1.92177e-36
NOL7	0.182999	9.08101e-38	Spearman's rank correlation rho	2869	2.01519e-36
ATOX1	0.182974	9.29128e-38	Spearman's rank correlation rho	3883	2.05967e-36
PPP1R14B	0.182966	9.35779e-38	Spearman's rank correlation rho	2738	2.07221e-36
FOXA3	0.182901	9.93846e-38	Spearman's rank correlation rho	1104	2.19846e-36
TNFAIP2	0.1828	1.09142e-37	Spearman's rank correlation rho	1816	2.41174e-36
PDCD10	0.182795	1.09636e-37	Spearman's rank correlation rho	2719	2.4201e-36
EFNA1	0.182777	1.11411e-37	Spearman's rank correlation rho	2629	2.4567e-36
POLR2K	0.18275	1.14233e-37	Spearman's rank correlation rho	3518	2.51626e-36
EEF1D	0.182727	1.16726e-37	Spearman's rank correlation rho	4737	2.56845e-36
LDLR	0.182707	1.18853e-37	Spearman's rank correlation rho	2015	2.60976e-36
VPS37B	0.182708	1.18789e-37	Spearman's rank correlation rho	1946	2.60976e-36
TUFT1	0.182683	1.21491e-37	Spearman's rank correlation rho	946	2.6649e-36
VEZT	0.182677	1.22167e-37	Spearman's rank correlation rho	2370	2.67691e-36
ADAR	0.182669	1.23156e-37	Spearman's rank correlation rho	3159	2.69575e-36
SERPINB5	0.182638	1.2667e-37	Spearman's rank correlation rho	951	2.76977e-36
ECI1	0.182637	1.26839e-37	Spearman's rank correlation rho	1828	2.77056e-36
TFAP2A	0.182611	1.2991e-37	Spearman's rank correlation rho	740	2.83468e-36
GPR160	0.182596	1.31629e-37	Spearman's rank correlation rho	1357	2.86918e-36
TMC6	0.182554	1.36792e-37	Spearman's rank correlation rho	1512	2.97862e-36
AKAP9	0.182477	1.46957e-37	Spearman's rank correlation rho	3654	3.19662e-36
MDH2	0.18246	1.49241e-37	Spearman's rank correlation rho	3337	3.24291e-36
WHSC1L1	0.182377	1.61057e-37	Spearman's rank correlation rho	2872	3.49604e-36
SMIM15	0.182291	1.74345e-37	Spearman's rank correlation rho	2562	3.78055e-36
CHCHD5	0.182214	1.87124e-37	Spearman's rank correlation rho	2690	4.05344e-36
RPS23	0.182193	1.90649e-37	Spearman's rank correlation rho	4843	4.12553e-36
BBX	0.182189	1.91413e-37	Spearman's rank correlation rho	2828	4.13777e-36
PLEKHA5	0.182165	1.95747e-37	Spearman's rank correlation rho	2053	4.22709e-36
C9orf152	0.182132	2.01782e-37	Spearman's rank correlation rho	1012	4.35291e-36
UBE2B	0.182085	2.10533e-37	Spearman's rank correlation rho	3877	4.53701e-36
ETFA	0.182037	2.20103e-37	Spearman's rank correlation rho	2882	4.73835e-36
LY75	0.182034	2.20773e-37	Spearman's rank correlation rho	984	4.74788e-36
SPINK1	0.182013	2.25042e-37	Spearman's rank correlation rho	4123	4.8347e-36
RPS10	0.18201	2.25685e-37	Spearman's rank correlation rho	4710	4.84352e-36
SET	0.181952	2.38014e-37	Spearman's rank correlation rho	3771	5.10289e-36
GOLPH3L	0.181925	2.43821e-37	Spearman's rank correlation rho	1583	5.22201e-36
USP53	0.181878	2.5473e-37	Spearman's rank correlation rho	1860	5.45007e-36
PSMB4	0.181857	2.59669e-37	Spearman's rank correlation rho	3090	5.55006e-36
ARPP19	0.181783	2.77715e-37	Spearman's rank correlation rho	2967	5.91759e-36
RBCK1	0.181784	2.7747e-37	Spearman's rank correlation rho	2965	5.91759e-36
TMED3	0.181785	2.77236e-37	Spearman's rank correlation rho	2803	5.91759e-36
BANF1	0.181653	3.13071e-37	Spearman's rank correlation rho	4002	6.66416e-36
EIF3G	0.181516	3.54659e-37	Spearman's rank correlation rho	3805	7.54174e-36
DCTPP1	0.181498	3.60652e-37	Spearman's rank correlation rho	2031	7.66138e-36
RNPS1	0.181483	3.65548e-37	Spearman's rank correlation rho	3267	7.75749e-36
MCTS1	0.18139	3.97885e-37	Spearman's rank correlation rho	2691	8.43516e-36
RPS8	0.181364	4.07541e-37	Spearman's rank correlation rho	4842	8.63111e-36
MLLT4	0.181278	4.40879e-37	Spearman's rank correlation rho	2161	9.32769e-36
RPL13A	0.181275	4.42289e-37	Spearman's rank correlation rho	4844	9.34805e-36
SCAMP2	0.181257	4.49593e-37	Spearman's rank correlation rho	2228	9.49282e-36
IL1RN	0.181196	4.75061e-37	Spearman's rank correlation rho	1159	1.00204e-35
AP2B1	0.18118	4.82456e-37	Spearman's rank correlation rho	2891	1.01661e-35
SLC25A39	0.181061	5.37738e-37	Spearman's rank correlation rho	2750	1.13196e-35
HIGD2A	0.181028	5.53841e-37	Spearman's rank correlation rho	3794	1.16468e-35
ARL6IP4	0.181019	5.58708e-37	Spearman's rank correlation rho	4043	1.17374e-35
NDUFB5	0.181013	5.61494e-37	Spearman's rank correlation rho	3139	1.1784e-35
PGK1	0.180971	5.83529e-37	Spearman's rank correlation rho	3891	1.22342e-35
XIAP	0.180964	5.87209e-37	Spearman's rank correlation rho	2280	1.2299e-35
MRPL51	0.180886	6.3088e-37	Spearman's rank correlation rho	3847	1.32004e-35
NBR1	0.180882	6.32669e-37	Spearman's rank correlation rho	2363	1.32246e-35
UBE2Z	0.180843	6.55723e-37	Spearman's rank correlation rho	2105	1.36928e-35
RALY	0.180829	6.64217e-37	Spearman's rank correlation rho	3298	1.38563e-35
SERPINB1	0.180825	6.66885e-37	Spearman's rank correlation rho	2970	1.38981e-35
REEP3	0.180749	7.1439e-37	Spearman's rank correlation rho	2713	1.48733e-35
RDH10	0.180724	7.30667e-37	Spearman's rank correlation rho	1216	1.5197e-35
SF3B14	0.180694	7.51213e-37	Spearman's rank correlation rho	4196	1.56088e-35
GDE1	0.18069	7.53757e-37	Spearman's rank correlation rho	1911	1.56461e-35
GNAS	0.180634	7.93311e-37	Spearman's rank correlation rho	4385	1.64508e-35
ARHGDIA	0.18056	8.48631e-37	Spearman's rank correlation rho	3703	1.75805e-35
TRAK1	0.1805	8.96015e-37	Spearman's rank correlation rho	2136	1.85437e-35
TMEM179B	0.180437	9.48928e-37	Spearman's rank correlation rho	3028	1.96193e-35
C11orf48	0.18036	1.01789e-36	Spearman's rank correlation rho	2614	2.10243e-35
ATP6V1F	0.18033	1.04636e-36	Spearman's rank correlation rho	3940	2.15911e-35
NT5C2	0.180301	1.07425e-36	Spearman's rank correlation rho	1611	2.21446e-35
TGIF1	0.180299	1.0762e-36	Spearman's rank correlation rho	2803	2.2163e-35
CHD2	0.180264	1.11004e-36	Spearman's rank correlation rho	2335	2.28373e-35
ZKSCAN1	0.180257	1.11767e-36	Spearman's rank correlation rho	2728	2.29717e-35
UBE2I	0.180233	1.14209e-36	Spearman's rank correlation rho	3705	2.34504e-35
RNASET2	0.180213	1.16369e-36	Spearman's rank correlation rho	2883	2.38705e-35
FAM213B	0.180124	1.26112e-36	Spearman's rank correlation rho	1654	2.58437e-35
BCL2L15	0.180121	1.26444e-36	Spearman's rank correlation rho	1529	2.58863e-35
KPNB1	0.180119	1.26691e-36	Spearman's rank correlation rho	3039	2.59116e-35
ASAP2	0.180101	1.28736e-36	Spearman's rank correlation rho	1814	2.63039e-35
ERLEC1	0.180091	1.29945e-36	Spearman's rank correlation rho	2946	2.65251e-35
POF1B	0.18007	1.32468e-36	Spearman's rank correlation rho	1323	2.70136e-35
RALA	0.180024	1.38088e-36	Spearman's rank correlation rho	2616	2.81322e-35
GNB2L1	0.179935	1.49638e-36	Spearman's rank correlation rho	4808	3.04555e-35
KIAA1244	0.179916	1.52306e-36	Spearman's rank correlation rho	906	3.09684e-35
VILL	0.179906	1.53739e-36	Spearman's rank correlation rho	1718	3.12294e-35
TOP1	0.179902	1.54224e-36	Spearman's rank correlation rho	3141	3.12974e-35
RAB5B	0.179892	1.55695e-36	Spearman's rank correlation rho	2009	3.15652e-35
LINC00511	0.179888	1.56138e-36	Spearman's rank correlation rho	989	3.16244e-35
CLDN3	0.179883	1.56839e-36	Spearman's rank correlation rho	1648	3.17356e-35
ENSA	0.179873	1.583e-36	Spearman's rank correlation rho	3491	3.20002e-35
YIPF4	0.17984	1.63083e-36	Spearman's rank correlation rho	2950	3.29351e-35
EFCAB4A	0.179761	1.75269e-36	Spearman's rank correlation rho	1986	3.53621e-35
TMA7	0.179742	1.78268e-36	Spearman's rank correlation rho	4751	3.59324e-35
RAB40B	0.179695	1.86049e-36	Spearman's rank correlation rho	1469	3.74646e-35
GALNT7	0.179686	1.87569e-36	Spearman's rank correlation rho	1577	3.77343e-35
SH3RF1	0.179661	1.91779e-36	Spearman's rank correlation rho	1742	3.8544e-35
AHNAK	0.179501	2.21708e-36	Spearman's rank correlation rho	3981	4.45164e-35
SNRPF	0.179491	2.2383e-36	Spearman's rank correlation rho	3820	4.48993e-35
PSME2	0.179473	2.27376e-36	Spearman's rank correlation rho	3846	4.55668e-35
VEGFA	0.179397	2.4351e-36	Spearman's rank correlation rho	2106	4.87535e-35
NDUFAB1	0.179385	2.46332e-36	Spearman's rank correlation rho	3676	4.92712e-35
UBE2L3	0.179353	2.53508e-36	Spearman's rank correlation rho	3469	5.06578e-35
PMEPA1	0.179346	2.55103e-36	Spearman's rank correlation rho	3082	5.0928e-35
CRNDE	0.179305	2.64783e-36	Spearman's rank correlation rho	1722	5.28099e-35
PSMB9	0.179239	2.80867e-36	Spearman's rank correlation rho	3357	5.59644e-35
SSBP1	0.179213	2.87592e-36	Spearman's rank correlation rho	3903	5.72498e-35
ACBD5	0.17921	2.88336e-36	Spearman's rank correlation rho	1372	5.73432e-35
TAF1D	0.179138	3.07688e-36	Spearman's rank correlation rho	3244	6.11335e-35
RPL14	0.179123	3.11835e-36	Spearman's rank correlation rho	4833	6.18987e-35
IFNGR2	0.179017	3.43311e-36	Spearman's rank correlation rho	2796	6.80819e-35
TMEM14B	0.178992	3.51049e-36	Spearman's rank correlation rho	3127	6.95504e-35
YIPF3	0.17888	3.88332e-36	Spearman's rank correlation rho	3096	7.68639e-35
C16orf13	0.178846	4.00513e-36	Spearman's rank correlation rho	3251	7.91999e-35
SMS	0.178714	4.51096e-36	Spearman's rank correlation rho	2730	8.91181e-35
PAK1	0.17868	4.64753e-36	Spearman's rank correlation rho	1825	9.17294e-35
TMEM51	0.178626	4.88166e-36	Spearman's rank correlation rho	1343	9.62595e-35
ZFAND6	0.178547	5.24135e-36	Spearman's rank correlation rho	3106	1.03255e-34
N4BP2L2	0.178544	5.25478e-36	Spearman's rank correlation rho	4165	1.03422e-34
PCDH1	0.178488	5.52486e-36	Spearman's rank correlation rho	1825	1.08635e-34
EIF5	0.178368	6.15554e-36	Spearman's rank correlation rho	3356	1.20922e-34
RBM8A	0.178361	6.1918e-36	Spearman's rank correlation rho	3831	1.2152e-34
HNRNPAB	0.178218	7.0437e-36	Spearman's rank correlation rho	3025	1.38109e-34
SMUG1	0.178215	7.06345e-36	Spearman's rank correlation rho	1660	1.38367e-34
PHB	0.178198	7.16703e-36	Spearman's rank correlation rho	3137	1.40264e-34
SH3GLB1	0.178185	7.25422e-36	Spearman's rank correlation rho	3495	1.41838e-34
SULT1C2	0.178121	7.68556e-36	Spearman's rank correlation rho	1519	1.50131e-34
ZDHHC12	0.178105	7.79489e-36	Spearman's rank correlation rho	2031	1.52124e-34
REEP5	0.178069	8.05139e-36	Spearman's rank correlation rho	3824	1.56983e-34
FKBP4	0.178056	8.14241e-36	Spearman's rank correlation rho	2111	1.5861e-34
CEACAM7	0.178034	8.30253e-36	Spearman's rank correlation rho	587	1.61578e-34
SLC25A5	0.177955	8.9122e-36	Spearman's rank correlation rho	3865	1.73282e-34
TMUB1	0.177951	8.94499e-36	Spearman's rank correlation rho	1912	1.73757e-34
DLG1	0.177932	9.09918e-36	Spearman's rank correlation rho	1875	1.76588e-34
RPL32	0.177917	9.2198e-36	Spearman's rank correlation rho	4843	1.78763e-34
RPL21	0.177905	9.32302e-36	Spearman's rank correlation rho	4844	1.80597e-34
RARRES3	0.177891	9.44309e-36	Spearman's rank correlation rho	2896	1.82753e-34
RHPN2	0.177866	9.65498e-36	Spearman's rank correlation rho	1187	1.86681e-34
ABLIM1	0.177771	1.05111e-35	Spearman's rank correlation rho	1949	2.03046e-34
DLG3	0.177762	1.05925e-35	Spearman's rank correlation rho	1112	2.0443e-34
TRAPPC3	0.177745	1.07555e-35	Spearman's rank correlation rho	2561	2.07383e-34
MLX	0.177726	1.09413e-35	Spearman's rank correlation rho	2091	2.10771e-34
PRKCA	0.177655	1.16581e-35	Spearman's rank correlation rho	1280	2.24373e-34
PPP2R1A	0.177567	1.26157e-35	Spearman's rank correlation rho	3098	2.42578e-34
EPS8	0.177544	1.28745e-35	Spearman's rank correlation rho	3216	2.47328e-34
ATP11A	0.17752	1.31553e-35	Spearman's rank correlation rho	1544	2.5249e-34
SUGT1	0.177475	1.36957e-35	Spearman's rank correlation rho	2489	2.62621e-34
RAB17	0.17747	1.37592e-35	Spearman's rank correlation rho	1198	2.63595e-34
ADIPOR1	0.177463	1.38442e-35	Spearman's rank correlation rho	2534	2.6498e-34
NMT1	0.177372	1.50152e-35	Spearman's rank correlation rho	2530	2.87132e-34
HNRNPU	0.177347	1.53502e-35	Spearman's rank correlation rho	3733	2.93269e-34
PLLP	0.177344	1.53986e-35	Spearman's rank correlation rho	1670	2.93924e-34
MRPL54	0.177248	1.67767e-35	Spearman's rank correlation rho	2901	3.19938e-34
RAB5C	0.177184	1.77643e-35	Spearman's rank correlation rho	3662	3.38462e-34
TMED9	0.177173	1.79311e-35	Spearman's rank correlation rho	3967	3.41328e-34
SLTM	0.177168	1.80139e-35	Spearman's rank correlation rho	2839	3.42593e-34
DNAJA4	0.177117	1.88599e-35	Spearman's rank correlation rho	1201	3.58355e-34
CXXC5	0.177108	1.89995e-35	Spearman's rank correlation rho	2112	3.6068e-34
CDC42EP1	0.177068	1.97002e-35	Spearman's rank correlation rho	2671	3.73642e-34
BRK1	0.177063	1.97895e-35	Spearman's rank correlation rho	4270	3.74996e-34
GADD45GIP1	0.177028	2.04151e-35	Spearman's rank correlation rho	4028	3.86498e-34
TBCB	0.176985	2.12035e-35	Spearman's rank correlation rho	3545	4.01062e-34
DDX3X	0.176962	2.16421e-35	Spearman's rank correlation rho	2890	4.08988e-34
PPIG	0.17695	2.1885e-35	Spearman's rank correlation rho	3516	4.13204e-34
AZIN1	0.176926	2.23476e-35	Spearman's rank correlation rho	2276	4.21556e-34
COPA	0.176915	2.2573e-35	Spearman's rank correlation rho	2670	4.2504e-34
RNF128	0.176916	2.25586e-35	Spearman's rank correlation rho	1642	4.2504e-34
SSR2	0.17689	2.30722e-35	Spearman's rank correlation rho	4186	4.34047e-34
ANAPC16	0.176884	2.32019e-35	Spearman's rank correlation rho	3794	4.36031e-34
G3BP2	0.176883	2.32193e-35	Spearman's rank correlation rho	2257	4.36031e-34
SELT	0.17687	2.34962e-35	Spearman's rank correlation rho	3179	4.40833e-34
H2AFZ	0.17686	2.36939e-35	Spearman's rank correlation rho	4120	4.44143e-34
PAIP1	0.176825	2.44454e-35	Spearman's rank correlation rho	2715	4.57819e-34
MBOAT1	0.176788	2.52702e-35	Spearman's rank correlation rho	883	4.72843e-34
FAM129B	0.176765	2.57822e-35	Spearman's rank correlation rho	2229	4.81991e-34
WDR34	0.17673	2.66051e-35	Spearman's rank correlation rho	1763	4.9693e-34
LINC00969	0.176703	2.72458e-35	Spearman's rank correlation rho	2909	5.08442e-34
CLCN3	0.176693	2.74942e-35	Spearman's rank correlation rho	1977	5.1262e-34
SERINC3	0.176686	2.76765e-35	Spearman's rank correlation rho	3273	5.15557e-34
COX19	0.176678	2.78643e-35	Spearman's rank correlation rho	1711	5.18594e-34
KDELR1	0.176642	2.87761e-35	Spearman's rank correlation rho	3515	5.35087e-34
IFI35	0.176588	3.01929e-35	Spearman's rank correlation rho	2344	5.60932e-34
SFT2D1	0.17658	3.04086e-35	Spearman's rank correlation rho	3021	5.64438e-34
FTL	0.176566	3.07763e-35	Spearman's rank correlation rho	4845	5.70756e-34
CDH3	0.176488	3.30066e-35	Spearman's rank correlation rho	862	6.11575e-34
IER3	0.176438	3.44932e-35	Spearman's rank correlation rho	3080	6.38553e-34
GID8	0.176406	3.5494e-35	Spearman's rank correlation rho	2113	6.56498e-34
BECN1	0.1764	3.56725e-35	Spearman's rank correlation rho	1966	6.59214e-34
CLDN23	0.17628	3.97002e-35	Spearman's rank correlation rho	1441	7.32997e-34
MEAF6	0.176278	3.97458e-35	Spearman's rank correlation rho	3223	7.33191e-34
CAB39	0.176234	4.13303e-35	Spearman's rank correlation rho	1874	7.61747e-34
RAB10	0.176174	4.35971e-35	Spearman's rank correlation rho	3087	8.02818e-34
SLC44A1	0.176158	4.42334e-35	Spearman's rank correlation rho	3022	8.13817e-34
PGRMC1	0.176053	4.85497e-35	Spearman's rank correlation rho	3321	8.92443e-34
EIF3B	0.176002	5.07957e-35	Spearman's rank correlation rho	2097	9.32908e-34
NT5C	0.175991	5.127e-35	Spearman's rank correlation rho	2935	9.40791e-34
CCDC6	0.175963	5.25764e-35	Spearman's rank correlation rho	1941	9.63916e-34
AOC1	0.175957	5.28394e-35	Spearman's rank correlation rho	1154	9.67889e-34
ASPHD1	0.175908	5.51555e-35	Spearman's rank correlation rho	1189	1.00943e-33
IRF2BP2	0.175898	5.56918e-35	Spearman's rank correlation rho	3379	1.01835e-33
RAB3IP	0.175814	5.99718e-35	Spearman's rank correlation rho	1307	1.09565e-33
CHMP4C	0.17579	6.12682e-35	Spearman's rank correlation rho	1328	1.11836e-33
CAPNS1	0.175755	6.31979e-35	Spearman's rank correlation rho	3406	1.15257e-33
IMP3	0.175722	6.50302e-35	Spearman's rank correlation rho	2807	1.18496e-33
ACP1	0.175719	6.52227e-35	Spearman's rank correlation rho	3142	1.18743e-33
SLC38A1	0.175703	6.61755e-35	Spearman's rank correlation rho	1626	1.20373e-33
TMEM259	0.175653	6.9128e-35	Spearman's rank correlation rho	2269	1.25634e-33
SCAND1	0.175641	6.99027e-35	Spearman's rank correlation rho	3830	1.26931e-33
RNF5	0.175598	7.25744e-35	Spearman's rank correlation rho	2686	1.31668e-33
HAGH	0.175557	7.5263e-35	Spearman's rank correlation rho	2256	1.36427e-33
PTPN3	0.175375	8.83975e-35	Spearman's rank correlation rho	872	1.60097e-33
EEF1A1	0.175311	9.35021e-35	Spearman's rank correlation rho	4847	1.69195e-33
RPS2	0.175295	9.481e-35	Spearman's rank correlation rho	4836	1.71413e-33
C11orf58	0.175265	9.7345e-35	Spearman's rank correlation rho	4148	1.75844e-33
PLEKHA1	0.175252	9.85142e-35	Spearman's rank correlation rho	2216	1.77802e-33
TIMM17A	0.175208	1.02375e-34	Spearman's rank correlation rho	2376	1.84611e-33
FAM177A1	0.175201	1.03063e-34	Spearman's rank correlation rho	3442	1.85691e-33
RTN4	0.175199	1.03173e-34	Spearman's rank correlation rho	4318	1.85729e-33
CHURC1	0.175194	1.03686e-34	Spearman's rank correlation rho	3674	1.86492e-33
RPL4	0.175191	1.03955e-34	Spearman's rank correlation rho	4767	1.86815e-33
CDK5RAP3	0.175156	1.07189e-34	Spearman's rank correlation rho	2600	1.92462e-33
VPS25	0.175113	1.11331e-34	Spearman's rank correlation rho	2303	1.99726e-33
MUC5B	0.175097	1.12905e-34	Spearman's rank correlation rho	1009	2.02376e-33
RPLP0	0.17509	1.136e-34	Spearman's rank correlation rho	4820	2.03448e-33
H2AFV	0.175078	1.14849e-34	Spearman's rank correlation rho	3470	2.05507e-33
TMEM147	0.175041	1.18583e-34	Spearman's rank correlation rho	3606	2.12008e-33
FLNB	0.175029	1.1989e-34	Spearman's rank correlation rho	2551	2.1416e-33
MSMO1	0.174963	1.27065e-34	Spearman's rank correlation rho	1737	2.26784e-33
CNOT11	0.174921	1.31825e-34	Spearman's rank correlation rho	1556	2.35078e-33
SAMD9	0.174861	1.38945e-34	Spearman's rank correlation rho	2022	2.47564e-33
UBE2K	0.174858	1.39365e-34	Spearman's rank correlation rho	2610	2.481e-33
ATP9A	0.174841	1.41454e-34	Spearman's rank correlation rho	1399	2.51605e-33
SPCS2	0.174809	1.45473e-34	Spearman's rank correlation rho	4177	2.58533e-33
RCC2	0.174726	1.56439e-34	Spearman's rank correlation rho	1758	2.77786e-33
YWHAH	0.174717	1.57721e-34	Spearman's rank correlation rho	3863	2.79824e-33
NPEPPS	0.174711	1.58543e-34	Spearman's rank correlation rho	2204	2.80805e-33
RAB27B	0.174711	1.58516e-34	Spearman's rank correlation rho	1176	2.80805e-33
CNBP	0.174683	1.62488e-34	Spearman's rank correlation rho	4316	2.87549e-33
DDA1	0.174682	1.62674e-34	Spearman's rank correlation rho	2143	2.87633e-33
LYPLA2	0.174655	1.6664e-34	Spearman's rank correlation rho	1877	2.94397e-33
EBP	0.17465	1.67386e-34	Spearman's rank correlation rho	1799	2.95465e-33
RPSAP58	0.174533	1.85449e-34	Spearman's rank correlation rho	3921	3.27073e-33
MINOS1	0.174486	1.93145e-34	Spearman's rank correlation rho	4380	3.40359e-33
ATP5O	0.174412	2.06235e-34	Spearman's rank correlation rho	4248	3.63119e-33
HK2	0.174294	2.28735e-34	Spearman's rank correlation rho	1204	4.02396e-33
TOMM22	0.174285	2.30559e-34	Spearman's rank correlation rho	3029	4.05264e-33
TTLL12	0.174185	2.51579e-34	Spearman's rank correlation rho	1311	4.4184e-33
CPD	0.174183	2.52062e-34	Spearman's rank correlation rho	2358	4.42316e-33
HNRNPD	0.174062	2.80098e-34	Spearman's rank correlation rho	3406	4.911e-33
SP1	0.174029	2.88518e-34	Spearman's rank correlation rho	1574	5.05439e-33
HLA-E	0.174014	2.9219e-34	Spearman's rank correlation rho	4442	5.11442e-33
SDHC	0.173997	2.96626e-34	Spearman's rank correlation rho	3305	5.18773e-33
GPR56	0.17396	3.06322e-34	Spearman's rank correlation rho	2152	5.35281e-33
HIST2H2BE	0.173932	3.13944e-34	Spearman's rank correlation rho	1189	5.48141e-33
CWC15	0.173906	3.21107e-34	Spearman's rank correlation rho	3258	5.6018e-33
CLIC3	0.173792	3.54832e-34	Spearman's rank correlation rho	1873	6.18498e-33
PVRL2	0.173682	3.90495e-34	Spearman's rank correlation rho	3057	6.80093e-33
LGR4	0.173661	3.97724e-34	Spearman's rank correlation rho	1370	6.92106e-33
NDUFB1	0.173607	4.17184e-34	Spearman's rank correlation rho	4396	7.25366e-33
SRSF11	0.173605	4.17907e-34	Spearman's rank correlation rho	3771	7.26018e-33
FAM192A	0.173537	4.43222e-34	Spearman's rank correlation rho	2134	7.69357e-33
CUTA	0.17351	4.54072e-34	Spearman's rank correlation rho	4099	7.87537e-33
GABARAPL2	0.17342	4.90912e-34	Spearman's rank correlation rho	4161	8.50724e-33
C19orf77	0.173418	4.91953e-34	Spearman's rank correlation rho	1748	8.51822e-33
ASPH	0.17334	5.26314e-34	Spearman's rank correlation rho	2839	9.10562e-33
PSAP	0.173305	5.42626e-34	Spearman's rank correlation rho	4559	9.38006e-33
SLK	0.173281	5.54135e-34	Spearman's rank correlation rho	2161	9.5711e-33
NFE2L3	0.173213	5.88048e-34	Spearman's rank correlation rho	1061	1.01484e-32
TNFRSF14	0.173209	5.90086e-34	Spearman's rank correlation rho	2344	1.01752e-32
WIPF2	0.173022	6.94271e-34	Spearman's rank correlation rho	2015	1.19619e-32
TRAPPC6A	0.172983	7.18173e-34	Spearman's rank correlation rho	1997	1.23635e-32
DHRS3	0.172938	7.47116e-34	Spearman's rank correlation rho	2255	1.28511e-32
FAM3D	0.172907	7.67645e-34	Spearman's rank correlation rho	1068	1.31934e-32
ADAM10	0.172887	7.80769e-34	Spearman's rank correlation rho	2256	1.34079e-32
TRADD	0.172807	8.36825e-34	Spearman's rank correlation rho	2335	1.43587e-32
IRF3	0.172774	8.61398e-34	Spearman's rank correlation rho	2347	1.47682e-32
LDHA	0.172721	9.01977e-34	Spearman's rank correlation rho	4580	1.54513e-32
SMIM7	0.172699	9.1952e-34	Spearman's rank correlation rho	2903	1.5726e-32
TMEM238	0.1727	9.18874e-34	Spearman's rank correlation rho	781	1.5726e-32
SYPL1	0.172672	9.41481e-34	Spearman's rank correlation rho	3425	1.60884e-32
LITAF	0.172666	9.4637e-34	Spearman's rank correlation rho	3277	1.61587e-32
NME1-NME2	0.172601	1.00113e-33	Spearman's rank correlation rho	1442	1.70797e-32
LARP1	0.172568	1.0302e-33	Spearman's rank correlation rho	2584	1.75613e-32
PDZD8	0.172553	1.04381e-33	Spearman's rank correlation rho	1195	1.77788e-32
HIGD1A	0.17247	1.12165e-33	Spearman's rank correlation rho	2851	1.90892e-32
SERPINA1	0.172427	1.16421e-33	Spearman's rank correlation rho	3001	1.97972e-32
CTTN	0.172405	1.18608e-33	Spearman's rank correlation rho	3480	2.01527e-32
HNRNPDL	0.172396	1.19533e-33	Spearman's rank correlation rho	4460	2.02934e-32
MYEOV	0.172358	1.23574e-33	Spearman's rank correlation rho	1443	2.09624e-32
RNPEPL1	0.172301	1.29804e-33	Spearman's rank correlation rho	2015	2.20014e-32
SLC2A1	0.172271	1.33218e-33	Spearman's rank correlation rho	1842	2.25617e-32
IRAK1	0.17223	1.38055e-33	Spearman's rank correlation rho	1556	2.33619e-32
NUDT5	0.172194	1.42419e-33	Spearman's rank correlation rho	2262	2.4081e-32
PLEKHA6	0.172188	1.43164e-33	Spearman's rank correlation rho	1056	2.41872e-32
PKN2	0.17213	1.50596e-33	Spearman's rank correlation rho	2187	2.54224e-32
RTP4	0.172119	1.51934e-33	Spearman's rank correlation rho	1279	2.56276e-32
CCNDBP1	0.172118	1.52167e-33	Spearman's rank correlation rho	2505	2.5646e-32
PAFAH1B3	0.172084	1.56719e-33	Spearman's rank correlation rho	1811	2.63919e-32
TCN1	0.172039	1.6284e-33	Spearman's rank correlation rho	1196	2.74007e-32
SELK	0.171969	1.73053e-33	Spearman's rank correlation rho	3890	2.90958e-32
SYTL1	0.171938	1.77803e-33	Spearman's rank correlation rho	1216	2.98703e-32
RAB4A	0.171913	1.81652e-33	Spearman's rank correlation rho	2514	3.04923e-32
CFLAR	0.171894	1.84572e-33	Spearman's rank correlation rho	3285	3.09577e-32
YY1	0.171794	2.01232e-33	Spearman's rank correlation rho	2832	3.3725e-32
TCF25	0.171765	2.06295e-33	Spearman's rank correlation rho	3591	3.45457e-32
ALOX5	0.17168	2.22159e-33	Spearman's rank correlation rho	856	3.71725e-32
ALDH3B1	0.171674	2.23251e-33	Spearman's rank correlation rho	1222	3.73253e-32
RUSC1	0.171578	2.42437e-33	Spearman's rank correlation rho	1589	4.05006e-32
MAPK6	0.171541	2.50461e-33	Spearman's rank correlation rho	1752	4.18076e-32
LENG8	0.171532	2.52302e-33	Spearman's rank correlation rho	2757	4.20812e-32
TIMM13	0.171469	2.66303e-33	Spearman's rank correlation rho	3339	4.4381e-32
SESTD1	0.171405	2.8155e-33	Spearman's rank correlation rho	1859	4.68845e-32
FLOT2	0.171403	2.82086e-33	Spearman's rank correlation rho	1541	4.69364e-32
DDX42	0.171396	2.8361e-33	Spearman's rank correlation rho	1818	4.71525e-32
SH2D3A	0.171366	2.91101e-33	Spearman's rank correlation rho	1387	4.83594e-32
METTL5	0.17133	3.00208e-33	Spearman's rank correlation rho	2756	4.98326e-32
MGST1	0.171289	3.11135e-33	Spearman's rank correlation rho	2380	5.16054e-32
GHITM	0.171269	3.16494e-33	Spearman's rank correlation rho	3440	5.24525e-32
CKMT1A	0.171253	3.20841e-33	Spearman's rank correlation rho	798	5.31308e-32
ADI1	0.171212	3.32337e-33	Spearman's rank correlation rho	3075	5.49909e-32
HNRNPK	0.171171	3.44392e-33	Spearman's rank correlation rho	4532	5.69406e-32
EMP2	0.171143	3.5258e-33	Spearman's rank correlation rho	3344	5.82483e-32
TMEM9B	0.171103	3.65004e-33	Spearman's rank correlation rho	2558	6.0253e-32
KRT17	0.171072	3.74815e-33	Spearman's rank correlation rho	1268	6.18238e-32
BAIAP2	0.170988	4.02817e-33	Spearman's rank correlation rho	1541	6.63901e-32
CBLC	0.17093	4.2341e-33	Spearman's rank correlation rho	1039	6.97291e-32
LAMA3	0.170928	4.24258e-33	Spearman's rank correlation rho	1799	6.98137e-32
HNRNPA1	0.170923	4.26173e-33	Spearman's rank correlation rho	4754	7.00736e-32
EEF2	0.170903	4.33591e-33	Spearman's rank correlation rho	4679	7.12372e-32
COL17A1	0.170894	4.36811e-33	Spearman's rank correlation rho	1212	7.17099e-32
NAA20	0.170813	4.68113e-33	Spearman's rank correlation rho	2952	7.67882e-32
CACYBP	0.170768	4.86576e-33	Spearman's rank correlation rho	2798	7.97542e-32
MAP4K4	0.170675	5.27005e-33	Spearman's rank correlation rho	2101	8.6313e-32
ZCCHC10	0.170565	5.79494e-33	Spearman's rank correlation rho	2021	9.48354e-32
EIF2AK1	0.170477	6.24556e-33	Spearman's rank correlation rho	2221	1.0213e-31
UBXN1	0.170463	6.32079e-33	Spearman's rank correlation rho	3841	1.03279e-31
NUDC	0.170411	6.60894e-33	Spearman's rank correlation rho	3479	1.07903e-31
OPTN	0.170375	6.81709e-33	Spearman's rank correlation rho	2697	1.11214e-31
VAPA	0.170374	6.82432e-33	Spearman's rank correlation rho	4156	1.11222e-31
SQRDL	0.170373	6.82821e-33	Spearman's rank correlation rho	2270	1.11222e-31
GALNT5	0.170366	6.86794e-33	Spearman's rank correlation rho	1082	1.11782e-31
ATXN7L3B	0.170298	7.28041e-33	Spearman's rank correlation rho	1662	1.18403e-31
NDUFS2	0.170285	7.36155e-33	Spearman's rank correlation rho	2911	1.19629e-31
BFAR	0.170283	7.37161e-33	Spearman's rank correlation rho	2364	1.197e-31
WBP2	0.170219	7.79058e-33	Spearman's rank correlation rho	2566	1.26405e-31
RNF149	0.170171	8.11732e-33	Spearman's rank correlation rho	2586	1.31604e-31
UQCRB	0.170153	8.24426e-33	Spearman's rank correlation rho	4764	1.33558e-31
RAD23A	0.170124	8.45162e-33	Spearman's rank correlation rho	3593	1.36811e-31
BRD7	0.17012	8.48002e-33	Spearman's rank correlation rho	2005	1.37165e-31
CEACAM1	0.170103	8.59936e-33	Spearman's rank correlation rho	1245	1.38988e-31
COX20	0.170101	8.61553e-33	Spearman's rank correlation rho	3094	1.39141e-31
ATP10B	0.169968	9.65126e-33	Spearman's rank correlation rho	757	1.55748e-31
WBSCR22	0.169965	9.67654e-33	Spearman's rank correlation rho	2693	1.56035e-31
IRF1	0.169937	9.91592e-33	Spearman's rank correlation rho	1735	1.59772e-31
PPP2R5A	0.169902	1.02162e-32	Spearman's rank correlation rho	1653	1.64484e-31
VPS29	0.169896	1.02674e-32	Spearman's rank correlation rho	3499	1.6518e-31
RAD21	0.169871	1.04889e-32	Spearman's rank correlation rho	2908	1.68614e-31
KIAA0907	0.169847	1.07017e-32	Spearman's rank correlation rho	2024	1.71903e-31
ELF1	0.169839	1.07792e-32	Spearman's rank correlation rho	2697	1.73015e-31
ATP5C1	0.169694	1.21905e-32	Spearman's rank correlation rho	4018	1.95516e-31
NFE2L1	0.169691	1.22304e-32	Spearman's rank correlation rho	2344	1.96006e-31
BTG1	0.169688	1.22608e-32	Spearman's rank correlation rho	4330	1.96342e-31
RPN1	0.169647	1.26961e-32	Spearman's rank correlation rho	3268	2.03157e-31
MRPS6	0.169599	1.32206e-32	Spearman's rank correlation rho	2318	2.11387e-31
HSBP1L1	0.169555	1.37324e-32	Spearman's rank correlation rho	2037	2.19403e-31
DDX46	0.16955	1.3784e-32	Spearman's rank correlation rho	2955	2.20059e-31
UQCRFS1	0.169501	1.43694e-32	Spearman's rank correlation rho	3215	2.2923e-31
FAM135A	0.169488	1.45306e-32	Spearman's rank correlation rho	1052	2.31624e-31
TAF10	0.169473	1.47265e-32	Spearman's rank correlation rho	2073	2.34568e-31
DDX52	0.169393	1.57582e-32	Spearman's rank correlation rho	1587	2.50811e-31
ANG	0.169341	1.64766e-32	Spearman's rank correlation rho	2104	2.62044e-31
C1orf63	0.169217	1.83052e-32	Spearman's rank correlation rho	3370	2.90904e-31
TRIM2	0.169187	1.87796e-32	Spearman's rank correlation rho	1684	2.98216e-31
ZC3H15	0.169168	1.90744e-32	Spearman's rank correlation rho	3218	3.02668e-31
TTC22	0.169148	1.94045e-32	Spearman's rank correlation rho	725	3.07672e-31
MRPS34	0.169132	1.96748e-32	Spearman's rank correlation rho	3008	3.11722e-31
JUND	0.169094	2.03086e-32	Spearman's rank correlation rho	3805	3.2152e-31
RMND5A	0.16908	2.05516e-32	Spearman's rank correlation rho	1528	3.2512e-31
MOB1A	0.169021	2.16139e-32	Spearman's rank correlation rho	2986	3.41667e-31
CDV3	0.168999	2.20176e-32	Spearman's rank correlation rho	2475	3.47786e-31
STX7	0.168986	2.22715e-32	Spearman's rank correlation rho	2183	3.51529e-31
YIF1A	0.168983	2.23263e-32	Spearman's rank correlation rho	3055	3.52128e-31
PSMD7	0.168935	2.32623e-32	Spearman's rank correlation rho	2816	3.66613e-31
CHMP4A	0.16892	2.35502e-32	Spearman's rank correlation rho	3068	3.70871e-31
PTPRK	0.168918	2.35853e-32	Spearman's rank correlation rho	2293	3.71144e-31
POLR2H	0.168838	2.52484e-32	Spearman's rank correlation rho	2592	3.97016e-31
NAPA	0.16883	2.54254e-32	Spearman's rank correlation rho	2499	3.99499e-31
CYP2S1	0.168828	2.54515e-32	Spearman's rank correlation rho	1021	3.99608e-31
PSMB10	0.168821	2.56237e-32	Spearman's rank correlation rho	2128	4.02009e-31
TUBA1C	0.168787	2.63687e-32	Spearman's rank correlation rho	2697	4.13387e-31
SREBF2	0.168775	2.66267e-32	Spearman's rank correlation rho	1458	4.17119e-31
FAM32A	0.168773	2.6682e-32	Spearman's rank correlation rho	2469	4.17671e-31
WAC	0.168755	2.70758e-32	Spearman's rank correlation rho	2611	4.23519e-31
CALM1	0.168754	2.71127e-32	Spearman's rank correlation rho	4428	4.23778e-31
PON2	0.168752	2.71445e-32	Spearman's rank correlation rho	2766	4.23958e-31
GOLGA4	0.168659	2.93813e-32	Spearman's rank correlation rho	3076	4.5855e-31
TMEM159	0.168619	3.03962e-32	Spearman's rank correlation rho	1585	4.74035e-31
RPS4X	0.168492	3.38303e-32	Spearman's rank correlation rho	4840	5.27197e-31
PSMA1	0.168487	3.39839e-32	Spearman's rank correlation rho	3946	5.29196e-31
C19orf24	0.168442	3.52986e-32	Spearman's rank correlation rho	2697	5.49259e-31
FAM136A	0.168405	3.64143e-32	Spearman's rank correlation rho	2148	5.66197e-31
U2AF1	0.168402	3.65147e-32	Spearman's rank correlation rho	3907	5.67336e-31
STRA13	0.1684	3.6596e-32	Spearman's rank correlation rho	2439	5.68177e-31
PABPC1	0.168384	3.70747e-32	Spearman's rank correlation rho	4487	5.75181e-31
MUC20	0.168346	3.83058e-32	Spearman's rank correlation rho	958	5.9384e-31
PDLIM1	0.168337	3.85729e-32	Spearman's rank correlation rho	3820	5.97537e-31
NAPRT1	0.168279	4.0537e-32	Spearman's rank correlation rho	2574	6.27497e-31
MSI2	0.168256	4.13257e-32	Spearman's rank correlation rho	1842	6.39232e-31
PARK7	0.168237	4.19782e-32	Spearman's rank correlation rho	4371	6.48844e-31
TM4SF5	0.168213	4.28439e-32	Spearman's rank correlation rho	1386	6.61735e-31
SLC35D2	0.168187	4.3779e-32	Spearman's rank correlation rho	1129	6.75678e-31
PTK6	0.16812	4.63501e-32	Spearman's rank correlation rho	783	7.14832e-31
STK39	0.168096	4.73105e-32	Spearman's rank correlation rho	1592	7.29105e-31
PSME3	0.168085	4.77423e-32	Spearman's rank correlation rho	1712	7.35217e-31
SRPK1	0.168069	4.83865e-32	Spearman's rank correlation rho	1806	7.44589e-31
UAP1	0.168061	4.8699e-32	Spearman's rank correlation rho	2025	7.48846e-31
TRAPPC2L	0.168007	5.09785e-32	Spearman's rank correlation rho	2916	7.83321e-31
NFE2L2	0.167947	5.36425e-32	Spearman's rank correlation rho	3436	8.2365e-31
RASEF	0.167944	5.3769e-32	Spearman's rank correlation rho	1379	8.24984e-31
NOTCH2NL	0.167874	5.70153e-32	Spearman's rank correlation rho	1950	8.74151e-31
MSRB2	0.167859	5.77625e-32	Spearman's rank correlation rho	2542	8.84957e-31
FAM49B	0.167829	5.9212e-32	Spearman's rank correlation rho	2218	9.065e-31
SPAG16	0.167817	5.98385e-32	Spearman's rank correlation rho	2155	9.15419e-31
MRPL27	0.167759	6.28389e-32	Spearman's rank correlation rho	3061	9.60617e-31
LRP5	0.167758	6.28863e-32	Spearman's rank correlation rho	1454	9.60638e-31
PLAUR	0.167695	6.63007e-32	Spearman's rank correlation rho	2644	1.01205e-30
TMEM208	0.167656	6.85417e-32	Spearman's rank correlation rho	2932	1.04474e-30
CDC42BPA	0.167656	6.85371e-32	Spearman's rank correlation rho	2251	1.04474e-30
MAPK3	0.167609	7.12707e-32	Spearman's rank correlation rho	2021	1.08554e-30
IFT20	0.167581	7.29909e-32	Spearman's rank correlation rho	2604	1.11093e-30
CCDC88B	0.167577	7.32451e-32	Spearman's rank correlation rho	1340	1.11399e-30
DNAJB11	0.167549	7.49946e-32	Spearman's rank correlation rho	2785	1.13977e-30
[truncated: 19,508 more rows]

## Sheet: HOXB8_PDAC
gene	estimate	p.value	method	nr_of_cells	fdr_p.value	HOXB8+ in PDAC		n = 752	HOXB8 co-expression analyses in PDAC tissues using Spearman's rank correlation method. n=752
[truncated: 13,244 more rows]
