# Supplementary material for: Homeobox protein B6 and homeobox protein B8 control immune-cancer cell interactions in pancreatic cancer
Source: Mol Biomed. 2025 Jul 7;6:48. doi: 10.1186/s43556-025-00292-5 (PMC12229978; doi:10.1186/s43556-025-00292-5)
Supplement: Supplementary file 1 — Supplementary Material 1. [file 43556_2025_292_MOESM1_ESM.zip › TableS4.xlsx]

## Sheet: HOXB6+HOXB8_up_PDAC
Pathways from genes correlating positively with HOXB6 and HOXB8 in PDAC
Pathway category	Pathway name	Entities found	Entities total	p-value	FDR		Pathways identified by Reactome using significant co-expressed genes with both HOXB6 and HOXB8 in PDAC.
Cell cycle	Cell Cycle, Mitotic	217	596	6.00965e-08	3.4856e-06
	Cell Cycle	257	734	8.98856e-08	5.03359e-06
	M Phase	161	416	9.28602e-08	5.10731e-06
	Mitotic Anaphase	104	249	6.96789e-07	3.34459e-05
	Mitotic Metaphase and Anaphase	104	250	8.29903e-07	3.90054e-05
	Separation of Sister Chromatids	81	195	1.34167e-05	0.000563503
	Cell Cycle Checkpoints	107	279	1.79282e-05	0.000735054
	APC/C:Cdh1 mediated degradation of Cdc20 and other APC/C:Cdh1 targeted proteins in late mitosis/early G1	39	74	2.10962e-05	0.000864946
	Activation of APC/C and APC/C:Cdc20 mediated degradation of mitotic proteins	40	77	2.28532e-05	0.000914128
	APC/C:Cdc20 mediated degradation of mitotic proteins	39	76	3.70836e-05	0.00140918
	APC/C:Cdc20 mediated degradation of Securin	36	68	3.90022e-05	0.00144308
	APC:Cdc20 mediated degradation of cell cycle proteins prior to satisfation of the cell cycle checkpoint	38	74	4.55792e-05	0.00164085
	Cdc20:Phospho-APC/C mediated degradation of Cyclin A	37	73	7.36168e-05	0.0026502
	Autodegradation of Cdh1 by Cdh1:APC/C	33	64	0.000128232	0.00448813
	Stabilization of p53	31	59	0.000146061	0.00496608
	Autodegradation of the E3 ubiquitin ligase COP1	29	54	0.00016426	0.00542057
	Regulation of APC/C activators between G1/S and early anaphase	39	83	0.00021841	0.00698911
	APC/C-mediated degradation of cell cycle proteins	42	92	0.000232151	0.00719669
	Regulation of mitotic cell cycle	42	92	0.000232151	0.00719669
	Mitotic Spindle Checkpoint	48	111	0.000293301	0.00879903
	FBXL7 down-regulates AURKA during mitotic entry and in early mitosis	28	55	0.000480032	0.0134409
	SCF-beta-TrCP mediated degradation of Emi1	28	55	0.000480032	0.0134409
	p53-Dependent G1 DNA Damage Response	33	70	0.000598962	0.015573
	p53-Dependent G1/S DNA damage checkpoint	33	70	0.000598962	0.015573
	G2/M Transition	78	212	0.000725965	0.0181491
	Ubiquitin-dependent degradation of Cyclin D	27	54	0.000776438	0.0182236
	Mitotic G2-G2/M phases	78	214	0.000934292	0.0205544
	G1/S DNA Damage Checkpoints	33	72	0.000947647	0.0208482
	Amplification of signal from unattached kinetochores via a MAD2 inhibitory signal	40	94	0.00117966	0.024773
	Amplification of signal from the kinetochores	40	94	0.00117966	0.024773
	p53-Independent DNA Damage Response	26	54	0.00160504	0.0304957
	p53-Independent G1/S DNA damage checkpoint	26	54	0.00160504	0.0304957
	Ubiquitin Mediated Degradation of Phosphorylated Cdc25A	26	54	0.00160504	0.0304957
	S Phase	66	179	0.00167183	0.0317647
	SCF(Skp2)-mediated degradation of p27/p21	28	62	0.00267499	0.0458395
Cellular response to stimuli	Response of EIF2AK4 (GCN2) to amino acid deficiency	89	115	1.11022e-16	1.16573e-14
	Cellular response to starvation	103	176	1.72085e-14	1.51434e-12
	Cellular responses to stress	358	1009	4.92896e-11	3.59814e-09
	Cellular responses to stimuli	358	1027	3.62929e-10	2.35904e-08
	Cellular response to chemical stress	97	274	0.00062616	0.0162802
	Oxygen-dependent proline hydroxylation of Hypoxia-inducible Factor Alpha	33	72	0.000947647	0.0208482
	GSK3B and BTRC:CUL1-mediated-degradation of NFE2L2	26	54	0.00160504	0.0304957
	Nuclear events mediated by NFE2L2	44	110	0.00222045	0.0399681
Developmental biology	Regulation of expression of SLITs and ROBOs	120	183	1.11022e-16	1.16573e-14
	Signaling by ROBO receptors	130	235	4.44089e-16	4.26326e-14
	Axon guidance	197	585	2.77331e-05	0.00105386
	Nervous system development	204	621	7.91943e-05	0.0027718
Disease	Viral mRNA Translation	83	114	1.11022e-16	1.16573e-14
	Influenza Viral RNA Transcription and Replication	106	173	4.44089e-16	4.26326e-14
	Influenza Infection	115	198	8.88178e-16	8.17124e-14
	SARS-CoV-1 modulates host translation machinery	36	41	3.00763e-10	2.01511e-08
	SARS-CoV-2 modulates host translation machinery	43	62	6.72562e-09	3.96812e-07
	SARS-CoV-1-host interactions	56	118	8.46382e-06	0.000363944
	Vif-mediated degradation of APOBEC3G	29	56	0.00029466	0.0088398
	HIV Infection	93	260	0.000584752	0.015573
	Host Interactions of HIV factors	59	151	0.000792674	0.0182315
	Vpu mediated degradation of CD4	26	53	0.00124629	0.0249258
	Hh mutants are degraded by ERAD	28	61	0.00214231	0.0385617
	Hh mutants abrogate ligand secretion	29	64	0.00217242	0.0391036
DNA replication	Assembly of the pre-replicative complex	50	114	0.000161906	0.00542057
	Switching of origins to a post-replicative state	42	94	0.000356223	0.0103305
	CDK-mediated phosphorylation and removal of Cdc6	35	75	0.000499233	0.0134793
	DNA Replication Pre-Initiation	53	132	0.000792329	0.0182236
	Orc1 removal from chromatin	33	73	0.00118081	0.0247969
Gene expression (Transcription)	RNA Polymerase II Transcription Termination	31	69	0.00178363	0.0321053
Metabolism	Selenocysteine synthesis	83	112	1.11022e-16	1.16573e-14
	Selenoamino acid metabolism	91	180	9.02123e-10	5.50295e-08
	Respiratory electron transport	60	118	5.01159e-07	2.55591e-05
	Respiratory electron transport, ATP synthesis by chemiosmotic coupling, and heat production by uncoupling proteins.	72	153	6.55928e-07	3.21405e-05
	The citric acid (TCA) cycle and respiratory electron transport	89	238	0.00019543	0.00625376
	Activation of gene expression by SREBF (SREBP)	33	71	0.000755811	0.0182236
	Complex I biogenesis	28	59	0.00134382	0.0268765
Metabolism of proteins	Cap-dependent Translation Initiation	107	130	1.11022e-16	1.16573e-14
	Eukaryotic Translation Elongation	87	102	1.11022e-16	1.16573e-14
	Eukaryotic Translation Initiation	107	130	1.11022e-16	1.16573e-14
	Eukaryotic Translation Termination	85	106	1.11022e-16	1.16573e-14
	Formation of a pool of free 40S subunits	92	106	1.11022e-16	1.16573e-14
	GTP hydrolysis and joining of the 60S ribosomal subunit	102	120	1.11022e-16	1.16573e-14
	L13a-mediated translational silencing of Ceruloplasmin expression	101	120	1.11022e-16	1.16573e-14
	Peptide chain elongation	85	97	1.11022e-16	1.16573e-14
	SRP-dependent cotranslational protein targeting to membrane	92	119	1.11022e-16	1.16573e-14
	Translation	186	339	1.11022e-16	1.16573e-14
	Translation initiation complex formation	52	62	2.2371e-13	1.90153e-11
	Activation of the mRNA upon binding of the cap-binding complex and eIFs, and subsequent binding to 43S	53	66	6.73683e-13	5.5242e-11
	Ribosomal scanning and start codon recognition	52	64	7.19536e-13	5.68433e-11
	Formation of the ternary complex, and subsequently, the 43S complex	45	54	1.07749e-11	8.18895e-10
	Mitochondrial translation elongation	53	94	1.0911e-07	5.89191e-06
	Mitochondrial translation	55	102	2.53962e-07	1.3206e-05
	Mitochondrial translation termination	51	94	5.67355e-07	2.83677e-05
	Mitochondrial translation initiation	51	96	1.0271e-06	4.72467e-05
	SUMO E3 ligases SUMOylate target proteins	69	183	0.000769874	0.0182236
	Synthesis of active ubiquitin: roles of E1 and E2 enzymes	19	33	0.000924079	0.0205544
	SUMOylation	71	192	0.00107092	0.0235603
	SUMOylation of DNA replication proteins	25	50	0.00118513	0.0248876
	UCH proteinases	41	98	0.00140397	0.0280794
Metabolism of RNA	Major pathway of rRNA processing in the nucleolus and cytosol	122	189	1.11022e-16	1.16573e-14
	Metabolism of RNA	361	829	1.11022e-16	1.16573e-14
	Nonsense Mediated Decay (NMD) enhanced by the Exon Junction Complex (EJC)	94	124	1.11022e-16	1.16573e-14
	Nonsense Mediated Decay (NMD) independent of the Exon Junction Complex (EJC)	86	101	1.11022e-16	1.16573e-14
	Nonsense-Mediated Decay (NMD)	94	124	1.11022e-16	1.16573e-14
	rRNA processing	136	246	1.11022e-16	1.16573e-14
	rRNA processing in the nucleus and cytosol	128	208	1.11022e-16	1.16573e-14
	Processing of Capped Intron-Containing Pre-mRNA	135	299	1.59306e-10	1.13107e-08
	mRNA Splicing - Major Pathway	105	213	1.86955e-10	1.28999e-08
	mRNA Splicing	107	224	6.80895e-10	4.28964e-08
	mRNA Splicing - Minor Pathway	34	54	1.9569e-06	8.80606e-05
	Regulation of mRNA stability by proteins that bind AU-rich elements	49	93	2.05815e-06	9.05585e-05
	AUF1 (hnRNP D0) binds and destabilizes mRNA	32	56	2.51015e-05	0.000978958
	Deadenylation-dependent mRNA decay	29	65	0.00269644	0.0458395
Programmed cell death	Apoptosis	75	192	0.000174588	0.00576142
	Programmed Cell Death	87	237	0.000402046	0.0116593
	Regulation of activated PAK-2p34 by proteasome mediated degradation	26	50	0.000551798	0.0148985
	Regulation of Apoptosis	27	54	0.000776438	0.0182236
Protein localization	Protein localization	65	170	0.000764592	0.0182236
Signal transduction	Regulation of RAS by GAPs	33	71	0.000755811	0.0182236
	Negative regulation of NOTCH4 signaling	28	57	0.00081685	0.0187876
	Regulation of PTEN stability and activity	33	74	0.00146247	0.0292494
	Degradation of AXIN	27	57	0.00165901	0.0315211
	Degradation of DVL	27	57	0.00165901	0.0315211
	MAPK6/MAPK4 signaling	43	106	0.00192419	0.0346354
	PCP/CE pathway	40	99	0.0028786	0.0489362

## Sheet: HOXB6_up_PDAC
Pathways from genes correlating positively with HOXB6 in PDAC
Pathway category	Pathway name	Entities found	Entities total	p-value	FDR
Cell cycle	APC/C:Cdh1 mediated degradation of Cdc20 and other APC/C:Cdh1 targeted proteins in late mitosis/early G1	64	74	3.34621e-08	2.17504e-06		Pathways identified by Reactome using positively co-expressed genes with HOXB6 in PDAC.
	APC/C:Cdc20 mediated degradation of Securin	60	68	4.50009e-08	2.88006e-06
	Autodegradation of Cdh1 by Cdh1:APC/C	57	64	7.10494e-08	4.26296e-06
	Stabilization of p53	53	59	1.53662e-07	7.83676e-06
	Autodegradation of the E3 ubiquitin ligase COP1	49	54	3.31142e-07	1.3908e-05
	Ubiquitin-dependent degradation of Cyclin D	49	54	3.31142e-07	1.3908e-05
	Cdc20:Phospho-APC/C mediated degradation of Cyclin A	60	73	4.54576e-07	1.66828e-05
	FBXL7 down-regulates AURKA during mitotic entry and in early mitosis	49	55	5.52447e-07	1.93356e-05
	SCF-beta-TrCP mediated degradation of Emi1	49	55	5.52447e-07	1.93356e-05
	Activation of APC/C and APC/C:Cdc20 mediated degradation of mitotic proteins	62	77	5.76572e-07	1.96035e-05
	APC:Cdc20 mediated degradation of cell cycle proteins prior to satisfation of the cell cycle checkpoint	60	74	6.97239e-07	2.35794e-05
	p53-Independent DNA Damage Response	48	54	7.60627e-07	2.35794e-05
	p53-Independent G1/S DNA damage checkpoint	48	54	7.60627e-07	2.35794e-05
	Ubiquitin Mediated Degradation of Phosphorylated Cdc25A	48	54	7.60627e-07	2.35794e-05
	APC/C:Cdc20 mediated degradation of mitotic proteins	61	76	7.81183e-07	2.42167e-05
	p53-Dependent G1 DNA Damage Response	56	70	2.3569e-06	6.12793e-05
	p53-Dependent G1/S DNA damage checkpoint	56	70	2.3569e-06	6.12793e-05
	Regulation of APC/C activators between G1/S and early anaphase	63	83	3.05288e-06	7.63221e-05
	G1/S DNA Damage Checkpoints	56	72	5.25778e-06	0.000126187
	APC/C-mediated degradation of cell cycle proteins	66	92	1.05582e-05	0.00023228
	Regulation of mitotic cell cycle	66	92	1.05582e-05	0.00023228
	SCF(Skp2)-mediated degradation of p27/p21	49	62	1.30658e-05	0.000287448
	The role of GTSE1 in G2/M progression after G2 checkpoint	58	83	6.89708e-05	0.00131044
	Cyclin A:Cdk2-associated events at S phase entry	61	90	0.000103355	0.00188016
	Cyclin E associated events during G1/S transition	59	88	0.000174123	0.00296008
	Mitotic Anaphase	132	249	0.00127458	0.0178441
	Mitotic Metaphase and Anaphase	132	250	0.00146491	0.0205087
	Separation of Sister Chromatids	106	195	0.00169949	0.0220933
Cellular response to stimuli	Response of EIF2AK4 (GCN2) to amino acid deficiency	101	115	1.9944e-12	3.37054e-10
	Cellular response to starvation	124	176	5.73323e-09	5.21724e-07
	Cellular responses to stress	518	1009	1.92269e-08	1.36511e-06
	Cellular responses to stimuli	522	1027	5.70138e-08	3.53486e-06
	GSK3B and BTRC:CUL1-mediated-degradation of NFE2L2	48	54	7.60627e-07	2.35794e-05
	Oxygen-dependent proline hydroxylation of Hypoxia-inducible Factor Alpha	54	72	2.01241e-05	0.000422606
	Nuclear events mediated by NFE2L2	74	110	2.62689e-05	0.000525377
	KEAP1-NFE2L2 pathway	91	146	5.44644e-05	0.00108929
	Cellular response to hypoxia	60	86	5.4745e-05	0.0010949
	Cellular response to chemical stress	151	274	0.000120127	0.00216229
	ATF6 (ATF6-alpha) activates chaperone genes	15	15	0.00148353	0.0207694
	ATF6 (ATF6-alpha) activates chaperones	16	17	0.00192635	0.0250425
	Attenuation phase	32	47	0.00373096	0.0447715
Developmental biology	Regulation of expression of SLITs and ROBOs	151	183	1.33227e-15	1.5814e-12
	Signaling by ROBO receptors	167	235	7.7508e-12	1.01535e-09
	Axon guidance	289	585	0.000324163	0.00535819
	Nervous system development	302	621	0.000619761	0.00991618
Disease	Viral mRNA Translation	89	114	9.79439e-09	8.22729e-07
	Influenza Infection	130	198	1.21078e-07	6.65927e-06
	Vif-mediated degradation of APOBEC3G	51	56	1.74115e-07	8.53165e-06
	Defective CFTR causes cystic fibrosis	57	66	1.88688e-07	9.05704e-06
	Influenza Viral RNA Transcription and Replication	116	173	2.05195e-07	9.64417e-06
	SARS-CoV-2-host interactions	187	315	2.59179e-07	1.19222e-05
	Hh mutants abrogate ligand secretion	55	64	3.54339e-07	1.41736e-05
	Hh mutants are degraded by ERAD	53	61	4.13897e-07	1.57281e-05
	Vpu mediated degradation of CD4	48	53	4.56677e-07	1.66828e-05
	SARS-CoV-2 Infection	241	434	8.37041e-07	2.51112e-05
	HIV Infection	157	260	8.98923e-07	2.69677e-05
	SARS-CoV-1 modulates host translation machinery	36	41	2.16288e-05	0.000454205
	Host Interactions of HIV factors	92	151	0.000107532	0.00193558
	SARS-CoV-1-host interactions	75	118	0.000131237	0.00223103
	Diseases of signal transduction by growth factor receptors and second messengers	251	498	0.000263001	0.00447101
	SARS-CoV-2 activates/modulates innate and adaptive immune responses	126	227	0.00031646	0.00535819
	SARS-CoV-2 modulates host translation machinery	43	62	0.000632119	0.0101139
	HIV elongation arrest and recovery	27	34	0.000943659	0.0141549
	Pausing and recovery of HIV elongation	27	34	0.000943659	0.0141549
	SARS-CoV-1 Infection	105	194	0.00202516	0.0263271
	Abortive elongation of HIV-1 transcript in the absence of Tat	20	24	0.00235735	0.0306455
	ABC transporter disorders	59	99	0.00262028	0.0333585
	Pausing and recovery of Tat-mediated HIV elongation	25	33	0.00261081	0.0333585
	Tat-mediated HIV elongation arrest and recovery	25	33	0.00261081	0.0333585
	SARS-CoV Infections	301	639	0.00356388	0.0427665
	Late Phase of HIV Life Cycle	87	160	0.0040706	0.0488472
DNA replication	CDK-mediated phosphorylation and removal of Cdc6	60	75	1.0579e-06	3.06791e-05
	Assembly of the pre-replicative complex	77	114	1.60826e-05	0.000337734
	Switching of origins to a post-replicative state	66	94	2.00844e-05	0.000421773
	Orc1 removal from chromatin	52	73	0.000100024	0.00188016
	DNA Replication Pre-Initiation	80	132	0.000334887	0.00535819
Gene expression (Transcription)	Regulation of RUNX3 expression and activity	49	57	1.46613e-06	3.95854e-05
	Regulation of RUNX2 expression and activity	58	83	6.89708e-05	0.00131044
	RUNX1 regulates transcription of genes involved in differentiation of HSCs	69	106	0.000122627	0.00220728
	Transcriptional regulation by RUNX3	73	118	0.000338967	0.00542347
	RNA Polymerase II Transcription Termination	47	69	0.000534439	0.00855103
	RNA Polymerase II Pre-transcription Events	52	82	0.00132437	0.0185412
	FGFR2 alternative splicing	23	28	0.00140927	0.0197298
	Formation of RNA Pol II elongation complex	40	60	0.00190589	0.0247765
	RNA Polymerase II Transcription Elongation	40	61	0.00252349	0.0328053
	Transcriptional regulation by RUNX2	81	147	0.00392744	0.0471292
Immune system	ER-Phagosome pathway	136	173	9.52682e-13	1.73388e-10
	Interferon alpha/beta signaling	144	190	2.76656e-12	4.37117e-10
	Antigen processing-Cross presentation	143	195	3.05803e-11	3.82254e-09
	Endosomal/Vacuolar pathway	77	82	4.08918e-11	4.62078e-09
	Antigen Presentation: Folding, assembly and peptide loading of class I MHC	86	108	7.27511e-09	6.32935e-07
	Neutrophil degranulation	263	480	7.40318e-07	2.35794e-05
	NIK-->noncanonical NF-kB signaling	52	61	9.10505e-07	2.73151e-05
	Class I MHC mediated antigen processing & presentation	259	479	2.33041e-06	6.05907e-05
	Dectin-1 mediated noncanonical NF-kB signaling	53	66	3.87907e-06	9.69768e-05
	Activation of NF-kappaB in B cells	56	72	5.25778e-06	0.000126187
	Downstream signaling events of B Cell Receptor (BCR)	66	91	7.56806e-06	0.000174065
	Interferon Signaling	217	397	7.7238e-06	0.000177647
	Cross-presentation of soluble exogenous antigens (endosomes)	43	53	2.35266e-05	0.000470532
	Gene and protein expression by JAK-STAT signaling after Interleukin-12 stimulation	52	73	0.000100024	0.00188016
	Interferon gamma signaling	141	252	0.000104454	0.00188016
	Interleukin-1 signaling	79	125	0.000105641	0.00190153
	CLEC7A (Dectin-1) signaling	76	120	0.000132217	0.00224769
	Interleukin-12 signaling	54	84	0.000811053	0.0121658
	TNFR2 non-canonical NF-kB pathway	63	104	0.00133739	0.0187235
	Interleukin-1 family signaling	101	183	0.00136979	0.019177
	Interleukin-12 family signaling	58	96	0.00212511	0.0276265
	Cytokine Signaling in Immune system	505	1115	0.00369898	0.0443878
Metabolism	Selenocysteine synthesis	90	112	2.18222e-09	2.13858e-07
	Respiratory electron transport	87	118	1.58867e-07	7.94337e-06
	Regulation of ornithine decarboxylase (ODC)	47	51	3.72307e-07	1.48195e-05
	Respiratory electron transport, ATP synthesis by chemiosmotic coupling, and heat production by uncoupling proteins.	104	153	4.63411e-07	1.66828e-05
	Complex I biogenesis	47	59	1.59476e-05	0.000337734
	Activation of gene expression by SREBF (SREBP)	48	71	0.000550324	0.00880519
	The citric acid (TCA) cycle and respiratory electron transport	129	238	0.000656985	0.0105118
	Metabolism of polyamines	52	80	0.000790411	0.0118562
	Selenoamino acid metabolism	101	180	0.000827969	0.0124195
	Regulation of cholesterol biosynthesis by SREBP (SREBF)	55	87	0.00105377	0.0158065
Metabolism of proteins	Translation	243	339	1.11022e-16	2.63678e-13
	SRP-dependent cotranslational protein targeting to membrane	110	119	8.88178e-15	5.2669e-12
	GTP hydrolysis and joining of the 60S ribosomal subunit	109	120	3.5083e-14	1.66644e-11
	L13a-mediated translational silencing of Ceruloplasmin expression	108	120	8.03801e-14	3.17502e-11
	Formation of a pool of free 40S subunits	98	106	2.44693e-13	6.43543e-11
	Cap-dependent Translation Initiation	112	130	4.24882e-13	9.13497e-11
	Eukaryotic Translation Initiation	112	130	4.24882e-13	9.13497e-11
	Peptide chain elongation	89	97	4.35929e-12	6.45175e-10
	Eukaryotic Translation Elongation	92	102	4.71589e-12	6.55509e-10
	Eukaryotic Translation Termination	92	106	3.3875e-11	3.99725e-09
	Mitochondrial translation elongation	77	94	1.38606e-08	1.0534e-06
	Mitochondrial translation termination	77	94	1.38606e-08	1.0534e-06
	Mitochondrial translation	81	102	2.1766e-08	1.50185e-06
	Mitochondrial translation initiation	77	96	3.21105e-08	2.1514e-06
	Translation initiation complex formation	55	62	1.34371e-07	6.98727e-06
	Ribosomal scanning and start codon recognition	55	64	3.54339e-07	1.41736e-05
	Activation of the mRNA upon binding of the cap-binding complex and eIFs, and subsequent binding to 43S	56	66	4.12389e-07	1.56708e-05
	Formation of the ternary complex, and subsequently, the 43S complex	48	54	7.60627e-07	2.35794e-05
	UCH proteinases	70	98	6.71611e-06	0.00015447
	Synthesis of active ubiquitin: roles of E1 and E2 enzymes	27	33	0.000614298	0.00982877
	Ub-specific processing proteases	112	206	0.00128176	0.0179447
	Protein ubiquitination	53	84	0.00133309	0.0186632
	Deubiquitination	150	289	0.00141825	0.0198556
Metabolism of RNA	Metabolism of RNA	481	829	3.66374e-15	2.89802e-12
	Nonsense Mediated Decay (NMD) enhanced by the Exon Junction Complex (EJC)	110	124	1.16129e-13	3.43743e-11
	Nonsense-Mediated Decay (NMD)	110	124	1.16129e-13	3.43743e-11
	Nonsense Mediated Decay (NMD) independent of the Exon Junction Complex (EJC)	94	101	5.16254e-13	1.01702e-10
	mRNA Splicing - Major Pathway	150	213	1.60605e-10	1.71848e-08
	mRNA Splicing	154	224	4.63075e-10	4.76968e-08
	Processing of Capped Intron-Containing Pre-mRNA	188	299	5.07758e-09	4.8237e-07
	AUF1 (hnRNP D0) binds and destabilizes mRNA	54	56	1.27207e-08	1.03038e-06
	Major pathway of rRNA processing in the nucleolus and cytosol	129	189	1.69741e-08	1.25608e-06
	rRNA processing in the nucleus and cytosol	136	208	7.89349e-08	4.65716e-06
	Regulation of mRNA stability by proteins that bind AU-rich elements	72	93	3.17139e-07	1.3908e-05
	rRNA processing	152	246	3.79988e-07	1.48195e-05
	mRNA Splicing - Minor Pathway	42	54	7.24783e-05	0.00137709
	mRNA 3'-end processing	40	60	0.00190589	0.0247765
Organelle biogenesis and maintenance	Cristae formation	25	31	0.00115688	0.0161963
Programmed cell death	Regulation of activated PAK-2p34 by proteasome mediated degradation	48	50	8.90413e-08	5.07535e-06
	Programmed Cell Death	150	237	1.17758e-07	6.59442e-06
	Apoptosis	125	192	3.1897e-07	1.3908e-05
	Regulation of Apoptosis	49	54	3.31142e-07	1.3908e-05
Protein localization	Protein localization	101	170	0.000126311	0.00223103
	Mitochondrial protein import	46	69	0.000930576	0.0139586
Signal transduction	Degradation of DVL	52	57	1.26256e-07	6.69158e-06
	Degradation of beta-catenin by the destruction complex	69	91	1.11375e-06	3.1185e-05
	Degradation of GLI2 by the proteasome	52	62	1.43958e-06	3.88685e-05
	GLI3 is processed to GLI3R by the proteasome	52	62	1.43958e-06	3.88685e-05
	Regulation of PTEN stability and activity	59	74	1.43192e-06	3.88685e-05
	Degradation of AXIN	49	57	1.46613e-06	3.95854e-05
	Regulation of RAS by GAPs	57	71	1.73946e-06	4.52258e-05
	Degradation of GLI1 by the proteasome	51	62	3.05996e-06	7.64989e-05
	Negative regulation of NOTCH4 signaling	48	57	3.19428e-06	7.98569e-05
	Hedgehog ligand biogenesis	56	72	5.25778e-06	0.000126187
	Asymmetric localization of PCP proteins	52	66	7.90158e-06	0.000181736
	PCP/CE pathway	66	99	8.83778e-05	0.00167918
	Signaling by NOTCH4	60	92	0.000307946	0.00523508
	Hedgehog 'on' state	59	92	0.00051219	0.00819505
	PTEN Regulation	97	171	0.000743279	0.0111492
	MAPK6/MAPK4 signaling	65	106	0.000849934	0.012749
	RHO GTPase cycle	226	460	0.00175926	0.0228703
	RHOV GTPase cycle	28	39	0.00317138	0.0380566
	Formation of HIV elongation complex in the absence of HIV Tat	32	47	0.00373096	0.0447715
	RHOBTB GTPase Cycle	26	36	0.00402206	0.0482647
Vesicle-mediated transport	Membrane Trafficking	338	668	1.8634e-05	0.000391315
	trans-Golgi Network Vesicle Budding	55	80	0.000154864	0.00263268
	Golgi Associated Vesicle Biogenesis	42	61	0.000830094	0.0124514
	ER to Golgi Anterograde Transport	90	164	0.00277988	0.0333585
	Endosomal Sorting Complex Required For Transport (ESCRT)	26	35	0.00281088	0.0337306
	COPI-mediated anterograde transport	62	107	0.00381182	0.0457418

## Sheet: HOXB6_down_PDAC
Pathways from genes correlating negatively with HOXB6 in PDAC
Pathway category	Pathway name	Entities found	Entities total	p-value	FDR
Extracellular matrix organization	Extracellular matrix organization	64	328	1.11022e-16	1.01141e-13		Pathways identified by Reactome using negatively co-expressed genes with HOXB6 in PDAC.
	Degradation of the extracellular matrix	29	148	4.80505e-13	2.1863e-10
	Elastic fibre formation	17	45	1.83309e-12	5.55426e-10
	Assembly of collagen fibrils and other multimeric structures	19	67	1.22515e-11	2.53786e-09
	Molecules associated with elastic fibres	15	37	1.39443e-11	2.53786e-09
	Collagen formation	22	104	7.76714e-11	1.17284e-08
	Collagen biosynthesis and modifying enzymes	19	76	9.9856e-11	1.26732e-08
	Integrin cell surface interactions	20	86	1.12152e-10	1.26732e-08
	Collagen chain trimerization	15	44	1.49145e-10	1.50636e-08
	ECM proteoglycans	19	79	1.88752e-10	1.71764e-08
	Collagen degradation	17	69	1.19226e-09	9.77655e-08
	Non-integrin membrane-ECM interactions	12	61	3.25378e-06	0.000224921
	Crosslinking of collagen fibrils	8	24	3.46032e-06	0.000224921
	Syndecan interactions	6	29	0.000730262	0.0270636
Muscle contraction	Muscle contraction	26	232	5.95172e-07	4.46379e-05
	Smooth Muscle Contraction	10	61	9.50521e-05	0.00570312
	Cardiac conduction	14	147	0.00111723	0.0362244
Signal transduction	MET activates PTK2 signaling	7	32	0.000192226	0.0107646
	Neurophilin interactions with VEGF and VEGFR	3	4	0.000445553	0.0191588
	Signaling by Receptor Tyrosine Kinases	39	623	0.00073145	0.0270636
	Signaling by PDGF	9	70	0.00116853	0.0362244
	MET promotes cell motility	7	45	0.00140572	0.0421717
Developmental biology	NCAM1 interactions	8	44	0.000236844	0.0125527
	NCAM signaling for neurite out-growth	9	70	0.00116853	0.0362244
Disease	Defective B4GALT1 causes B4GALT1-CDG (CDG-2d)	4	9	0.000352463	0.0158608
	Defective CHST6 causes MCDC1	4	9	0.000352463	0.0158608
	Defective ST3GAL3 causes MCT12 and EIEE15	4	9	0.000352463	0.0158608
	Defective B3GALTL causes PpS	7	39	0.000619802	0.0254119
Metabolism of proteins	O-glycosylation of TSR domain-containing proteins	7	41	0.00082755	0.0291192
Immune system	Interleukin-4 and Interleukin-13 signaling	18	211	0.000831977	0.0291192

## Sheet: HOXB8_up_PDAC
Pathways from genes correlating positively with HOXB8 in PDAC
Pathway category	Pathway name	Entities found	Entities total	p-value	FDR
Cell cycle	Cell Cycle, Mitotic	234	596	5.11175e-08	3.06705e-06		Pathways identified by Reactome using positively co-expressed genes with HOXB8 in PDAC.
	Cell Cycle	276	734	1.28417e-07	7.19138e-06
	M Phase	172	416	1.41609e-07	7.6469e-06
	Mitotic Anaphase	112	249	5.20427e-07	2.70622e-05
	Mitotic Metaphase and Anaphase	112	250	6.25699e-07	3.12849e-05
	Cell Cycle Checkpoints	119	279	2.84977e-06	0.000136789
	Separation of Sister Chromatids	88	195	7.18142e-06	0.000315983
	APC/C:Cdh1 mediated degradation of Cdc20 and other APC/C:Cdh1 targeted proteins in late mitosis/early G1	42	74	1.44479e-05	0.000606811
	Activation of APC/C and APC/C:Cdc20 mediated degradation of mitotic proteins	43	77	1.67534e-05	0.00068689
	APC/C:Cdc20 mediated degradation of Securin	39	68	2.28287e-05	0.000913148
	APC/C:Cdc20 mediated degradation of mitotic proteins	42	76	2.62966e-05	0.000972974
	APC:Cdc20 mediated degradation of cell cycle proteins prior to satisfation of the cell cycle checkpoint	41	74	3.07534e-05	0.00113788
	Cdc20:Phospho-APC/C mediated degradation of Cyclin A	40	73	4.81387e-05	0.00173299
	Autodegradation of Cdh1 by Cdh1:APC/C	36	64	6.7074e-05	0.00241466
	Autodegradation of the E3 ubiquitin ligase COP1	31	54	0.0001452	0.00493679
	Stabilization of p53	33	59	0.000144931	0.00493679
	Regulation of APC/C activators between G1/S and early anaphase	42	83	0.000172257	0.00551222
	Mitotic Spindle Checkpoint	52	111	0.000205099	0.00635806
	APC/C-mediated degradation of cell cycle proteins	45	92	0.000215115	0.00645345
	Regulation of mitotic cell cycle	45	92	0.000215115	0.00645345
	FBXL7 down-regulates AURKA during mitotic entry and in early mitosis	30	55	0.000421059	0.0112038
	SCF-beta-TrCP mediated degradation of Emi1	30	55	0.000421059	0.0112038
	Ubiquitin-dependent degradation of Cyclin D	29	54	0.000658105	0.0164526
	p53-Dependent G1 DNA Damage Response	35	70	0.000693758	0.0166502
	p53-Dependent G1/S DNA damage checkpoint	35	70	0.000693758	0.0166502
	S Phase	73	179	0.000718595	0.0169265
	Amplification of signal from unattached kinetochores via a MAD2 inhibitory signal	43	94	0.00107306	0.0225343
	Amplification of signal from the kinetochores	43	94	0.00107306	0.0225343
	G2/M Transition	83	212	0.00104915	0.0225343
	G1/S DNA Damage Checkpoints	35	72	0.00111099	0.0233307
	p53-Independent DNA Damage Response	28	54	0.00133659	0.0267319
	p53-Independent G1/S DNA damage checkpoint	28	54	0.00133659	0.0267319
	Ubiquitin Mediated Degradation of Phosphorylated Cdc25A	28	54	0.00133659	0.0267319
	Mitotic G2-G2/M phases	83	214	0.00135328	0.0270655
	G2/M Checkpoints	62	153	0.00196861	0.0374035
	SCF(Skp2)-mediated degradation of p27/p21	30	62	0.00255082	0.0459148
	APC-Cdc20 mediated degradation of Nek2A	16	26	0.00275304	0.0468017
Cellular response to stimuli	Response of EIF2AK4 (GCN2) to amino acid deficiency	89	115	1.11022e-16	1.37668e-14
	Cellular response to starvation	103	176	3.04123e-12	2.7067e-10
	Cellular responses to stress	374	1009	3.16502e-09	2.27881e-07
	Cellular responses to stimuli	374	1027	2.03776e-08	1.30416e-06
	Oxygen-dependent proline hydroxylation of Hypoxia-inducible Factor Alpha	37	72	0.000303573	0.00880361
	Cellular response to chemical stress	105	274	0.000521911	0.0135697
	GSK3B and BTRC:CUL1-mediated-degradation of NFE2L2	28	54	0.00133659	0.0267319
	Nuclear events mediated by NFE2L2	48	110	0.00148912	0.0297824
	Cellular response to hypoxia	39	86	0.00204844	0.0388549
Developmental biology	Regulation of expression of SLITs and ROBOs	123	183	1.11022e-16	1.37668e-14
	Signaling by ROBO receptors	135	235	5.32907e-15	5.64881e-13
	Axon guidance	207	585	0.000150097	0.0049532
	Nervous system development	214	621	0.000457813	0.0119031
Disease	Viral mRNA Translation	83	114	7.88258e-15	7.96141e-13
	Influenza Viral RNA Transcription and Replication	106	173	9.81437e-14	9.51994e-12
	Influenza Infection	115	198	2.72893e-13	2.5379e-11
	SARS-CoV-1 modulates host translation machinery	36	41	2.91923e-09	2.16023e-07
	SARS-CoV-2 modulates host translation machinery	43	62	7.59684e-08	4.40617e-06
	SARS-CoV-1-host interactions	58	118	2.60776e-05	0.000972974
	Vif-mediated degradation of APOBEC3G	31	56	0.000267875	0.00776837
	HIV Infection	100	260	0.000620679	0.015517
	Vpu mediated degradation of CD4	28	53	0.00102241	0.022493
	Hh mutants are degraded by ERAD	30	61	0.00202198	0.0384176
	Hh mutants abrogate ligand secretion	31	64	0.0021586	0.0388549
	Host Interactions of HIV factors	61	151	0.00227423	0.0409361
DNA replication	Assembly of the pre-replicative complex	57	114	1.92141e-05	0.000768563
	DNA Replication Pre-Initiation	60	132	0.000155063	0.00511706
	Switching of origins to a post-replicative state	46	94	0.000182742	0.00584776
	CDK-mediated phosphorylation and removal of Cdc6	38	75	0.000331401	0.00927923
	Orc1 removal from chromatin	36	73	0.000746759	0.0171755
	DNA Replication	69	169	0.000956563	0.0210444
	Synthesis of DNA	55	132	0.00192564	0.0365871
gene expression (transcription)	RUNX1 regulates transcription of genes involved in differentiation of HSCs	48	106	0.000710965	0.0169265
	Regulation of RUNX3 expression and activity	28	57	0.00282672	0.0480542
Metabolism	Selenocysteine synthesis	83	112	3.10862e-15	3.48166e-13
	Selenoamino acid metabolism	91	180	5.03321e-08	3.06705e-06
	Respiratory electron transport	66	118	1.09838e-07	6.26075e-06
	Respiratory electron transport, ATP synthesis by chemiosmotic coupling, and heat production by uncoupling proteins.	78	153	3.17111e-07	1.68069e-05
	The citric acid (TCA) cycle and respiratory electron transport	95	238	0.000261892	0.00776837
	Complex I biogenesis	32	59	0.000305259	0.0088525
	Regulation of ornithine decarboxylase (ODC)	26	51	0.00241928	0.043547
Metabolism of proteins	Cap-dependent Translation Initiation	107	130	1.11022e-16	1.37668e-14
	Eukaryotic Translation Elongation	87	102	1.11022e-16	1.37668e-14
	Eukaryotic Translation Initiation	107	130	1.11022e-16	1.37668e-14
	Eukaryotic Translation Termination	85	106	1.11022e-16	1.37668e-14
	Formation of a pool of free 40S subunits	92	106	1.11022e-16	1.37668e-14
	GTP hydrolysis and joining of the 60S ribosomal subunit	102	120	1.11022e-16	1.37668e-14
	L13a-mediated translational silencing of Ceruloplasmin expression	101	120	1.11022e-16	1.37668e-14
	Peptide chain elongation	85	97	1.11022e-16	1.37668e-14
	SRP-dependent cotranslational protein targeting to membrane	92	119	1.11022e-16	1.37668e-14
	Translation	188	339	1.11022e-16	1.37668e-14
	Translation initiation complex formation	52	62	5.56943e-12	4.78971e-10
	Activation of the mRNA upon binding of the cap-binding complex and eIFs, and subsequent binding to 43S	53	66	1.67563e-11	1.37062e-09
	Ribosomal scanning and start codon recognition	52	64	1.71327e-11	1.37062e-09
	Formation of the ternary complex, and subsequently, the 43S complex	45	54	1.72968e-10	1.33185e-08
	Mitochondrial translation elongation	53	94	1.46195e-06	7.16355e-05
	Mitochondrial translation	55	102	3.39917e-06	0.000159761
	Mitochondrial translation termination	51	94	6.3894e-06	0.000287523
	Mitochondrial translation initiation	51	96	1.10744e-05	0.000476201
	UCH proteinases	43	98	0.00228828	0.041189
	Synthesis of active ubiquitin: roles of E1 and E2 enzymes	19	33	0.00245244	0.0441439
	SUMO E3 ligases SUMOylate target proteins	71	183	0.00282611	0.0480438
Metabolism of RNA	Major pathway of rRNA processing in the nucleolus and cytosol	123	189	1.11022e-16	1.37668e-14
	Metabolism of RNA	373	829	1.11022e-16	1.37668e-14
	Nonsense Mediated Decay (NMD) enhanced by the Exon Junction Complex (EJC)	94	124	1.11022e-16	1.37668e-14
	Nonsense Mediated Decay (NMD) independent of the Exon Junction Complex (EJC)	86	101	1.11022e-16	1.37668e-14
	Nonsense-Mediated Decay (NMD)	94	124	1.11022e-16	1.37668e-14
	rRNA processing in the nucleus and cytosol	129	208	1.11022e-16	1.37668e-14
	rRNA processing	142	246	7.77156e-16	9.09273e-14
	mRNA Splicing - Major Pathway	107	213	4.90909e-09	3.43636e-07
	Processing of Capped Intron-Containing Pre-mRNA	138	299	5.99998e-09	4.01999e-07
	mRNA Splicing	109	224	1.77553e-08	1.1541e-06
	Regulation of mRNA stability by proteins that bind AU-rich elements	51	93	4.81215e-06	0.000221359
	mRNA Splicing - Minor Pathway	34	54	1.20324e-05	0.000517395
	AUF1 (hnRNP D0) binds and destabilizes mRNA	34	56	2.467e-05	0.000962129
Programmed cell death	Apoptosis	82	192	8.77066e-05	0.00306973
	Programmed Cell Death	94	237	0.000344139	0.00963588
	Regulation of activated PAK-2p34 by proteasome mediated degradation	28	50	0.000430917	0.0112038
	Regulation of Apoptosis	29	54	0.000658105	0.0164526
Protein localization	Protein localization	68	170	0.00169334	0.0338668
signal transduction	Regulation of PTEN stability and activity	37	74	0.000498908	0.0129716
	Degradation of AXIN	30	57	0.000735934	0.0169265
	Negative regulation of NOTCH4 signaling	30	57	0.000735934	0.0169265
	Regulation of RAS by GAPs	35	71	0.000880909	0.01938
	Degradation of DVL	29	57	0.00146514	0.0293027
	PTEN Regulation	67	171	0.00291762	0.0495996

## Sheet: HOXB6_up_Embryo
Pathways from genes correlating positively with HOXB6 in embryonic tissues
Pathway category	Pathway name	Entities found	Entities total	p-value	FDR
Cell Cycle	Activation of APC/C and APC/C:Cdc20 mediated degradation of mitotic proteins	57	77	7.06508e-07	3.10863e-05		Pathways identified by Reactome using positively co-expressed genes with HOXB6 in embryo.
	Amplification of signal from unattached kinetochores via a MAD2 inhibitory signal	61	94	1.62337e-05	0.000373376
	Amplification of signal from the kinetochores	61	94	1.62337e-05	0.000373376
	APC/C:Cdc20 mediated degradation of mitotic proteins	57	76	4.74599e-07	2.32554e-05
	APC/C:Cdc20 mediated degradation of Securin	51	68	1.82909e-06	7.35286e-05
	APC/C:Cdh1 mediated degradation of Cdc20 and other APC/C:Cdh1 targeted proteins in late mitosis/early G1	53	74	4.22753e-06	0.000152067
	APC/C-mediated degradation of cell cycle proteins	62	92	4.57709e-06	0.000155621
	APC:Cdc20 mediated degradation of cell cycle proteins prior to satisfation of the cell cycle checkpoint	55	74	9.70883e-07	4.27188e-05
	Autodegradation of Cdh1 by Cdh1:APC/C	47	64	7.64906e-06	0.000229472
	Autodegradation of the E3 ubiquitin ligase COP1	40	54	2.87217e-05	0.000603157
	Cdc20:Phospho-APC/C mediated degradation of Cyclin A	54	73	1.38662e-06	5.82382e-05
	CDK-mediated phosphorylation and removal of Cdc6	51	75	2.40404e-05	0.000528888
	Cell Cycle	397	733	2.9976e-15	9.80216e-13
	Cell Cycle Checkpoints	176	279	3.81339e-12	3.35579e-10
	Cell Cycle, Mitotic	327	595	1.6942e-13	2.57518e-11
	Centrosome maturation	47	83	0.00225699	0.0282137
	Chromosome Maintenance	73	135	0.000633162	0.00949742
	Cyclin A:Cdk2-associated events at S phase entry	54	90	0.000315647	0.00505036
	Cyclin E associated events during G1/S transition	53	88	0.000326822	0.00522916
	Deposition of new CENPA-containing nucleosomes at the centromere	33	53	0.00236746	0.0284096
	EML4 and NUDC in mitotic spindle formation	72	121	4.71425e-05	0.000942851
	FBXL7 down-regulates AURKA during mitotic entry and in early mitosis	44	55	1.83822e-06	7.35286e-05
	G1/S DNA Damage Checkpoints	45	72	0.000417199	0.00625798
	G1/S Transition	90	150	4.34477e-06	0.000152067
	G2/M Checkpoints	104	153	2.36835e-09	1.49206e-07
	G2/M DNA damage checkpoint	50	80	0.000208984	0.00355272
	G2/M Transition	120	212	2.05099e-06	8.20397e-05
	M Phase	245	415	2.31704e-13	3.24578e-11
	Mitotic Anaphase	156	249	1.00387e-10	6.92668e-09
	Mitotic G1 phase and G1/S transition	97	174	3.20678e-05	0.000670567
	Mitotic G2-G2/M phases	120	214	3.1432e-06	0.000118723
	Mitotic Metaphase and Anaphase	156	250	1.32086e-10	8.84974e-09
	Mitotic Prometaphase	124	211	2.25521e-07	1.21781e-05
	Mitotic Spindle Checkpoint	70	111	1.02164e-05	0.000275843
	Nucleosome assembly	33	53	0.00236746	0.0284096
	Orc1 removal from chromatin	51	73	1.20901e-05	0.000314342
	p53-Dependent G1 DNA Damage Response	43	70	0.000768239	0.0107553
	p53-Dependent G1/S DNA damage checkpoint	43	70	0.000768239	0.0107553
	p53-Independent DNA Damage Response	42	54	6.03456e-06	0.000187071
	p53-Independent G1/S DNA damage checkpoint	42	54	6.03456e-06	0.000187071
	Recruitment of mitotic centrosome proteins and complexes	47	81	0.00142172	0.0184823
	Regulation of APC/C activators between G1/S and early anaphase	57	83	6.34779e-06	0.000190434
	Regulation of mitotic cell cycle	62	92	4.57709e-06	0.000155621
	Resolution of Sister Chromatid Cohesion	76	134	0.000128614	0.00218643
	S Phase	102	179	8.74321e-06	0.000253553
	SCF(Skp2)-mediated degradation of p27/p21	44	62	3.20318e-05	0.000670567
	SCF-beta-TrCP mediated degradation of Emi1	42	55	9.24164e-06	0.000268008
	Separation of Sister Chromatids	124	195	3.47829e-09	2.12175e-07
	Stabilization of p53	42	59	4.45311e-05	0.000890622
	Switching of origins to a post-replicative state	61	94	1.62337e-05	0.000373376
	Synthesis of DNA	82	132	3.29787e-06	0.000118723
	The role of GTSE1 in G2/M progression after G2 checkpoint	53	83	8.25208e-05	0.00148537
	Ubiquitin Mediated Degradation of Phosphorylated Cdc25A	42	54	6.03456e-06	0.000187071
	Ubiquitin-dependent degradation of Cyclin D	42	54	6.03456e-06	0.000187071
Cellular responses to stimuli	ATF6 (ATF6-alpha) activates chaperones	14	17	0.00431282	0.047441
	Regulation of HSF1-mediated heat shock response	60	113	0.00265838	0.0319005
	Unfolded Protein Response (UPR)	82	155	0.0005809	0.0087135
	Cellular response to chemical stress	128	274	0.00246557	0.0295869
	Cellular response to hypoxia	53	86	0.0001925	0.0032725
	Cellular response to starvation	114	176	5.58721e-09	3.35232e-07
	Cellular responses to stimuli	494	1025	8.31947e-11	6.07321e-09
	Cellular responses to stress	492	1007	1.37758e-11	1.11584e-09
	GSK3B and BTRC:CUL1-mediated-degradation of NFE2L2	41	54	1.33182e-05	0.000346273
	KEAP1-NFE2L2 pathway	75	146	0.00202364	0.0263073
	Oxygen-dependent proline hydroxylation of Hypoxia-inducible Factor Alpha	50	72	1.69967e-05	0.000390923
	Response of EIF2AK4 (GCN2) to amino acid deficiency	94	115	1.386e-12	1.44144e-10
developmental biology	Axon guidance	255	585	0.00141913	0.0184823
	Nervous system development	266	621	0.00273268	0.0327922
	Regulation of expression of SLITs and ROBOs	139	183	1.9984e-15	9.15268e-13
	Signaling by ROBO receptors	155	235	3.0792e-12	2.9124e-10
disease	Defective CFTR causes cystic fibrosis	47	66	1.62902e-05	0.000374675
	Hh mutants abrogate ligand secretion	46	64	1.59425e-05	0.000373376
	Hh mutants are degraded by ERAD	45	61	1.05509e-05	0.000284875
	HIV Infection	144	260	6.77061e-07	3.04678e-05
	HIV Life Cycle	88	175	0.00162469	0.0211209
	Host Interactions of HIV factors	88	151	1.57526e-05	0.000373376
	Influenza Infection	134	198	1.71495e-11	1.35481e-09
	Influenza Viral RNA Transcription and Replication	119	173	8.79281e-11	6.2429e-09
	Late Phase of HIV Life Cycle	82	160	0.0013869	0.0184823
	SARS-CoV-1 modulates host translation machinery	35	41	5.14141e-06	0.000172619
	SARS-CoV-1-host interactions	63	118	0.00188154	0.0244601
	SARS-CoV-2 modulates host translation machinery	41	62	0.000246418	0.00399312
	Signaling by FGFR2 IIIa TM	18	24	0.00355456	0.0391002
	Vif-mediated degradation of APOBEC3G	44	56	2.876e-06	0.000109288
	Viral mRNA Translation	87	114	2.55857e-10	1.66307e-08
	Vpu mediated degradation of CD4	41	53	8.73087e-06	0.000253195
DNA repair	DNA Damage Bypass	34	57	0.0039393	0.0433323
	DNA Damage Recognition in GG-NER	27	40	0.00192566	0.0250336
	Dual Incision in GG-NER	29	41	0.000673961	0.00963055
	Dual incision in TC-NER	46	68	6.53376e-05	0.00124141
	Formation of TC-NER Pre-Incision Complex	37	56	0.000484343	0.00726515
	Gap-filling DNA repair synthesis and ligation in GG-NER	20	27	0.00253831	0.0304598
	Gap-filling DNA repair synthesis and ligation in TC-NER	44	66	0.000126744	0.00215464
	Global Genome Nucleotide Excision Repair (GG-NER)	58	92	5.55534e-05	0.00105551
	Homology Directed Repair	67	130	0.00312161	0.0374593
	Nucleotide Excision Repair	76	119	2.8605e-06	0.000109288
	Recognition of DNA damage by PCNA-containing replication complex	24	30	0.000359682	0.00575491
	Transcription-Coupled Nucleotide Excision Repair (TC-NER)	57	85	1.23333e-05	0.000320666
	Translesion synthesis by POLI	16	20	0.00315884	0.037906
DNA replication	Assembly of the pre-replicative complex	72	113	5.52321e-06	0.000182266
	DNA Replication	102	168	6.33362e-07	2.91347e-05
	DNA Replication Pre-Initiation	86	131	2.24984e-07	1.21781e-05
Gene expression (transcription)	NoRC negatively regulates rRNA expression	44	79	0.00404441	0.0444885
	Regulation of RUNX2 expression and activity	48	83	0.0013627	0.0184823
	Regulation of RUNX3 expression and activity	40	57	8.91904e-05	0.00160543
	RNA Polymerase II Transcription Termination	47	69	4.67809e-05	0.000935617
	RUNX1 regulates transcription of genes involved in differentiation of HSCs	61	105	0.000308154	0.00493046
	TP53 Regulates Transcription of DNA Repair Genes	54	86	0.000107675	0.00193814
	Transcriptional regulation by small RNAs	47	80	0.00111678	0.0156349
immune system	Activation of NF-kappaB in B cells	45	72	0.000417199	0.00625798
	Cross-presentation of soluble exogenous antigens (endosomes)	36	53	0.000350326	0.00560522
	Dectin-1 mediated noncanonical NF-kB signaling	45	66	6.53059e-05	0.00124081
	Downstream signaling events of B Cell Receptor (BCR)	51	91	0.00187167	0.0243317
	NIK-->noncanonical NF-kB signaling	44	61	2.20995e-05	0.00048619
	Antigen processing: Ubiquitination & Proteasome degradation	144	315	0.00300269	0.0360323
metabolism	Complex I biogenesis	43	59	2.14989e-05	0.000472976
	Regulation of ornithine decarboxylase (ODC)	40	51	8.18725e-06	0.000245618
	Respiratory electron transport	78	118	6.16583e-07	2.89794e-05
	Respiratory electron transport, ATP synthesis by chemiosmotic coupling, and heat production by uncoupling proteins.	94	153	1.05182e-06	4.52281e-05
	Selenoamino acid metabolism	100	180	2.786e-05	0.000603157
	Selenocysteine synthesis	90	112	9.77363e-12	8.20985e-10
	The citric acid (TCA) cycle and respiratory electron transport	121	238	0.000171627	0.00291767
Metabolism of proteins	Activation of the mRNA upon binding of the cap-binding complex and eIFs, and subsequent binding to 43S	52	66	3.57761e-07	1.86036e-05
	Cap-dependent Translation Initiation	109	130	4.88498e-15	1.24079e-12
	Deubiquitination	146	289	5.29049e-05	0.00100519
	E3 ubiquitin ligases ubiquitinate target proteins	37	60	0.00159334	0.0207134
	Eukaryotic Translation Elongation	90	102	7.17204e-14	1.36986e-11
	Eukaryotic Translation Initiation	109	130	4.88498e-15	1.24079e-12
	Eukaryotic Translation Termination	88	106	3.20044e-12	2.9124e-10
	Formation of a pool of free 40S subunits	98	106	3.33067e-16	2.54463e-13
	Formation of the ternary complex, and subsequently, the 43S complex	47	54	8.27909e-08	4.80187e-06
	GTP hydrolysis and joining of the 60S ribosomal subunit	105	120	1.11022e-15	6.36158e-13
	L13a-mediated translational silencing of Ceruloplasmin expression	104	120	2.66454e-15	9.80216e-13
	Mitochondrial translation	56	102	0.00181321	0.0235718
	Mitochondrial translation elongation	56	94	0.00029378	0.00470048
	Mitochondrial translation initiation	55	96	0.000798095	0.0111733
	Mitochondrial translation termination	55	94	0.000499092	0.00748638
	Neddylation	129	254	0.000112006	0.0020161
	Peptide chain elongation	88	97	3.04201e-14	6.96621e-12
	Protein ubiquitination	50	83	0.000469192	0.00703788
	Ribosomal scanning and start codon recognition	51	64	3.32207e-07	1.76069e-05
	SRP-dependent cotranslational protein targeting to membrane	106	119	2.22045e-16	2.54463e-13
	SUMO E3 ligases SUMOylate target proteins	90	183	0.00266218	0.0319462
	SUMOylation	94	192	0.00247303	0.0296763
	SUMOylation of DNA damage response and repair proteins	47	81	0.00142172	0.0184823
	Translation	208	339	5.29132e-13	6.03211e-11
	Translation initiation complex formation	51	62	1.3166e-07	7.5046e-06
	Ub-specific processing proteases	108	206	0.000125303	0.00215464
	UCH proteinases	61	98	5.15793e-05	0.00100519
Metabolism of RNA	AUF1 (hnRNP D0) binds and destabilizes mRNA	46	56	5.43258e-07	2.60764e-05
	Major pathway of rRNA processing in the nucleolus and cytosol	134	189	7.90923e-13	8.62106e-11
	Metabolism of RNA	460	830	1.11022e-16	2.54463e-13
	mRNA 3'-end processing	41	60	0.00012749	0.00216733
	mRNA Splicing	153	224	3.30291e-13	3.9635e-11
	mRNA Splicing - Major Pathway	149	213	1.1624e-13	1.89472e-11
	mRNA Splicing - Minor Pathway	37	54	0.00024957	0.00399312
	Nonsense Mediated Decay (NMD) enhanced by the Exon Junction Complex (EJC)	101	124	2.55573e-13	3.24578e-11
	Nonsense Mediated Decay (NMD) independent of the Exon Junction Complex (EJC)	89	101	1.05582e-13	1.85825e-11
	Nonsense-Mediated Decay (NMD)	101	124	2.55573e-13	3.24578e-11
	Processing of Capped Intron-Containing Pre-mRNA	193	299	4.77396e-14	9.92983e-12
	Regulation of mRNA stability by proteins that bind AU-rich elements	66	93	4.24394e-07	2.12197e-05
	rRNA processing	157	247	3.19672e-11	2.42951e-09
	rRNA processing in the nucleus and cytosol	142	207	1.70708e-12	1.69001e-10
	Transport of Mature mRNA derived from an Intron-Containing Transcript	47	81	0.00142172	0.0184823
	Transport of Mature Transcript to Cytoplasm	52	90	0.000908539	0.0127196
organelle biogenesis and maintenance	Cristae formation	24	31	0.000564611	0.00846917
Programmed Cell Death	Apoptosis	95	192	0.00175158	0.0227705
	Regulation of activated PAK-2p34 by proteasome mediated degradation	40	50	5.23088e-06	0.000172619
	Regulation of Apoptosis	41	54	1.33182e-05	0.000346273
signal transduction	Asymmetric localization of PCP proteins	44	66	0.000126744	0.00215464
	Degradation of AXIN	43	57	9.71661e-06	0.000272065
	Degradation of beta-catenin by the destruction complex	53	91	0.000687896	0.00963055
	Degradation of DVL	42	57	2.0811e-05	0.000472976
	Degradation of GLI1 by the proteasome	44	62	3.20318e-05	0.000670567
	Degradation of GLI2 by the proteasome	45	62	1.55361e-05	0.000373376
	GLI3 is processed to GLI3R by the proteasome	45	62	1.55361e-05	0.000373376
	Hedgehog ligand biogenesis	48	72	6.4873e-05	0.00123259
	Hedgehog 'on' state	58	92	5.55534e-05	0.00105551
	Negative regulation of NOTCH4 signaling	43	57	9.71661e-06	0.000272065
	PCP/CE pathway	55	99	0.00154561	0.020093
	PTEN Regulation	88	171	0.000850444	0.0119062
	Regulation of PTEN stability and activity	50	74	3.35284e-05	0.000670567
	Regulation of RAS by GAPs	45	71	0.000313318	0.00501308
	RHO GTPase Effectors	156	325	0.000302078	0.00483324
	RHO GTPases Activate Formins	83	149	0.000115611	0.002081
	Signaling by NOTCH4	52	92	0.00143368	0.0186379
	Signaling by Rho GTPases	299	708	0.00327222	0.0391002
	Signaling by Rho GTPases, Miro GTPases and RHOBTB3	307	724	0.00235114	0.0282137
	Signaling by Hedgehog	83	168	0.00336973	0.0391002
Vesicle-mediated transport	Endosomal Sorting Complex Required For Transport (ESCRT)	24	35	0.00272221	0.0326665

## Sheet: HOXB6_up_Adult
Pathways from genes correlating positively with HOXB6 in normal tissues
Pathway category	Pathway name	Entities found	Entities total	p-value	FDR		Pathways identified by Reactome using positively co-expressed genes with HOXB6 in adult pancreas
Immune system	Antigen Presentation: Folding, assembly and peptide loading of class I MHC	73	108	1.11022e-16	8.32667e-15
	Endosomal/Vacuolar pathway	73	82	1.11022e-16	8.32667e-15
	Class I MHC mediated antigen processing & presentation	85	479	1.11022e-16	8.32667e-15
	ER-Phagosome pathway	77	173	1.11022e-16	8.32667e-15
	Antigen processing-Cross presentation	77	195	1.11022e-16	8.32667e-15
	Immunoregulatory interactions between a Lymphoid and a non-Lymphoid cell	80	316	1.11022e-16	8.32667e-15
	Adaptive Immune System	124	1012	1.11022e-16	8.32667e-15
	Immune System	194	2703	1.11022e-16	8.32667e-15
	Interferon gamma signaling	104	252	1.11022e-16	8.32667e-15
	Interferon Signaling	119	397	1.11022e-16	8.32667e-15
	Cytokine Signaling in Immune system	148	1115	1.11022e-16	8.32667e-15
	Interferon alpha/beta signaling	90	190	1.11022e-16	8.32667e-15
	Translocation of ZAP-70 to Immunological synapse	16	42	3.26403e-11	2.31746e-09
	Phosphorylation of CD3 and TCR zeta chains	16	45	8.82453e-11	5.55945e-09
	PD-1 signaling	16	45	8.82453e-11	5.55945e-09
	Generation of second messenger molecules	16	59	4.04156e-09	2.42493e-07
	Costimulation by the CD28 family	19	99	3.55341e-08	1.91884e-06
	Downstream TCR signaling	19	124	1.02851e-06	5.25854e-05
	MHC class II antigen presentation	21	149	1.05171e-06	5.25854e-05
	TCR signaling	19	147	1.12793e-05	0.000541405
Disease	Infectious disease	104	1512	3.4928e-08	1.91884e-06
	SARS-CoV-2-host interactions	75	315	1.11022e-16	8.32667e-15
	SARS-CoV-2 activates/modulates innate and adaptive immune responses	73	227	1.11022e-16	8.32667e-15
	SARS-CoV Infections	84	639	1.11022e-16	8.32667e-15
	SARS-CoV-2 Infection	78	434	1.11022e-16	8.32667e-15
	Disease	137	2596	0.00029866	0.0137384
Developmental biology	ROBO receptors bind AKAP5	4	11	0.00108232	0.0443752
