# Supplementary material for: Homeobox protein B6 and homeobox protein B8 control immune-cancer cell interactions in pancreatic cancer
Source: Mol Biomed. 2025 Jul 7;6:48. doi: 10.1186/s43556-025-00292-5 (PMC12229978; doi:10.1186/s43556-025-00292-5)
Supplement: Supplementary file 1 — Supplementary Material 1. [file 43556_2025_292_MOESM1_ESM.zip › TableS5.xlsx]

## Sheet: deseqresult_HOXB6_Ctrl
Genes	baseMean	log2FoldChange	lfcSE	stat	pvalue	padj
LAMC2	17064.6	1.57271	0.0806325	19.5046	1.00332e-84	1.71e-80
CTSV	4101.28	1.23321	0.071489	17.2504	1.11191e-66	9.49e-63
CLDN1	6391.09	1.7156	0.10664	16.0877	3.11121e-58	1.77e-54
GPX3	3822.42	3.81741	0.264427	14.4366	3.04701e-47	1.3e-43
KCTD20	7416.15	-0.62212	0.0436971	-14.2371	5.39219e-46	1.84e-42
MET	24887.9	0.8862	0.0635951	13.935	3.87957e-44	1.08e-40
TIMP2	8185.31	0.79037	0.0567553	13.9259	4.4078e-44	1.08e-40
MYPN	13486.7	0.70526	0.051978	13.5684	6.16394e-42	1.32e-38
DKK1	17949.7	-0.702286	0.0519379	-13.5216	1.16534e-41	2.21e-38
GPALPP1	1002.87	-0.908586	0.0681615	-13.3299	1.55124e-40	2.65e-37
COL1A1	2799.48	-1.75139	0.131881	-13.2801	3.02024e-40	4.69e-37
MYH15	1396.46	1.40662	0.106047	13.2641	3.73815e-40	5.32e-37
SPNS2	1910.69	1.94717	0.147211	13.2271	6.12029e-40	8.04e-37
CLDN4	6121.41	1.11965	0.090175	12.4164	2.12953e-35	2.6e-32
MPP1	11563.4	0.605593	0.0491058	12.3324	6.06085e-35	6.85e-32
PLIN2	2925.42	0.886602	0.071919	12.3278	6.41892e-35	6.85e-32
SMAP1	5178.12	0.518196	0.0429299	12.0707	1.50756e-33	1.51e-30
CD82	4939.76	1.21404	0.103358	11.746	7.40519e-32	7.03e-29
MARCHF4	1839.21	1.59321	0.136402	11.6803	1.60794e-31	1.45e-28
ZNF219	709.708	1.10139	0.0951797	11.5717	5.73388e-31	4.9e-28
SPARC	2895.83	-1.52376	0.132178	-11.528	9.52841e-31	7.75e-28
SMARCD3	1017.42	-0.863029	0.0754773	-11.4343	2.8186e-30	2.19e-27
ACE	295.221	-2.01418	0.176866	-11.3881	4.79072e-30	3.56e-27
NPC2	4470.03	0.694238	0.061106	11.3612	6.52393e-30	4.64e-27
MATN2	1259.43	1.78991	0.158799	11.2715	1.81356e-29	1.24e-26
CSTB	10065.1	0.746059	0.0665493	11.2106	3.61622e-29	2.38e-26
HHIPL2	448.501	-1.28003	0.115385	-11.0935	1.34874e-28	8.53e-26
CTD-2501B8.1	190.181	-2.09456	0.189528	-11.0514	2.15756e-28	1.32e-25
CTSS	566.53	2.31768	0.210137	11.0294	2.75793e-28	1.62e-25
DKK3	13771.8	0.48253	0.0439277	10.9847	4.52946e-28	2.58e-25
B3GAT2	3838.52	0.532465	0.0486088	10.9541	6.35234e-28	3.5e-25
KIAA0319	1102.43	1.28673	0.11819	10.887	1.33004e-27	7.1e-25
EBI3	395.913	2.25144	0.207872	10.8309	2.45721e-27	1.27e-24
ABL2	8638.72	0.90399	0.083808	10.7864	3.98923e-27	2e-24
ARHGEF28	6211.28	0.466444	0.0444127	10.5025	8.41398e-26	4.11e-23
ITGBL1	2299.32	0.847068	0.0809306	10.4666	1.22986e-25	5.83e-23
PTX3	1221.54	1.66743	0.160449	10.3923	2.68831e-25	1.24e-22
TMEM159	1314.44	1.40461	0.13672	10.2736	9.26988e-25	4.17e-22
BEND6	1839.67	0.704224	0.0689772	10.2095	1.79759e-24	7.67e-22
REEP5	9697.45	0.304473	0.0298201	10.2103	1.78308e-24	7.67e-22
CTSA	13425.7	0.523579	0.0513481	10.1966	2.0525e-24	8.55e-22
PPP2R1B	8224.04	0.419551	0.0413385	10.1492	3.34207e-24	1.36e-21
STAC	2878.43	0.838894	0.083211	10.0815	6.66775e-24	2.65e-21
CNOT9	6799.13	-0.456131	0.0454175	-10.043	9.85798e-24	3.83e-21
LPAR3	1069.78	-0.736615	0.073728	-9.99098	1.66921e-23	6.33e-21
SQSTM1	92353.6	0.744288	0.0752528	9.89051	4.57708e-23	1.7e-20
NAV2	6925.36	0.757017	0.0772715	9.79685	1.16153e-22	4.22e-20
CTSD	78720.5	0.770561	0.0790125	9.7524	1.80161e-22	6.41e-20
RP11-295K3.1	79952.7	0.76483	0.0787567	9.7113	2.69879e-22	9.41e-20
FAM210B	547.494	-0.884667	0.0914008	-9.67899	3.70352e-22	1.24e-19
PROS1	2448.14	1.63882	0.169302	9.67988	3.67162e-22	1.24e-19
MRNIP	48491.2	0.784984	0.0813263	9.65227	4.80782e-22	1.58e-19
CASP4	2623.09	1.06322	0.110319	9.6377	5.54137e-22	1.79e-19
AF011889.5	28866.2	0.733029	0.0768028	9.54431	1.37021e-21	4.33e-19
S100A3	923.97	0.844059	0.0885604	9.53089	1.55946e-21	4.84e-19
CEP295NL	813.802	0.809599	0.0850116	9.52339	1.67619e-21	5.11e-19
GXYLT1	3015.58	-0.508829	0.0535298	-9.50554	1.99018e-21	5.96e-19
BTN2A2	710.079	1.16538	0.12281	9.48927	2.32663e-21	6.85e-19
HTRA1	855.631	-1.1422	0.120586	-9.47208	2.74324e-21	7.94e-19
IDS	27892.3	0.743815	0.0786086	9.46227	3.01342e-21	8.58e-19
CAP2	4933.42	0.462746	0.0490688	9.43056	4.07909e-21	1.14e-18
TGFBI	22592.3	-0.716794	0.0760718	-9.4226	4.40057e-21	1.21e-18
HDAC9	2082.8	0.719525	0.0763821	9.42006	4.50813e-21	1.22e-18
TUBB4A	120.088	2.44346	0.259602	9.41235	4.85165e-21	1.29e-18
TXNRD1	73452.4	0.520746	0.0554807	9.38608	6.22763e-21	1.64e-18
FNBP1	8840.6	0.409722	0.0437554	9.36392	7.68344e-21	1.99e-18
NOTCH2	24708.9	0.41075	0.0439021	9.35605	8.27756e-21	2.11e-18
PPP3CA	3317.95	0.430684	0.0460777	9.34692	9.02368e-21	2.27e-18
RAB3IP	2487.85	0.857582	0.0922344	9.29785	1.43309e-20	3.55e-18
CLGN	1136.64	0.823215	0.0891148	9.23769	2.51879e-20	6.14e-18
DLX4	395.07	-1.12435	0.122387	-9.18688	4.04397e-20	9.73e-18
TMEM14B	12906.7	0.712998	0.0778799	9.15509	5.43109e-20	1.29e-17
HSD17B14	902.643	1.20707	0.132004	9.14418	6.00812e-20	1.41e-17
CRY1	5160.95	0.460949	0.0505307	9.12216	7.3643e-20	1.7e-17
FGF14	1329.68	0.818862	0.0898867	9.10994	8.24295e-20	1.88e-17
VPS18	4699.03	0.577736	0.0635417	9.09223	9.703e-20	2.18e-17
GNS	18483.4	0.62556	0.0690115	9.06458	1.25084e-19	2.74e-17
TMCC2	424.792	0.855253	0.0943425	9.06541	1.2414e-19	2.74e-17
QSOX1	18008.7	0.368759	0.0407859	9.04132	1.54795e-19	3.35e-17
HEXA	10368.3	0.612049	0.0678729	9.01758	1.92297e-19	4.1e-17
RP11-637O19.3	13160.5	0.696318	0.0772329	9.01581	1.95415e-19	4.12e-17
PHLDA3	777.18	0.754724	0.0840044	8.98434	2.6029e-19	5.42e-17
MYLK	2028.04	0.592833	0.0660654	8.97343	2.87417e-19	5.91e-17
MCTP1	6881.31	0.505266	0.056355	8.96577	3.08112e-19	6.26e-17
GNA15	1162.46	0.655956	0.0732113	8.95978	3.25339e-19	6.46e-17
RP11-106M3.2	10462.3	0.610266	0.0681058	8.96055	3.23073e-19	6.46e-17
AC025263.3	1078.82	0.777962	0.0869989	8.9422	3.81482e-19	7.49e-17
RYR1	2765.89	-0.64552	0.0723121	-8.92686	4.38268e-19	8.5e-17
ARNTL2	16274.1	0.608674	0.0683044	8.9112	5.04833e-19	9.69e-17
MOSPD1	7912.46	0.688566	0.0777087	8.86086	7.94024e-19	1.51e-16
CD63	30307.9	0.53187	0.0603337	8.81547	1.19183e-18	2.24e-16
APOE	5860.35	0.795168	0.09025	8.81074	1.24328e-18	2.31e-16
KCNQ2	382.858	-1.46011	0.165866	-8.80299	1.3322e-18	2.45e-16
LMX1B	198.165	-1.05153	0.119477	-8.80112	1.35453e-18	2.46e-16
PAM	9596.35	0.528885	0.0601924	8.78658	1.54182e-18	2.77e-16
CADM4	274.649	1.10039	0.125772	8.74907	2.15113e-18	3.83e-16
CCDC8	329.575	-1.00969	0.115477	-8.74358	2.25828e-18	3.98e-16
STRIP2	1653.14	1.20379	0.137712	8.74133	2.30379e-18	4.01e-16
FARP2	5447.65	0.433184	0.0496721	8.72087	2.76074e-18	4.76e-16
ENPP4	1051.29	0.713637	0.0820301	8.69969	3.32779e-18	5.68e-16
TUB	841.25	-1.20727	0.139179	-8.67427	4.16202e-18	7.04e-16
LAYN	1832.31	0.666559	0.0769538	8.6618	4.64355e-18	7.77e-16
VAT1	12548.3	0.706031	0.0815883	8.65358	4.99092e-18	8.27e-16
SLFN5	1072.62	1.13277	0.130959	8.64982	5.15811e-18	8.47e-16
MSRB3	8230.07	0.379363	0.0439085	8.63986	5.62823e-18	9.07e-16
TFCP2L1	183.332	-1.39793	0.161797	-8.63998	5.62246e-18	9.07e-16
MCFD2	11962.5	0.617203	0.0715264	8.62902	6.18786e-18	9.88e-16
SNX8	7726.47	0.369059	0.0427832	8.62627	6.33875e-18	1e-15
GAB2	2935.39	0.688206	0.0798595	8.61771	6.83094e-18	1.07e-15
VEPH1	1283.53	1.64526	0.191098	8.60951	7.3371e-18	1.14e-15
NFKBIE	2817.3	0.743482	0.0868376	8.56175	1.1117e-17	1.71e-15
BLVRB	1799.85	1.11935	0.131019	8.54338	1.30355e-17	1.99e-15
PLBD2	10390.7	0.394704	0.0462623	8.53188	1.43993e-17	2.18e-15
ARL6IP5	5843.76	0.60652	0.0711004	8.53048	1.45743e-17	2.18e-15
ADAM9	17345.4	0.491157	0.0576973	8.51265	1.7e-17	2.52e-15
PMP22	524.768	-0.90071	0.105952	-8.50115	1.87721e-17	2.76e-15
ATP8B1	2165.58	1.19413	0.14101	8.46842	2.48744e-17	3.6e-15
WNT9A	1039.46	0.856554	0.101137	8.46926	2.4695e-17	3.6e-15
PPP1R1B	158.605	-2.04636	0.2425	-8.43861	3.21128e-17	4.61e-15
B4GALNT1	6509.05	0.525555	0.0623788	8.42522	3.60085e-17	5.08e-15
HLA-E	12714.7	0.898874	0.106685	8.42548	3.59263e-17	5.08e-15
ABHD4	814.297	1.46912	0.174504	8.41884	3.80239e-17	5.32e-15
WDR1	23891.4	0.480988	0.057165	8.41403	3.9616e-17	5.5e-15
SLC22A31	86.5174	-1.91063	0.227525	-8.39746	4.56258e-17	6.28e-15
NCEH1	29462.6	0.846001	0.100916	8.38325	5.14868e-17	7.03e-15
SUSD1	1790.78	0.566383	0.0676073	8.37753	5.4049e-17	7.32e-15
GLMP	4297.13	0.675613	0.0807202	8.36981	5.77115e-17	7.76e-15
P3H2	13427.9	0.545881	0.065265	8.36406	6.05969e-17	8.08e-15
PBX2	6573.37	-0.379855	0.0454213	-8.36293	6.11786e-17	8.1e-15
SEPTIN8	2305.27	-0.495161	0.0593958	-8.33663	7.64387e-17	1e-14
LHFPL6	2368.28	0.644864	0.0774774	8.32326	8.55779e-17	1.12e-14
SDC3	3801.8	-0.549639	0.0661784	-8.30542	9.94679e-17	1.29e-14
SIK1B	2019.11	0.844767	0.101784	8.29957	1.04489e-16	1.34e-14
MAGED4	119.302	-1.43225	0.172842	-8.28644	1.16684e-16	1.49e-14
SH3RF2	4940.59	0.888558	0.10731	8.28026	1.22905e-16	1.55e-14
TCN2	429.247	1.36317	0.164679	8.27776	1.25516e-16	1.58e-14
ACADSB	1149.86	-0.595357	0.0719619	-8.27322	1.30388e-16	1.63e-14
PLS3	25515.3	0.398417	0.0482088	8.2644	1.40395e-16	1.74e-14
ULK1	7029.57	0.897983	0.108687	8.26209	1.43143e-16	1.76e-14
SERPINB1	2649.27	0.468839	0.0567736	8.25804	1.48088e-16	1.81e-14
BMP5	778.952	1.03524	0.125636	8.23995	1.72283e-16	2.09e-14
SEMA4C	2473.28	-0.557	0.067624	-8.23673	1.76988e-16	2.13e-14
VEGFC	2774.79	0.621499	0.0755062	8.2311	1.85497e-16	2.22e-14
SFRP4	5060.96	0.425246	0.051691	8.22669	1.92464e-16	2.28e-14
TPM2	31892	0.768024	0.0935131	8.213	2.15725e-16	2.54e-14
SLC7A11	4527.81	0.956739	0.11656	8.20809	2.2473e-16	2.63e-14
RHOQ	5107.22	0.485277	0.0591365	8.20604	2.28603e-16	2.66e-14
MAGED4B	119.565	-1.42447	0.17362	-8.2045	2.31553e-16	2.67e-14
EPDR1	4960.92	0.430131	0.0527591	8.15274	3.5577e-16	4.08e-14
NDST1	20463.5	0.458934	0.0563174	8.14907	3.66744e-16	4.18e-14
OCIAD2	2368.55	0.614525	0.0755076	8.13858	3.99937e-16	4.52e-14
MR1	194.808	1.77449	0.218159	8.13389	4.15716e-16	4.67e-14
SIK1	2566.05	0.824448	0.101474	8.12472	4.48405e-16	5e-14
HOXB6	4829.85	-0.774665	0.0954913	-8.11241	4.96241e-16	5.5e-14
ZC4H2	1113.99	0.560768	0.0691303	8.11176	4.98935e-16	5.5e-14
HEXB	18231.2	0.434947	0.0536793	8.1027	5.37533e-16	5.88e-14
IL32	3560.7	2.28603	0.282398	8.09506	5.72382e-16	6.23e-14
PGGHG	3769.07	-0.94528	0.116825	-8.09141	5.8976e-16	6.37e-14
WBP2	10198.1	0.609011	0.0753987	8.07721	6.62665e-16	7.12e-14
TMC5	349.988	1.35805	0.168597	8.05498	7.94939e-16	8.48e-14
SLC52A3	768.055	0.561725	0.069774	8.05064	8.23655e-16	8.74e-14
BASP1	10799.7	0.556998	0.0692561	8.04259	8.79574e-16	9.27e-14
DLX3	317.41	-1.62649	0.203027	-8.01123	1.1357e-15	1.19e-13
FAM102A	28109.3	0.440952	0.0550637	8.00802	1.16566e-15	1.21e-13
ERCC5	1575.29	0.573896	0.0717487	7.99869	1.25751e-15	1.3e-13
GTDC1	1453.6	0.574653	0.0718837	7.99421	1.30411e-15	1.34e-13
ANKRD33B	4169.57	0.590626	0.0741102	7.96956	1.59244e-15	1.63e-13
GBP2	186.019	2.32627	0.291931	7.96855	1.60542e-15	1.63e-13
CLTA	39933.4	0.269123	0.0338324	7.9546	1.79709e-15	1.82e-13
CDK6	9216.96	-0.404089	0.0508262	-7.95041	1.85902e-15	1.87e-13
RBM8A	11225.7	-0.344835	0.0434445	-7.93736	2.06536e-15	2.06e-13
CDX2	127.892	-1.51959	0.191626	-7.92997	2.19202e-15	2.18e-13
ASS1	441.811	-1.00577	0.126879	-7.92694	2.24618e-15	2.22e-13
PRKAG2	8543.47	0.550352	0.0694893	7.91995	2.37614e-15	2.33e-13
ZFYVE1	2145.96	0.466477	0.0589531	7.91269	2.51887e-15	2.46e-13
RAB29	2170.43	0.636551	0.0805536	7.90221	2.74002e-15	2.66e-13
HKDC1	198.644	2.02352	0.256863	7.8778	3.33182e-15	3.21e-13
OPRD1	672.279	-1.00949	0.128251	-7.87123	3.51179e-15	3.37e-13
WNT4	278.4	1.28328	0.163051	7.87043	3.53415e-15	3.37e-13
SPAG9	33419.3	0.636134	0.080943	7.85905	3.87072e-15	3.67e-13
SLC9A7	17279.2	0.362941	0.0462014	7.85562	3.97804e-15	3.75e-13
SYTL2	15574.7	0.382276	0.0486738	7.85383	4.0351e-15	3.79e-13
APLP2	95781.7	0.410028	0.0522699	7.84444	4.34898e-15	4.06e-13
NEXN	1519.65	0.687571	0.0876662	7.84306	4.397e-15	4.08e-13
LEPROT	8010.71	0.411079	0.0524675	7.83492	4.69133e-15	4.33e-13
ATP6V0D1	4263.37	0.607429	0.0775815	7.82955	4.89608e-15	4.49e-13
BIRC3	24942.8	0.732263	0.0935844	7.82462	5.09176e-15	4.65e-13
BMP7	198.292	-1.10555	0.141349	-7.82142	5.22321e-15	4.74e-13
GRN	9662.87	0.763968	0.0978694	7.806	5.90324e-15	5.31e-13
HERC4	18085.6	0.582786	0.0746605	7.80582	5.91149e-15	5.31e-13
ZFAND3	7916.81	0.464537	0.0595741	7.79763	6.30784e-15	5.64e-13
NRG1	2959.11	0.481836	0.0619569	7.77696	7.429e-15	6.61e-13
SLC66A1	2269.74	0.616657	0.0793621	7.77017	7.83778e-15	6.93e-13
ASAH1	2827	0.687597	0.0885343	7.76645	8.07156e-15	7.1e-13
NDRG3	5691.78	0.279304	0.035973	7.76427	8.21154e-15	7.19e-13
TLCD4	207.34	1.23049	0.158859	7.74579	9.49869e-15	8.28e-13
RAB10	18304.6	0.542426	0.070232	7.72335	1.13309e-14	9.82e-13
ABCG2	5382.45	0.518496	0.0672905	7.70533	1.30505e-14	1.13e-12
SRXN1	9854.35	0.592292	0.0769523	7.69688	1.39433e-14	1.2e-12
ITM2C	5562.13	-0.430773	0.0561184	-7.67615	1.63943e-14	1.4e-12
UPP1	14436	1.25666	0.16385	7.6696	1.72531e-14	1.47e-12
RP5-850E9.3	9976.78	0.591133	0.0772268	7.6545	1.94065e-14	1.64e-12
PLEKHB2	17897.2	0.694038	0.0907556	7.64732	2.05208e-14	1.73e-12
SLC36A1	1901.12	0.712695	0.0934572	7.62589	2.42352e-14	2.03e-12
PTPN1	7288.57	0.627112	0.0822887	7.62088	2.51955e-14	2.1e-12
SRPRA	18276.4	0.409703	0.053808	7.61417	2.65397e-14	2.2e-12
REPS2	300.93	-0.844032	0.110896	-7.61101	2.71958e-14	2.24e-12
NPEPPS	14449.3	0.448979	0.0590391	7.60478	2.85385e-14	2.34e-12
RB1CC1	7487.34	0.58359	0.0767444	7.60433	2.86374e-14	2.34e-12
ATP6V1C1	10492.8	0.434147	0.0571364	7.59843	2.99734e-14	2.44e-12
PLIN3	13986.2	0.430376	0.0567198	7.58775	3.25499e-14	2.63e-12
NFATC1	1474.01	-0.753787	0.0994939	-7.57622	3.55776e-14	2.87e-12
SPATS2	6132.35	0.33384	0.0440956	7.57082	3.70869e-14	2.97e-12
LEPR	8304.6	0.388546	0.0513267	7.57005	3.73083e-14	2.98e-12
LAMTOR5	2530.64	-0.417614	0.0551818	-7.56796	3.79129e-14	3.01e-12
SH2D5	5786.72	0.823615	0.108949	7.55964	4.04192e-14	3.2e-12
WT1	1630.6	-0.633027	0.0839472	-7.54078	4.67156e-14	3.68e-12
TMEM132A	6725.63	0.357774	0.0474741	7.53619	4.83901e-14	3.79e-12
SERPINB9	487.713	0.784826	0.104169	7.53414	4.91552e-14	3.83e-12
ERO1A	12027.8	0.369348	0.0490493	7.53014	5.0686e-14	3.93e-12
OSBPL5	1247.18	-0.669697	0.0890397	-7.52133	5.42198e-14	4.19e-12
LRRFIP2	4536.61	0.56791	0.075516	7.5204	5.46099e-14	4.2e-12
NEDD4L	5084.32	0.843897	0.112638	7.49211	6.77767e-14	5.19e-12
M6PR	15821.7	0.511707	0.0683407	7.48758	7.01538e-14	5.35e-12
CORO1C	22525.3	0.510721	0.0682267	7.48565	7.11927e-14	5.4e-12
PLEKHA2	820.506	0.718939	0.0960987	7.48126	7.36137e-14	5.56e-12
ACP7	4446.36	0.747835	0.0999968	7.47859	7.51265e-14	5.65e-12
DNAJB6	23548.3	0.414368	0.0554184	7.47708	7.59911e-14	5.69e-12
PHF2	2118.6	-0.599607	0.0802338	-7.47324	7.82417e-14	5.81e-12
SCRN1	30252.7	0.255621	0.0342042	7.47338	7.81623e-14	5.81e-12
SBNO1	10978.7	0.347655	0.0466071	7.45928	8.69978e-14	6.43e-12
HOXB3	12741.6	-0.516982	0.0693602	-7.45359	9.08358e-14	6.69e-12
EGFLAM	1829.9	0.838176	0.112992	7.41798	1.18922e-13	8.72e-12
SMPD1	2223.5	0.857201	0.115688	7.40958	1.26702e-13	9.25e-12
LIPA	31644.5	0.734309	0.0991781	7.40395	1.32196e-13	9.61e-12
LAMP1	17067	0.513204	0.0693836	7.39661	1.39704e-13	1.01e-11
RSU1	4991.04	0.433351	0.0585994	7.39514	1.41265e-13	1.02e-11
ELOA	10973.6	0.299289	0.0405336	7.38372	1.5393e-13	1.1e-11
DUSP9	413.118	-1.10542	0.149729	-7.38282	1.54974e-13	1.11e-11
NRBF2	2257.81	0.549657	0.0744543	7.38248	1.55365e-13	1.11e-11
TTC12	1203.74	-0.442153	0.0599082	-7.38051	1.57686e-13	1.12e-11
LGALS3BP	11623.1	0.454892	0.061645	7.37922	1.59214e-13	1.12e-11
ITPRID2	28201	0.273533	0.0370987	7.37314	1.6666e-13	1.17e-11
TCAF2	147.083	-1.73453	0.235371	-7.36936	1.71446e-13	1.2e-11
BICDL1	1065.8	0.617785	0.0838724	7.36577	1.7613e-13	1.23e-11
STX3	9823.93	0.764344	0.10395	7.35297	1.93853e-13	1.35e-11
RRAGD	3483.99	0.60776	0.0826716	7.3515	1.95988e-13	1.35e-11
ATP6V1E1	8453.4	0.446633	0.0608378	7.34138	2.11399e-13	1.46e-11
EHD1	16402.9	0.477189	0.0651102	7.32894	2.31973e-13	1.59e-11
PIP4K2A	4041.38	0.340684	0.0465049	7.32576	2.37545e-13	1.62e-11
SLC44A1	1308.88	-0.562558	0.0769019	-7.31527	2.56871e-13	1.75e-11
PWWP3A	2685.79	-0.46615	0.0638104	-7.30522	2.76804e-13	1.88e-11
ARID3A	1042.04	-0.494686	0.0677872	-7.29763	2.9289e-13	1.97e-11
TCTN1	893.317	-0.423973	0.0580979	-7.29756	2.93032e-13	1.97e-11
ROR1	4998.93	0.352977	0.0483754	7.29662	2.95093e-13	1.97e-11
SPATA20	5278.16	-0.534927	0.0733137	-7.29641	2.95552e-13	1.97e-11
EIF3K	72347.9	-0.231426	0.0317821	-7.28163	3.29799e-13	2.19e-11
LY96	47.7119	3.41023	0.468342	7.2815	3.3014e-13	2.19e-11
PDK3	342.384	-1.08617	0.149245	-7.27774	3.3947e-13	2.24e-11
MYL9	5669.1	1.38062	0.190016	7.26579	3.70869e-13	2.44e-11
DISP2	4861.41	1.17873	0.162409	7.25779	3.93476e-13	2.57e-11
BTN3A1	852.922	0.746927	0.102988	7.25256	4.08962e-13	2.66e-11
RBM24	3496.32	0.633868	0.0874022	7.25232	4.09693e-13	2.66e-11
FZD6	3021.03	-0.601185	0.0830492	-7.2389	4.52353e-13	2.93e-11
ATP6V1B2	3944.82	0.622409	0.0860279	7.23496	4.65649e-13	3e-11
RRAS2	6063.44	0.795534	0.110274	7.21416	5.42688e-13	3.48e-11
PAX8	115.154	3.79106	0.526432	7.20142	5.95872e-13	3.81e-11
MAN2B1	2474.99	0.662023	0.0920589	7.1913	6.41779e-13	4.07e-11
TMEM192	1446.41	0.801973	0.111516	7.19153	6.40671e-13	4.07e-11
RTN3	16651.2	0.410176	0.0572504	7.16459	7.80188e-13	4.93e-11
AMPD3	1963.33	0.948251	0.13248	7.15771	8.20355e-13	5.17e-11
LTBP3	2646.07	-0.580547	0.0813294	-7.13821	9.45521e-13	5.94e-11
CDK5RAP3	6531.75	-0.514436	0.0720971	-7.13533	9.65579e-13	6.04e-11
DHDDS	4903.92	0.862461	0.120918	7.13261	9.84834e-13	6.14e-11
MSH5-SAPCD1	2155.37	-0.579354	0.0815705	-7.10249	1.22525e-12	7.61e-11
AP1S3	4785.14	0.498596	0.0702347	7.099	1.25662e-12	7.77e-11
BOD1	6556.74	0.354157	0.0499088	7.09609	1.28339e-12	7.91e-11
ICAM1	22115.5	1.4205	0.200209	7.09508	1.29275e-12	7.94e-11
RAB7A	27371	0.317376	0.0447527	7.09177	1.32408e-12	8.1e-11
FAM43A	2391.93	-0.404205	0.0570658	-7.08313	1.40935e-12	8.6e-11
EPB41	2820.32	0.733779	0.103666	7.07833	1.45906e-12	8.87e-11
TM7SF3	6854.95	0.35202	0.049785	7.0708	1.54039e-12	9.33e-11
TSKU	939.907	-0.521485	0.0738193	-7.06434	1.61383e-12	9.74e-11
CLCN7	7871.5	0.518288	0.07345	7.05633	1.70955e-12	1.03e-10
ACY1	1405.8	-0.56257	0.0798077	-7.04907	1.80119e-12	1.07e-10
CCDC106	3265.65	-0.499636	0.0708797	-7.04907	1.80113e-12	1.07e-10
PSEN1	4100.28	0.33438	0.0474372	7.0489	1.80332e-12	1.07e-10
RRAGC	6396.98	0.652567	0.0926253	7.04524	1.85148e-12	1.1e-10
COL9A3	1152.98	-0.897189	0.127485	-7.03761	1.95564e-12	1.16e-10
ACSS1	2023.42	-0.635332	0.0903301	-7.03345	2.01495e-12	1.19e-10
ADI1	5242.58	0.547043	0.0778107	7.03043	2.059e-12	1.21e-10
DUSP1	3969.42	0.625474	0.0890098	7.02703	2.10976e-12	1.23e-10
B3GNT2	1459.3	0.508244	0.0724021	7.01974	2.22282e-12	1.3e-10
LY6E	3888.56	-0.416623	0.0593863	-7.01547	2.29176e-12	1.33e-10
UBE2R2	14510.1	0.325913	0.0465274	7.00475	2.47426e-12	1.43e-10
FAS	1085.35	0.761333	0.108718	7.00285	2.50799e-12	1.44e-10
IL11RA	868.053	-0.463108	0.0661308	-7.00291	2.50693e-12	1.44e-10
SPRY2	2414.01	-0.369918	0.0528186	-7.00355	2.49553e-12	1.44e-10
ATP6V0E1	12385.1	0.649239	0.0928816	6.98996	2.74966e-12	1.57e-10
CAPN2	46506.4	0.351804	0.0503704	6.98434	2.86191e-12	1.63e-10
TRPV2	3955.02	0.707539	0.101331	6.98245	2.90074e-12	1.65e-10
PRCP	10619.8	0.353289	0.050603	6.98159	2.91859e-12	1.65e-10
HMGXB3	10421.5	0.404172	0.0579291	6.97701	3.01521e-12	1.7e-10
ETV4	1393.51	-0.53047	0.0760447	-6.97577	3.04196e-12	1.71e-10
LIPH	3152.88	1.21026	0.173628	6.9704	3.16049e-12	1.77e-10
TMEM14C	9506.54	0.550718	0.0791637	6.9567	3.48332e-12	1.94e-10
CD276	7165.63	0.348722	0.0501375	6.95531	3.51792e-12	1.96e-10
ARL8B	6565.92	0.467286	0.0673307	6.94016	3.91643e-12	2.16e-10
SLC41A2	2180.67	0.92405	0.133141	6.94038	3.91058e-12	2.16e-10
FIGN	2247.83	0.42895	0.0618354	6.93697	4.00599e-12	2.21e-10
ANPEP	34296	0.402584	0.0580732	6.93237	4.13855e-12	2.27e-10
ATP6V0B	5456.76	0.617026	0.0891638	6.92014	4.51197e-12	2.47e-10
RELB	1838.78	0.705033	0.101939	6.91625	4.63763e-12	2.53e-10
STYK1	146.803	1.84338	0.26671	6.91156	4.79354e-12	2.61e-10
H1-0	7293.95	-0.57988	0.0840043	-6.90298	5.09211e-12	2.76e-10
NIBAN1	845.946	1.14056	0.165261	6.9016	5.14214e-12	2.78e-10
KIF3C	6944.3	0.737462	0.106871	6.90049	5.18243e-12	2.79e-10
SOCS7	3608.44	0.34056	0.0493982	6.89417	5.41811e-12	2.91e-10
TDRD7	1744.94	0.347454	0.0504018	6.89368	5.43676e-12	2.91e-10
BTN3A2	644.601	0.78967	0.114777	6.88004	5.98374e-12	3.19e-10
HIVEP3	1362.09	-0.842564	0.122495	-6.87835	6.05479e-12	3.22e-10
GPNMB	122.921	2.67306	0.389074	6.87029	6.40705e-12	3.4e-10
FUCA2	7233.08	0.357535	0.0520908	6.86368	6.71081e-12	3.55e-10
STAMBPL1	2337.86	0.343985	0.0501269	6.86229	6.7767e-12	3.57e-10
HVCN1	788.574	-0.448384	0.0653535	-6.86091	6.84252e-12	3.59e-10
PTPMT1	4366.32	0.326022	0.0475194	6.86083	6.84614e-12	3.59e-10
GOLM1	8885.9	0.354003	0.0516032	6.86009	6.88161e-12	3.59e-10
ZNF165	587.979	0.650994	0.0950407	6.84964	7.40382e-12	3.85e-10
MAP7D1	10994.4	0.301287	0.0439941	6.84836	7.47018e-12	3.88e-10
OSGIN1	1167.19	1.38852	0.202776	6.84758	7.5111e-12	3.89e-10
TRIM16	3568.41	0.589432	0.0861806	6.8395	7.94715e-12	4.1e-10
SMURF1	9849.49	0.270722	0.0396192	6.83311	8.3095e-12	4.27e-10
ZMIZ2	13649.6	0.41123	0.0603388	6.81536	9.40305e-12	4.82e-10
ANXA1	8430.04	0.345817	0.0507547	6.81349	9.52569e-12	4.85e-10
BHLHE40	5321.22	0.654861	0.096118	6.8131	9.55197e-12	4.85e-10
OPTN	7086.81	0.707851	0.103895	6.81315	9.54846e-12	4.85e-10
F2RL2	470.946	1.15686	0.170051	6.80298	1.02474e-11	5.19e-10
MSH5	1815.14	-0.59661	0.087941	-6.78421	1.16723e-11	5.9e-10
APOL1	1257.61	0.817372	0.120536	6.78114	1.19232e-11	6.01e-10
COTL1	43957.7	0.482349	0.0711779	6.77667	1.22979e-11	6.18e-10
SLC31A1	4182.43	0.439994	0.0649859	6.77061	1.28237e-11	6.42e-10
GATM	453.303	0.719805	0.106372	6.76687	1.316e-11	6.55e-10
GNPDA1	13232.9	0.45294	0.0669349	6.76688	1.31592e-11	6.55e-10
TRPS1	1884.86	-0.503923	0.074476	-6.76625	1.32164e-11	6.56e-10
SOAT1	9537.11	0.423264	0.0626125	6.76005	1.37945e-11	6.83e-10
ATP6V1A	11777	0.621726	0.0919971	6.7581	1.3981e-11	6.9e-10
THSD4	17530.2	-0.401336	0.0594117	-6.75517	1.42668e-11	7.02e-10
TMEM40	61.7123	2.6365	0.390623	6.74948	1.48377e-11	7.28e-10
ERAP2	3031.78	0.50476	0.0748162	6.74667	1.51275e-11	7.4e-10
HS2ST1	11408.1	0.263714	0.0391001	6.74458	1.53472e-11	7.49e-10
LARP6	3381.63	0.541156	0.080241	6.74413	1.53944e-11	7.49e-10
GBA	5900.3	0.35655	0.0528918	6.74112	1.57171e-11	7.62e-10
VPS35L	11903.5	-0.19906	0.0295422	-6.73816	1.60405e-11	7.76e-10
NCDN	6027.01	0.497122	0.0738067	6.73545	1.63421e-11	7.86e-10
RGS10	1660.33	-0.359956	0.0534395	-6.73576	1.63075e-11	7.86e-10
FAM98C	834.3	-0.447368	0.0664252	-6.73491	1.64034e-11	7.87e-10
RCN2	6005.59	-0.300755	0.0447647	-6.71858	1.83499e-11	8.78e-10
MMP9	146.612	2.12386	0.316408	6.71241	1.91435e-11	9.13e-10
ATP6V0D2	38.785	2.8329	0.422171	6.71031	1.94209e-11	9.24e-10
MTMR11	881.526	-0.712186	0.10614	-6.70988	1.94789e-11	9.24e-10
H2BC12	2796.81	0.818617	0.122043	6.70761	1.97834e-11	9.36e-10
FKBP10	11603.9	-0.379694	0.0566328	-6.7045	2.02095e-11	9.53e-10
ERRFI1	42208.2	-0.215333	0.0321207	-6.70388	2.02963e-11	9.55e-10
MISP	448.364	0.67593	0.10084	6.70297	2.04227e-11	9.58e-10
MKS1	641.498	-0.529868	0.0791624	-6.69343	2.17999e-11	1.02e-09
DEPTOR	154.873	-1.50363	0.224719	-6.69113	2.21449e-11	1.03e-09
GSPT1	24552.7	0.225345	0.0337151	6.68379	2.32833e-11	1.08e-09
SELPLG	79.9392	2.3191	0.347141	6.68057	2.38016e-11	1.1e-09
ANO9	3251.65	0.85573	0.12816	6.67703	2.4384e-11	1.13e-09
MAP3K9	2114.23	0.435974	0.065325	6.67392	2.49052e-11	1.15e-09
TUBB2A	4997.67	1.08814	0.163064	6.67306	2.50531e-11	1.15e-09
ABHD3	2725.33	0.611814	0.0917394	6.66905	2.57472e-11	1.18e-09
TP53I3	2252.99	0.447148	0.0670706	6.66682	2.614e-11	1.2e-09
OAS3	6803.88	0.386743	0.0580869	6.65801	2.77561e-11	1.27e-09
TNS2	1824.59	-0.794211	0.119446	-6.6491	2.94883e-11	1.34e-09
C2orf72	244.037	-1.10678	0.166504	-6.64715	2.98826e-11	1.36e-09
CREB3	6222.77	0.607999	0.091477	6.64647	3.00205e-11	1.36e-09
MITF	1092.88	0.633313	0.0953321	6.64323	3.06879e-11	1.39e-09
PSME4	13519.1	0.423672	0.0638121	6.63937	3.15024e-11	1.42e-09
KPNA4	18145.2	0.427178	0.0643493	6.63843	3.17048e-11	1.42e-09
RIOK3	9072.14	0.758372	0.114331	6.63314	3.28628e-11	1.47e-09
TJP2	8845.11	0.380909	0.0574612	6.62898	3.38011e-11	1.51e-09
LDLRAD2	5487.55	-0.544647	0.0821787	-6.62759	3.41212e-11	1.52e-09
GDF15	2405.03	1.25961	0.190123	6.62521	3.46762e-11	1.54e-09
GRINA	12267.6	0.392327	0.0592576	6.6207	3.57508e-11	1.59e-09
RFK	2235.74	0.421662	0.0637032	6.61917	3.61215e-11	1.6e-09
HOXC12	309.678	-1.49888	0.22661	-6.61438	3.73101e-11	1.65e-09
CD47	12309.5	0.36088	0.0545635	6.61395	3.74207e-11	1.65e-09
IFI27L2	624.155	1.05495	0.15953	6.61286	3.76961e-11	1.65e-09
BACE2	1910.19	0.466057	0.0705135	6.60948	3.85682e-11	1.68e-09
NALCN	1800.78	0.556316	0.0841681	6.60958	3.85413e-11	1.68e-09
LPCAT2	4857.06	-0.305581	0.0462405	-6.60851	3.88212e-11	1.69e-09
SEMA7A	2103.45	0.840504	0.127199	6.60776	3.90176e-11	1.7e-09
ADPRHL1	947.645	0.847055	0.128231	6.6057	3.95632e-11	1.71e-09
SPIRE1	9217.03	0.419435	0.0635032	6.60494	3.97669e-11	1.72e-09
TOMM20	13534.2	0.259705	0.0393238	6.60426	3.99504e-11	1.72e-09
STX11	336.946	1.1471	0.173753	6.60189	4.0594e-11	1.75e-09
RP11-385D13.1	3460.2	0.637798	0.0966785	6.5971	4.1927e-11	1.8e-09
GPRC5A	35360.8	0.321542	0.0488301	6.58492	4.55134e-11	1.95e-09
DIRAS1	691.057	-0.96011	0.146146	-6.56951	5.04813e-11	2.16e-09
PRDX6	13526.7	0.390896	0.0596086	6.55772	5.46358e-11	2.33e-09
CCDC93	4817.7	0.369683	0.0563957	6.55517	5.55801e-11	2.36e-09
RP5-1052I5.2	11149.4	0.263102	0.0401616	6.55108	5.7123e-11	2.42e-09
ARNT	3693.07	-0.37671	0.0575578	-6.54489	5.9541e-11	2.52e-09
PARP10	13448.7	0.371187	0.0567436	6.54148	6.09146e-11	2.57e-09
FOXC2	1379.59	-0.578213	0.0884042	-6.54055	6.12921e-11	2.58e-09
CLIP2	6253.03	0.477337	0.0732479	6.51674	7.18538e-11	3.01e-09
TSPAN1	568.218	0.688858	0.105716	6.51613	7.2143e-11	3.02e-09
FAM110B	540.409	0.63663	0.0977263	6.51441	7.29747e-11	3.05e-09
SEC61A1	37432.7	0.46303	0.0711242	6.51016	7.50703e-11	3.13e-09
CYSTM1	11699.9	0.447936	0.068814	6.50937	7.54677e-11	3.13e-09
KIAA1671	4621.73	-0.336343	0.0516726	-6.50912	7.55909e-11	3.13e-09
TMEM144	875.673	0.902872	0.13903	6.49407	8.35469e-11	3.45e-09
CHST3	6883.56	-0.322322	0.0496446	-6.49259	8.4374e-11	3.48e-09
CAV1	37855.5	0.353401	0.0545004	6.48437	8.91023e-11	3.66e-09
EML6	858.958	-0.882957	0.136168	-6.4843	8.9147e-11	3.66e-09
SETD7	7316.95	0.4207	0.0649282	6.47946	9.205e-11	3.77e-09
S100A16	7644.54	0.661785	0.102196	6.47561	9.44276e-11	3.86e-09
ACTR3	30206.1	0.357713	0.0552438	6.47517	9.47078e-11	3.86e-09
SCARB2	9603.34	0.225163	0.0347814	6.47367	9.56524e-11	3.89e-09
XPO6	16063.5	0.293987	0.0454189	6.47279	9.62108e-11	3.9e-09
RP2	3557.49	0.444813	0.0687392	6.47102	9.73433e-11	3.94e-09
CIRBP	2448.24	-0.394813	0.0610173	-6.47051	9.76738e-11	3.94e-09
MROH1	2709.19	0.567037	0.0876496	6.46936	9.8417e-11	3.96e-09
AMHR2	50.2099	2.16217	0.334308	6.4676	9.95697e-11	4e-09
RP11-302B13.5	18064.8	0.216141	0.03342	6.46743	9.96825e-11	4e-09
LHFPL2	4997.17	0.667742	0.103298	6.4642	1.01835e-10	4.07e-09
PGPEP1	1955.55	0.595137	0.0921666	6.45719	1.06668e-10	4.26e-09
AKIRIN1	13035.5	0.307118	0.0475806	6.4547	1.08433e-10	4.32e-09
STX12	3046.89	0.567373	0.0879793	6.44894	1.12634e-10	4.47e-09
QARS1	7711.03	-0.372118	0.0577646	-6.44197	1.1793e-10	4.67e-09
RNF19B	4214.23	0.46071	0.0715511	6.43889	1.20351e-10	4.75e-09
S100A4	10337.8	-0.4803	0.0745921	-6.43902	1.20249e-10	4.75e-09
FERMT2	4793.26	0.586891	0.0911769	6.43684	1.21988e-10	4.8e-09
SLCO1B3	234.543	1.16536	0.181141	6.43344	1.24745e-10	4.9e-09
EXPH5	51.2171	1.8177	0.282681	6.43021	1.27429e-10	4.99e-09
RP11-216L13.17	1766.64	-0.407339	0.0633514	-6.42983	1.27744e-10	4.99e-09
KLF13	4281.8	-0.297848	0.0463874	-6.42087	1.35494e-10	5.28e-09
C2CD4C	136.176	-1.10327	0.171884	-6.41873	1.37414e-10	5.35e-09
HLA-C	11029	0.675384	0.105262	6.4162	1.39713e-10	5.42e-09
TNFRSF9	257.682	2.30489	0.359335	6.41432	1.41455e-10	5.48e-09
SNX10	2589.2	0.354117	0.055243	6.41017	1.45359e-10	5.62e-09
MAP1A	528.593	0.740952	0.115627	6.40814	1.4731e-10	5.68e-09
PTPRK	11343.7	0.341539	0.0533314	6.40409	1.51268e-10	5.8e-09
TXN	11789.6	0.406717	0.0635087	6.4041	1.51255e-10	5.8e-09
MSN	47541.7	0.426262	0.0665986	6.40047	1.54898e-10	5.93e-09
S100A11	27653.3	0.464783	0.0726545	6.39716	1.58288e-10	6.05e-09
XKR8	830.588	-0.417204	0.0652257	-6.39631	1.59174e-10	6.07e-09
KCTD9	2111.69	0.350133	0.0547452	6.39569	1.59824e-10	6.08e-09
RNF214	2694.07	-0.287976	0.0450419	-6.39351	1.62123e-10	6.15e-09
NKX6-2	1254.86	-0.57973	0.090693	-6.39222	1.63494e-10	6.19e-09
TAPBP	17771.2	0.265524	0.0415538	6.38988	1.66015e-10	6.27e-09
CREG1	1275.22	-0.418553	0.0655109	-6.38906	1.66907e-10	6.28e-09
NPC1	15839.9	0.525644	0.0822707	6.3892	1.66753e-10	6.28e-09
CNN1	152.106	2.66646	0.417795	6.38221	1.74551e-10	6.55e-09
PVR	7620.72	0.49418	0.077438	6.38162	1.75225e-10	6.56e-09
CCNC	5204.35	0.328919	0.0516383	6.36967	1.89433e-10	7.08e-09
MVP	10210	0.48224	0.0758041	6.36167	1.99576e-10	7.44e-09
CHST15	4946.66	0.312064	0.0490621	6.3606	2.00967e-10	7.48e-09
ATG13	4545.56	0.357677	0.0562693	6.35653	2.06369e-10	7.66e-09
LASP1	21967.7	0.426433	0.0671571	6.34979	2.15614e-10	7.99e-09
SLCO1B3-SLCO1B7	250.674	1.12045	0.176501	6.3481	2.17984e-10	8.06e-09
CYP2S1	767.053	0.608881	0.0959467	6.34603	2.20938e-10	8.15e-09
RP11-16N10.2	9816	0.348403	0.0549144	6.34447	2.23193e-10	8.21e-09
MAP2K2	6481.17	0.379541	0.0598715	6.33926	2.30878e-10	8.48e-09
CBR3	323.206	0.730069	0.115185	6.33826	2.32382e-10	8.52e-09
CAST	26864.1	0.393289	0.0620611	6.33713	2.34077e-10	8.56e-09
BIVM	1014.43	-0.420238	0.0663291	-6.33565	2.3635e-10	8.62e-09
BCL2L13	6975.87	0.331448	0.0524065	6.32456	2.5396e-10	9.25e-09
WASF1	5732.95	0.226985	0.0358937	6.32381	2.55195e-10	9.27e-09
FRAT2	756.781	-0.897882	0.142176	-6.31528	2.69678e-10	9.74e-09
LRP10	8402.5	0.427119	0.0676339	6.31516	2.69885e-10	9.74e-09
ZFPM2	1749.47	0.50692	0.0802654	6.31555	2.69201e-10	9.74e-09
ALX4	153.209	-1.43576	0.228112	-6.29412	3.09156e-10	1.11e-08
PIGF	5142.4	0.329785	0.0524019	6.29337	3.10646e-10	1.12e-08
MAPK1IP1L	7326.97	0.243705	0.0387333	6.29187	3.13658e-10	1.13e-08
UNC5B	94.5131	-1.57709	0.250704	-6.29063	3.16187e-10	1.13e-08
OSMR	13026.7	0.291846	0.0464023	6.28949	3.18519e-10	1.14e-08
PXMP2	675.214	-0.495331	0.0787886	-6.28683	3.24006e-10	1.15e-08
VGLL4	4174.08	0.327389	0.052075	6.28688	3.23919e-10	1.15e-08
FTL	98728.2	0.903734	0.14382	6.28377	3.30451e-10	1.17e-08
EPG5	3230.19	1.15688	0.184177	6.28134	3.35662e-10	1.19e-08
ZNF496	2665.57	-0.384078	0.0611527	-6.28064	3.37184e-10	1.19e-08
SRPX2	450.555	0.692532	0.110585	6.26246	3.78957e-10	1.34e-08
ITGA5	22333.2	0.728025	0.116298	6.25998	3.85025e-10	1.36e-08
OASL	299.801	-1.38888	0.221968	-6.2571	3.92203e-10	1.38e-08
PLAC8	3978.24	-0.42556	0.0680146	-6.2569	3.92716e-10	1.38e-08
ALDH1B1	4557.12	0.335075	0.0536342	6.24742	4.173e-10	1.46e-08
NFKB2	9201.16	0.539739	0.0864271	6.24502	4.23747e-10	1.48e-08
HOXC11	985.589	-0.548276	0.0878105	-6.24385	4.26919e-10	1.49e-08
TNNT1	3832.78	-0.765285	0.122572	-6.24356	4.27723e-10	1.49e-08
PEA15	11995.6	0.606919	0.0972534	6.24059	4.35921e-10	1.51e-08
LYRM1	1820.26	0.796733	0.127772	6.23559	4.5009e-10	1.56e-08
FLNC	7848.72	1.41207	0.226708	6.2286	4.70635e-10	1.63e-08
APOL2	3094.26	0.738475	0.118642	6.2244	4.8341e-10	1.66e-08
BACE1	1686.65	-0.478015	0.076797	-6.2244	4.83402e-10	1.66e-08
PLAU	73321.6	0.595178	0.0957014	6.21911	4.99975e-10	1.72e-08
PI4K2A	3859.58	0.530316	0.0853312	6.21479	5.1392e-10	1.76e-08
PLEKHG4B	589.006	0.73951	0.119261	6.20078	5.61841e-10	1.92e-08
RETREG3	4237.11	0.23378	0.0377145	6.19866	5.69452e-10	1.94e-08
HSPB8	931.395	1.82513	0.294566	6.19599	5.7921e-10	1.97e-08
SLC35G1	2039.25	-0.415014	0.0669914	-6.19503	5.82723e-10	1.98e-08
PSAP	167049	0.308525	0.0498189	6.19294	5.90529e-10	2e-08
VCL	66428.9	0.316354	0.0510814	6.19313	5.89805e-10	2e-08
FANCF	731.639	-0.460025	0.0743744	-6.18526	6.19988e-10	2.1e-08
RAB35	6525.19	0.284237	0.0459917	6.18018	6.40292e-10	2.16e-08
RSAD1	2953.83	-0.311032	0.0503318	-6.17963	6.4253e-10	2.16e-08
ARPC5	10584.5	0.356728	0.0577451	6.17763	6.50701e-10	2.19e-08
CBLN2	216.41	-0.974261	0.157723	-6.17702	6.53212e-10	2.19e-08
IQGAP2	546.253	1.00603	0.163072	6.16923	6.86235e-10	2.3e-08
TRAM1	9598.44	0.28168	0.0456728	6.16734	6.9447e-10	2.32e-08
ATP6V1D	10560	0.332221	0.0539428	6.15877	7.33131e-10	2.45e-08
TOP1	14664.9	0.402485	0.0653595	6.15801	7.36633e-10	2.45e-08
RP11-889I17.2	1511.93	-0.709037	0.115209	-6.15437	7.53762e-10	2.5e-08
ZNF395	309.872	-0.842427	0.136892	-6.15396	7.55729e-10	2.51e-08
MMP16	1841.6	-0.533044	0.0867474	-6.14478	8.0074e-10	2.65e-08
RAB11FIP4	214.162	-0.984419	0.160209	-6.1446	8.01675e-10	2.65e-08
JPT1	33578.9	0.297478	0.0484381	6.14141	8.17926e-10	2.7e-08
SUSD3	186.021	-1.05965	0.172588	-6.13977	8.26432e-10	2.72e-08
SAMD11	2329.68	-0.498229	0.0811692	-6.13815	8.3489e-10	2.74e-08
DHRS9	77.3461	2.43022	0.395987	6.13714	8.40223e-10	2.75e-08
GTF2IRD2B	1894.34	-0.31411	0.0511811	-6.13722	8.398e-10	2.75e-08
HOMER3	2320.64	0.432649	0.0705368	6.13366	8.58778e-10	2.8e-08
JAK1	17907.5	0.300888	0.0490652	6.13242	8.6552e-10	2.82e-08
CRIP1	5620.25	-0.741835	0.121014	-6.13016	8.77899e-10	2.86e-08
PLAAT3	1297.92	0.573263	0.0935357	6.12882	8.85351e-10	2.87e-08
SERPINA3	137.132	1.05874	0.172796	6.12711	8.94902e-10	2.9e-08
CLCN3	7902.21	0.461095	0.0753	6.12344	9.15775e-10	2.96e-08
PKM	163515	0.286447	0.046786	6.1225	9.21192e-10	2.97e-08
PRDX2	1102.17	-0.637593	0.104155	-6.12161	9.26366e-10	2.98e-08
WWC1	2980.86	0.816802	0.133431	6.12153	9.26817e-10	2.98e-08
LITAF	4785.23	0.304176	0.0496933	6.12106	9.29521e-10	2.98e-08
NABP2	5139.92	-0.283378	0.0463131	-6.11874	9.43178e-10	3.02e-08
GMFB	8367.58	0.337392	0.0553117	6.09983	1.06183e-09	3.4e-08
IGF2	1507.33	-0.70513	0.115618	-6.0988	1.0687e-09	3.41e-08
GLB1L2	914.731	-0.704493	0.115595	-6.09451	1.09771e-09	3.5e-08
METTL14	1148.14	-0.38982	0.0639791	-6.09293	1.10866e-09	3.53e-08
PAPSS2	3012.51	0.763144	0.125276	6.09172	1.11707e-09	3.55e-08
MIA2	2430.29	0.317176	0.0520814	6.09001	1.12906e-09	3.58e-08
GRID1	175.428	-0.946539	0.155607	-6.0829	1.18031e-09	3.73e-08
HIBADH	2804.74	-0.244689	0.0402334	-6.08174	1.18887e-09	3.75e-08
ZDHHC9	7390.86	0.347797	0.0571884	6.0816	1.18987e-09	3.75e-08
SRGN	827.744	1.82294	0.299966	6.07714	1.22344e-09	3.85e-08
CHKA	7081.77	0.222567	0.0366262	6.07672	1.22669e-09	3.85e-08
WASHC2A	12375.5	0.322401	0.05307	6.07502	1.23975e-09	3.88e-08
SMIM10	1125.06	0.463817	0.0763627	6.07386	1.24869e-09	3.91e-08
HIF1A	8906.37	0.291962	0.0481313	6.06594	1.3118e-09	4.09e-08
TBC1D2B	4676.29	-0.504564	0.0831758	-6.06623	1.30945e-09	4.09e-08
ARPC1B	13164	0.331199	0.0546343	6.06211	1.34346e-09	4.18e-08
GAMT	533.474	-1.03094	0.170085	-6.06131	1.35017e-09	4.19e-08
CANT1	11695.2	0.276846	0.0456814	6.06036	1.35815e-09	4.21e-08
EZR	37838.4	0.400918	0.0661683	6.05906	1.36922e-09	4.24e-08
CPNE7	3746.88	-0.544269	0.0898317	-6.05876	1.37173e-09	4.24e-08
MED12	3854.95	-0.359616	0.0594057	-6.05355	1.41685e-09	4.37e-08
PKIG	5104.95	0.341088	0.056362	6.05174	1.43287e-09	4.41e-08
TUBB2B	4182.72	0.936479	0.15485	6.04764	1.46979e-09	4.51e-08
CMPK1	13161.7	0.265878	0.0439876	6.04438	1.49981e-09	4.6e-08
AL928654.7	5827.78	-0.717877	0.118837	-6.04085	1.53304e-09	4.69e-08
CMIP	7067.44	0.356281	0.0590116	6.03747	1.56551e-09	4.78e-08
NOCT	1325.54	0.766501	0.12696	6.03732	1.56693e-09	4.78e-08
ATP6V1G1	5383.02	0.437326	0.0725065	6.03155	1.62392e-09	4.94e-08
FOXL1	1128.05	-0.654412	0.108535	-6.02948	1.64491e-09	5e-08
TSTD3	5772.21	0.295898	0.0490948	6.02708	1.66952e-09	5.06e-08
FABP5	2718.91	-0.468261	0.0777465	-6.02292	1.71297e-09	5.19e-08
TNNI3	138.726	-1.13397	0.188365	-6.02007	1.74344e-09	5.27e-08
EDN1	1297.89	0.517057	0.0858996	6.01932	1.75148e-09	5.28e-08
CCDC74B	508.799	-0.895383	0.148838	-6.01583	1.78963e-09	5.39e-08
TMEM141	1712.82	-0.400004	0.0665196	-6.01333	1.81754e-09	5.46e-08
TLR1	1217.93	0.573808	0.0954391	6.01229	1.82918e-09	5.49e-08
ADORA2A	917.091	0.805845	0.134062	6.01101	1.84377e-09	5.52e-08
SLC17A5	3919.69	0.598425	0.0996131	6.0075	1.8841e-09	5.63e-08
LONRF3	1584.86	0.403205	0.0671304	6.00629	1.89812e-09	5.67e-08
GCH1	304.43	0.759162	0.126414	6.00538	1.90888e-09	5.69e-08
CLMP	384.134	-0.625007	0.104085	-6.00478	1.91592e-09	5.7e-08
PLEKHM1	3764.81	1.07411	0.178908	6.00373	1.92838e-09	5.73e-08
IFI35	1681.31	0.468675	0.0780976	6.00114	1.95939e-09	5.81e-08
PTPRS	3507.72	-0.535066	0.0891947	-5.99886	1.98704e-09	5.88e-08
CD22	142.741	1.51761	0.253078	5.9966	2.01496e-09	5.93e-08
TTC38	995.504	-0.484763	0.0808375	-5.99677	2.01286e-09	5.93e-08
ZNF302	2088.23	-0.353412	0.0589338	-5.99676	2.01297e-09	5.93e-08
LIMK1	9729.87	0.476563	0.0795498	5.99075	2.08877e-09	6.14e-08
SLC38A6	1004.75	0.585315	0.0977162	5.98994	2.09912e-09	6.16e-08
EPHB2	12527.6	0.303054	0.0506249	5.98626	2.14715e-09	6.29e-08
MARCKS	2141.06	-0.471389	0.0787628	-5.98492	2.16499e-09	6.33e-08
LMNTD2	498.285	-1.02843	0.171865	-5.98393	2.1781e-09	6.36e-08
PORCN	505.722	-0.554859	0.0928239	-5.97754	2.26526e-09	6.6e-08
AMMECR1	3753.05	0.364074	0.06094	5.9743	2.3108e-09	6.72e-08
ELOVL7	275.547	1.24493	0.208505	5.97074	2.36177e-09	6.85e-08
TLR6	936.404	0.517259	0.0866328	5.9707	2.36235e-09	6.85e-08
ATP6V0A1	3533.47	0.63461	0.106315	5.96913	2.38523e-09	6.89e-08
MAN2A1	7903.51	0.313511	0.0525241	5.9689	2.38857e-09	6.89e-08
TAP1	9429.58	0.707228	0.118478	5.96928	2.38309e-09	6.89e-08
SDCBP	15774	0.439981	0.0738548	5.95737	2.56322e-09	7.38e-08
CLTB	6495.37	0.397572	0.0667425	5.95681	2.57216e-09	7.39e-08
SERINC3	13214.2	0.388603	0.0653551	5.94602	2.74742e-09	7.88e-08
CFL2	8359.74	0.321885	0.0541665	5.94251	2.80696e-09	8.04e-08
NAP1L2	304.833	0.941611	0.158486	5.9413	2.82776e-09	8.09e-08
PHB2	8839.34	-0.214039	0.0360279	-5.94092	2.8343e-09	8.09e-08
TMEM255B	871.917	0.518285	0.0872498	5.94024	2.84606e-09	8.11e-08
ASIC1	661.211	-0.756079	0.127448	-5.93243	2.98475e-09	8.49e-08
PEX11B	3254.35	-0.328825	0.0554358	-5.93163	2.99936e-09	8.52e-08
ZNF107	2591.59	0.317809	0.0536052	5.92869	3.05353e-09	8.66e-08
HSPA2	451.271	-0.573626	0.0967682	-5.92784	3.06951e-09	8.69e-08
DALRD3	2496.48	-0.323168	0.0545242	-5.92705	3.08425e-09	8.72e-08
PDCD6	7030.99	0.199493	0.0336705	5.92486	3.12569e-09	8.82e-08
ARHGEF25	470.565	-0.856606	0.144626	-5.92292	3.16275e-09	8.89e-08
HNRNPA3	37521.4	-0.278057	0.0469471	-5.92278	3.16553e-09	8.89e-08
TMEFF1	619.509	0.760509	0.128396	5.92317	3.15793e-09	8.89e-08
AP1M2	418.546	0.846214	0.142889	5.92217	3.17722e-09	8.91e-08
HAS3	7721.52	0.567079	0.09577	5.92126	3.19486e-09	8.94e-08
DNTTIP1	4296.46	0.682839	0.115594	5.90723	3.47907e-09	9.72e-08
VAX1	426.747	-0.507624	0.085965	-5.905	3.52646e-09	9.84e-08
MAP1LC3B	8945.46	0.627186	0.106224	5.90435	3.5403e-09	9.86e-08
NKAIN4	315.072	1.04058	0.176336	5.90111	3.61065e-09	1e-07
KCTD15	2527.43	-0.583461	0.0989409	-5.89707	3.70019e-09	1.03e-07
PISD	2623.08	0.460419	0.0781335	5.89273	3.79864e-09	1.05e-07
PTPRH	4269.83	0.537625	0.0912333	5.89286	3.79566e-09	1.05e-07
G3BP2	18532.8	0.270105	0.0458527	5.89072	3.8452e-09	1.06e-07
EID3	2151.57	0.327307	0.0555722	5.88977	3.86742e-09	1.07e-07
ESYT3	136.133	-1.26511	0.214913	-5.88661	3.94209e-09	1.09e-07
CCNYL1	7659.29	0.504625	0.0857304	5.88619	3.952e-09	1.09e-07
PTTG1IP	24345.6	0.275527	0.0468659	5.87905	4.12618e-09	1.13e-07
KMT5A	5077.97	0.316992	0.0539379	5.87697	4.17851e-09	1.15e-07
MICAL3	4576.3	0.329274	0.0560392	5.87577	4.20874e-09	1.15e-07
MXRA5	807.621	-1.31082	0.223153	-5.87406	4.25252e-09	1.16e-07
KNSTRN	6957.99	0.290624	0.0494859	5.87286	4.28332e-09	1.17e-07
WSB1	5804.92	0.381378	0.0649414	5.87265	4.28884e-09	1.17e-07
NEU1	5298.26	0.600999	0.102368	5.87096	4.3329e-09	1.18e-07
ABHD14A-ACY1	1801.84	-0.447979	0.0763458	-5.86776	4.41734e-09	1.2e-07
GALNT6	953.884	0.642015	0.10943	5.86693	4.43949e-09	1.2e-07
CASP9	509.944	0.740076	0.126177	5.86538	4.48109e-09	1.21e-07
RP11-986E7.7	140.352	1.01316	0.17284	5.86185	4.57743e-09	1.24e-07
RP11-761B3.1	58190.4	0.280694	0.0478972	5.86034	4.61927e-09	1.25e-07
TSHZ1	1668.44	-0.738029	0.125966	-5.85896	4.65784e-09	1.25e-07
PIK3CD	3609.37	0.570203	0.0974145	5.85337	4.8171e-09	1.3e-07
CD24	2954.95	-1.20523	0.205936	-5.85247	4.84316e-09	1.3e-07
CLDN12	4973.78	0.321307	0.0549212	5.85032	4.90624e-09	1.32e-07
FGFR1	4416.47	0.51767	0.0884899	5.85004	4.91441e-09	1.32e-07
TMEM79	1867.77	0.538097	0.0920285	5.84706	5.00324e-09	1.34e-07
TBX2	728.57	-0.639637	0.109431	-5.84513	5.06186e-09	1.35e-07
PDRG1	3867.11	0.37854	0.0647683	5.84453	5.08012e-09	1.35e-07
FLNB	40485.7	0.452295	0.0774482	5.83996	5.22126e-09	1.39e-07
TPD52	9185.46	0.312233	0.0534627	5.8402	5.2137e-09	1.39e-07
SLC23A2	3098.75	-0.30768	0.0526897	-5.83947	5.23679e-09	1.39e-07
SAA1	35.5366	3.13831	0.538571	5.8271	5.63984e-09	1.49e-07
FXR2	4989.12	0.450309	0.0773055	5.82506	5.70937e-09	1.51e-07
IRF7	585.193	-0.530154	0.0910997	-5.81949	5.90262e-09	1.56e-07
MED10	2117.62	0.496372	0.0855334	5.80325	6.50411e-09	1.71e-07
RP11-834C11.12	7991.25	-0.286586	0.0493851	-5.80309	6.51053e-09	1.71e-07
GLP1R	33.9787	-2.51442	0.433814	-5.79607	6.78887e-09	1.78e-07
OSTM1	16537.8	0.35102	0.0605969	5.79271	6.92612e-09	1.82e-07
ECH1	22739.5	-0.480778	0.0830956	-5.78584	7.21505e-09	1.89e-07
CDK16	11513.4	-0.351388	0.0607364	-5.78546	7.23154e-09	1.89e-07
BCOR	4960.34	-0.6676	0.115497	-5.78022	7.46024e-09	1.95e-07
BTN3A3	118.635	1.30948	0.226608	5.7786	7.53244e-09	1.96e-07
SLC2A12	1078.69	0.458695	0.0793827	5.77828	7.54665e-09	1.96e-07
RPL10	79772.9	-0.281295	0.048686	-5.77773	7.57158e-09	1.97e-07
SPATS2L	32274.7	-0.287467	0.04976	-5.77707	7.60139e-09	1.97e-07
SFN	6246	0.906749	0.156998	5.77553	7.6709e-09	1.99e-07
SOBP	1795.38	-0.591789	0.102474	-5.77502	7.69435e-09	1.99e-07
SSC5D	595.18	-0.891086	0.154296	-5.77516	7.688e-09	1.99e-07
ADAM17	8105.41	0.479313	0.0830021	5.77471	7.70865e-09	1.99e-07
CALM2	57452.7	0.280365	0.0485783	5.77141	7.86125e-09	2.02e-07
ARHGAP31	2720.86	0.499133	0.0864918	5.77087	7.88638e-09	2.03e-07
H2BC11	441.365	0.959367	0.166271	5.76991	7.93125e-09	2.03e-07
HAP1	767.784	-0.621124	0.107651	-5.7698	7.93646e-09	2.03e-07
DIAPH1	20439.9	0.275042	0.0476733	5.76931	7.95965e-09	2.04e-07
YES1	14553	0.317927	0.0551263	5.76725	8.05753e-09	2.06e-07
NAP1L4	20067.3	0.15505	0.0268916	5.76575	8.12941e-09	2.08e-07
SPTLC2	3512.99	0.274055	0.0475354	5.76528	8.15232e-09	2.08e-07
RAB6A	14683.1	0.357026	0.061946	5.7635	8.23887e-09	2.1e-07
BCAP31	21685.7	0.309742	0.0537534	5.76228	8.2986e-09	2.11e-07
NIPAL3	1422.48	0.794206	0.137872	5.76047	8.38777e-09	2.13e-07
BZW1	39395.2	0.381754	0.0662873	5.75908	8.45748e-09	2.14e-07
DYSF	115.34	1.96761	0.341828	5.75614	8.606e-09	2.18e-07
SPOCD1	380.302	2.13089	0.370419	5.75266	8.78526e-09	2.22e-07
B4GALT1	9828.76	0.357659	0.0622231	5.74802	9.02957e-09	2.28e-07
MAP3K12	2846.29	-0.343486	0.0598278	-5.74124	9.39836e-09	2.37e-07
MDM1	1283.21	-0.508843	0.0886803	-5.73795	9.58287e-09	2.41e-07
CSF1	29603.4	0.349092	0.0609044	5.7318	9.93705e-09	2.5e-07
ZBTB18	1522.63	0.454964	0.0793834	5.73123	9.97073e-09	2.5e-07
C8orf37	825.874	-0.512569	0.0894761	-5.72856	1.01288e-08	2.54e-07
C3orf18	521.247	-0.51776	0.090449	-5.72433	1.0384e-08	2.6e-07
TRIB2	3014.07	-0.765519	0.133797	-5.72151	1.05583e-08	2.64e-07
NAPRT	1002.05	-0.616953	0.107935	-5.71595	1.09092e-08	2.72e-07
TMSB4X	50731.2	-0.296399	0.0518628	-5.71506	1.09665e-08	2.73e-07
STAM	3484.92	0.422429	0.0739232	5.71443	1.10072e-08	2.74e-07
TMEM88B	416.986	-0.801079	0.140191	-5.71421	1.10215e-08	2.74e-07
SELENOT	10879.8	0.520536	0.0911069	5.71346	1.10701e-08	2.74e-07
HECW1	152.675	1.49747	0.262139	5.71249	1.11335e-08	2.76e-07
ADAMTS15	3613.41	-0.682457	0.119508	-5.71057	1.12601e-08	2.78e-07
TBC1D23	4323.57	0.519075	0.0909623	5.70649	1.15333e-08	2.85e-07
BCL10	5685.12	0.48812	0.0855648	5.70469	1.16558e-08	2.87e-07
TBRG1	3157.26	-0.228047	0.0399763	-5.70454	1.16658e-08	2.87e-07
PNP	4598.42	0.54069	0.0948309	5.70162	1.18677e-08	2.92e-07
GLRX3	15280.6	0.404454	0.0709397	5.70137	1.18849e-08	2.92e-07
TINAGL1	743.659	1.01183	0.177486	5.70091	1.19171e-08	2.92e-07
ATG4A	2453.42	0.742213	0.130278	5.69716	1.21817e-08	2.98e-07
RTCA	4146.96	0.478515	0.0840099	5.69594	1.22693e-08	3e-07
VIPR1	37.074	-1.9837	0.348616	-5.69022	1.26876e-08	3.1e-07
SEC22B	9165.73	0.571781	0.100513	5.6886	1.28085e-08	3.12e-07
LMO4	1907.84	-0.36922	0.0649135	-5.68788	1.28626e-08	3.13e-07
GNAQ	3787.47	-0.303414	0.0533822	-5.68379	1.31739e-08	3.2e-07
CLN3	4115.68	0.323372	0.0569033	5.68283	1.32484e-08	3.21e-07
KLHL21	6142.14	0.537519	0.0946	5.68201	1.33119e-08	3.22e-07
PTGR1	3095.6	0.275799	0.0485564	5.67996	1.34723e-08	3.26e-07
FTH1	101867	0.470433	0.0828268	5.67972	1.34916e-08	3.26e-07
LACC1	638.197	0.875469	0.154193	5.67776	1.36474e-08	3.29e-07
LOXL2	10332.3	-0.401777	0.0708138	-5.6737	1.39745e-08	3.37e-07
PRSS22	1245.55	0.722659	0.127386	5.67298	1.40337e-08	3.38e-07
ARF3	15896.8	0.229577	0.0404939	5.66944	1.43269e-08	3.44e-07
CLPTM1	5900.12	0.265906	0.0469031	5.66926	1.43413e-08	3.44e-07
GIPC1	6742.46	0.277343	0.0489211	5.66919	1.43472e-08	3.44e-07
TFE3	5872.89	0.359257	0.0633724	5.66898	1.43649e-08	3.44e-07
GPRC5B	1521.09	1.02695	0.181189	5.66786	1.44595e-08	3.45e-07
ME2	6582.09	0.226283	0.0399806	5.65982	1.51534e-08	3.61e-07
ARF4	16913.1	0.64204	0.113456	5.65895	1.52301e-08	3.63e-07
BFAR	11816.2	0.315385	0.0557367	5.65848	1.52718e-08	3.63e-07
ERAP1	18929.2	0.296725	0.0524643	5.65575	1.55166e-08	3.68e-07
TTC7A	2000.82	0.357811	0.0632671	5.65556	1.55337e-08	3.68e-07
PALD1	344.882	-1.01463	0.179481	-5.65316	1.57528e-08	3.73e-07
TCF7L1	2453.25	-0.609479	0.107909	-5.6481	1.62231e-08	3.84e-07
SLC22A4	668.878	0.704999	0.12483	5.64769	1.62621e-08	3.84e-07
SAMD9L	231.344	1.32564	0.234915	5.64305	1.67061e-08	3.94e-07
CD68	12887.1	0.271739	0.0481633	5.64203	1.68057e-08	3.96e-07
GCNT2	8107.02	0.353202	0.062655	5.63725	1.72787e-08	4.06e-07
HSPA5	62450.9	0.404332	0.0718043	5.63102	1.79142e-08	4.21e-07
CYRIB	10912.2	0.240013	0.0426338	5.62963	1.806e-08	4.24e-07
TOM1	1695.43	0.421561	0.0749192	5.62688	1.83503e-08	4.3e-07
SNX13	5303.76	0.290694	0.0516905	5.62374	1.86863e-08	4.37e-07
CACUL1	7094.99	0.418075	0.0743756	5.62113	1.8971e-08	4.43e-07
RP11-548K23.11	3176.24	0.402583	0.0716218	5.62095	1.89908e-08	4.43e-07
SERINC1	16153.7	0.437533	0.077841	5.62085	1.90017e-08	4.43e-07
FKBP1A	44208.5	0.547342	0.0974059	5.61919	1.91859e-08	4.46e-07
CCDC74A	1711.99	-0.610959	0.108754	-5.61782	1.93378e-08	4.49e-07
GFM1	14244.5	-0.379056	0.067478	-5.61748	1.93765e-08	4.49e-07
KIAA1217	1221.72	0.685429	0.122018	5.61744	1.93812e-08	4.49e-07
FBXO2	4047.63	0.531273	0.0946289	5.61428	1.97382e-08	4.57e-07
NUMB	4566.92	0.233167	0.0415325	5.6141	1.97593e-08	4.57e-07
VPS16	2434.68	-0.295069	0.0525722	-5.61264	1.99265e-08	4.6e-07
CCL5	393.312	2.01123	0.358427	5.61126	2.00864e-08	4.63e-07
AADAT	510.059	-0.480806	0.0857769	-5.60531	2.07881e-08	4.78e-07
ATG7	7357.16	0.253416	0.0452516	5.60017	2.14148e-08	4.92e-07
BEST1	93304.1	0.472006	0.0842991	5.59918	2.15369e-08	4.92e-07
EMC3	3726.57	0.595395	0.106335	5.59923	2.15302e-08	4.92e-07
TMEM37	36.541	2.62169	0.468198	5.59954	2.14923e-08	4.92e-07
YBX2	1454.21	-0.84301	0.150545	-5.5997	2.14721e-08	4.92e-07
BLMH	5877.39	0.458937	0.0819888	5.59756	2.17392e-08	4.96e-07
RP11-314N13.10	44521.7	0.544861	0.0973904	5.59461	2.21123e-08	5.04e-07
ONECUT3	3104.55	-0.623364	0.1115	-5.59071	2.26141e-08	5.15e-07
WFDC3	43.7118	2.11947	0.379123	5.59046	2.26472e-08	5.15e-07
IL31RA	2808.37	0.442901	0.079241	5.58929	2.27994e-08	5.18e-07
WDR86	1324.21	-0.329737	0.0589983	-5.58893	2.28478e-08	5.18e-07
TCEA3	578.803	-0.766678	0.137187	-5.58855	2.28973e-08	5.19e-07
CNTNAP3	1350.09	-0.410558	0.0735105	-5.58502	2.33675e-08	5.29e-07
TTC21B	1486.77	-0.485986	0.0870583	-5.5823	2.37359e-08	5.36e-07
ANKRD33	27.727	3.94869	0.70741	5.5819	2.37902e-08	5.37e-07
HLA-B	8382.28	0.83366	0.149374	5.58102	2.39106e-08	5.39e-07
AP5Z1	3628.84	0.529945	0.0949895	5.57899	2.41926e-08	5.44e-07
NDUFB10	4781.7	-0.302746	0.0543017	-5.57527	2.4715e-08	5.55e-07
C15orf48	11677.1	1.57144	0.281943	5.57362	2.49502e-08	5.6e-07
ZNF704	706.531	-0.816053	0.146425	-5.57319	2.50118e-08	5.61e-07
ZNF518A	3391.18	-0.266108	0.0477669	-5.57097	2.53332e-08	5.67e-07
PARVA	4635.48	0.352582	0.0632963	5.57035	2.54235e-08	5.68e-07
PGM2L1	2596.97	0.336504	0.0604102	5.57031	2.54291e-08	5.68e-07
CTSB	17961.4	0.362376	0.0650698	5.56904	2.56142e-08	5.71e-07
GPAT4	3359.33	0.225854	0.0405838	5.56512	2.61966e-08	5.83e-07
TRAFD1	3099.19	0.334971	0.0602135	5.56305	2.65095e-08	5.89e-07
CXADR	3264.56	0.418068	0.075171	5.56155	2.67382e-08	5.93e-07
TPP1	18351.4	0.273041	0.0490925	5.56177	2.6705e-08	5.93e-07
SERF1B	2877.35	-0.390179	0.0701776	-5.55988	2.69957e-08	5.98e-07
CAMK2N1	608.085	-0.656919	0.118215	-5.55697	2.74498e-08	6.07e-07
IL18	3434.61	0.942011	0.169584	5.55484	2.77862e-08	6.14e-07
LLGL2	2117.34	-0.71864	0.129449	-5.55152	2.83194e-08	6.25e-07
FAM20C	1375.77	-0.587842	0.105896	-5.55111	2.83858e-08	6.25e-07
MFGE8	37857.6	0.436534	0.0786466	5.55058	2.84718e-08	6.27e-07
SERF1A	2756.44	-0.398265	0.0717912	-5.54754	2.8971e-08	6.37e-07
EPAS1	17409.8	-0.295881	0.0533407	-5.547	2.90609e-08	6.37e-07
NEK1	1508.99	0.340549	0.061392	5.54712	2.90413e-08	6.37e-07
TMEM51	2766	0.463312	0.0835363	5.54623	2.91895e-08	6.39e-07
ELAPOR1	65.5933	1.75492	0.316433	5.54595	2.92367e-08	6.39e-07
RASSF3	10997	0.261869	0.0472532	5.54182	2.99341e-08	6.54e-07
MIA3	5055.6	-0.240074	0.043357	-5.53714	3.07451e-08	6.71e-07
SLC25A23	839.758	-0.66239	0.119647	-5.5362	3.09113e-08	6.73e-07
MAP4K4	10678.3	0.26649	0.0481416	5.53554	3.10276e-08	6.75e-07
BTBD19	204.732	1.52594	0.275683	5.53512	3.11016e-08	6.76e-07
GBP3	809.068	1.33428	0.241066	5.5349	3.11411e-08	6.76e-07
PGRMC1	7632.82	0.306945	0.0554895	5.53158	3.1735e-08	6.87e-07
RNASEL	197.084	1.38229	0.249885	5.53171	3.17129e-08	6.87e-07
IRF1	2377.01	0.509482	0.0921651	5.52793	3.24031e-08	7e-07
CHMP2B	2626.87	0.491047	0.0888548	5.5264	3.26868e-08	7.06e-07
USP12	14784.5	0.211873	0.0383444	5.52552	3.28507e-08	7.08e-07
VAMP7	5769.15	0.320796	0.0580679	5.52449	3.30436e-08	7.12e-07
KIF21A	5014.82	0.504332	0.0912961	5.52413	3.31121e-08	7.12e-07
FGF2	2320.4	-0.303	0.0548528	-5.52387	3.31606e-08	7.12e-07
PITPNM1	2507.77	-0.481831	0.0872514	-5.52233	3.34533e-08	7.18e-07
GOLGA4	15937.2	0.311532	0.056422	5.52146	3.36195e-08	7.2e-07
ADO	3142.42	-0.247639	0.0448664	-5.51948	3.40004e-08	7.28e-07
CAP1	43664.2	0.313088	0.0567746	5.51458	3.49615e-08	7.47e-07
FBXO17	25943.2	-0.322924	0.0585768	-5.51283	3.53112e-08	7.54e-07
ATG16L1	5739.97	0.27807	0.0504444	5.51241	3.53948e-08	7.55e-07
PCYT1A	15360.7	0.375928	0.0682121	5.51116	3.56473e-08	7.59e-07
MBD5	1608.03	0.27862	0.0505696	5.50963	3.59582e-08	7.65e-07
NDRG4	1027.91	1.33077	0.241636	5.50736	3.64263e-08	7.73e-07
NLGN2	1529.59	-0.581633	0.105613	-5.50721	3.64574e-08	7.73e-07
BLOC1S2	3612.72	0.439019	0.0797697	5.50359	3.72143e-08	7.88e-07
AKAP13	11637	0.410378	0.074571	5.50319	3.72986e-08	7.89e-07
COL17A1	92.7631	1.6876	0.306912	5.49866	3.82693e-08	8.09e-07
TAX1BP3	7843.47	0.347836	0.0632614	5.49839	3.83276e-08	8.09e-07
BRD3OS	2054.41	-0.340587	0.0619786	-5.49524	3.90183e-08	8.23e-07
LAMC1	23330.6	0.350804	0.0638592	5.49339	3.94285e-08	8.3e-07
MINDY2	1357.77	0.435324	0.0792527	5.49286	3.95467e-08	8.32e-07
RALGPS2	831.288	0.584982	0.106593	5.48802	4.06472e-08	8.54e-07
CACNG7	685.126	-1.24689	0.227235	-5.48722	4.08309e-08	8.57e-07
PARVB	2478.39	-0.255694	0.0466052	-5.48639	4.10228e-08	8.6e-07
FIG4	1603.76	0.435514	0.0794047	5.48473	4.14092e-08	8.67e-07
SAMD8	4768.61	0.32377	0.0590353	5.48435	4.14994e-08	8.67e-07
ETV1	567.95	-0.931422	0.169958	-5.4803	4.24613e-08	8.86e-07
SLC51A	13379.1	0.384035	0.0700815	5.47984	4.25713e-08	8.88e-07
CDCA7	6048.07	-0.496038	0.0905508	-5.47801	4.30139e-08	8.96e-07
DAW1	160.386	1.40266	0.256062	5.47781	4.3062e-08	8.96e-07
SEPT5-GP1BB	831.75	-0.67936	0.12406	-5.47607	4.34882e-08	9.03e-07
EHD3	177.765	-0.915008	0.167136	-5.47464	4.38392e-08	9.1e-07
HDAC5	549.316	-0.537587	0.098234	-5.47252	4.4369e-08	9.19e-07
IKBKE	542.734	0.51446	0.0940217	5.47171	4.45702e-08	9.19e-07
LRRC8A	2674.11	0.405502	0.0741095	5.47166	4.45835e-08	9.19e-07
MRC2	7666.86	-0.539972	0.0986816	-5.47186	4.45333e-08	9.19e-07
NT5C	1602.45	-0.368825	0.0674032	-5.47192	4.45182e-08	9.19e-07
MLF1	2404.6	-0.368921	0.0674713	-5.46783	4.55577e-08	9.38e-07
RP11-435I10.4	4345.71	0.309609	0.0566254	5.46768	4.55972e-08	9.38e-07
APOOL	4316.27	0.373445	0.0683062	5.46722	4.57139e-08	9.38e-07
UGCG	8674.92	0.564233	0.1032	5.46735	4.56801e-08	9.38e-07
KCNJ12	263.533	-0.712374	0.130326	-5.46611	4.60015e-08	9.43e-07
ZBTB39	1005.53	-0.412	0.0753922	-5.46476	4.63538e-08	9.49e-07
RASEF	834.539	0.458792	0.0839585	5.46451	4.64186e-08	9.49e-07
TBC1D8	13437.9	-0.646488	0.118335	-5.46321	4.67603e-08	9.55e-07
ZSWIM6	2496.38	0.569068	0.104179	5.4624	4.69733e-08	9.58e-07
LACTB	1940.42	0.622416	0.114016	5.45903	4.78749e-08	9.76e-07
TNFRSF14	1142.81	0.609269	0.111654	5.45675	4.84923e-08	9.87e-07
PSMD2	55642.4	0.323483	0.0593355	5.45176	4.98724e-08	1.01e-06
NMRK1	1004.05	0.395646	0.0726312	5.44733	5.11321e-08	1.04e-06
QTRT1	1909.51	-0.36698	0.0673777	-5.44661	5.13374e-08	1.04e-06
CD99	1586.17	0.404458	0.074279	5.44512	5.17706e-08	1.05e-06
APBB3	833.221	-0.534875	0.0982989	-5.44131	5.28888e-08	1.07e-06
ZNF614	657.626	-0.361293	0.066404	-5.44083	5.30331e-08	1.07e-06
HOXB5	1588.71	-0.41569	0.076457	-5.43691	5.4212e-08	1.09e-06
HS1BP3	4406.38	0.377058	0.0694322	5.43059	5.61678e-08	1.13e-06
GLB1	3541.64	0.282735	0.0520763	5.42923	5.65961e-08	1.14e-06
NAV3	803.484	0.826519	0.15228	5.42762	5.71101e-08	1.15e-06
LARP4	12780.2	0.33903	0.0625228	5.42251	5.87677e-08	1.18e-06
ARHGAP5	8648.32	0.299013	0.0551535	5.42146	5.91142e-08	1.19e-06
TAPT1	960.485	0.398279	0.0735037	5.41849	6.01034e-08	1.2e-06
BEST3	235.182	1.30492	0.240856	5.41785	6.03203e-08	1.21e-06
TADA2B	2567.96	0.341019	0.0629461	5.41763	6.0393e-08	1.21e-06
RP11-195F19.29	1601.91	-0.286608	0.0529736	-5.4104	6.28856e-08	1.26e-06
NUDT6	2358.12	-0.302554	0.055956	-5.40699	6.40936e-08	1.28e-06
CDC26	5533.71	0.344457	0.0637108	5.40658	6.42409e-08	1.28e-06
GARS1	32257.7	0.455959	0.0843568	5.40512	6.47643e-08	1.29e-06
CLIP4	7161.59	0.285349	0.0527955	5.40479	6.48838e-08	1.29e-06
ACTR1A	17851.1	0.263392	0.0487354	5.40454	6.49749e-08	1.29e-06
UBE2E2	2059.12	0.315201	0.0583329	5.40349	6.5355e-08	1.3e-06
LLGL1	2021.41	-0.469179	0.086846	-5.40242	6.5746e-08	1.3e-06
HOXA13	103.394	-1.27254	0.23572	-5.39851	6.71955e-08	1.33e-06
H4C8	553.659	1.68547	0.312234	5.39809	6.73543e-08	1.33e-06
RPN1	30647.5	0.209555	0.0388248	5.39744	6.75983e-08	1.33e-06
HTATIP2	7516.8	0.298712	0.0554324	5.38876	7.09453e-08	1.4e-06
PRDX1	44629.4	0.31865	0.0591369	5.38834	7.11104e-08	1.4e-06
RNF157	585.329	-0.753452	0.139862	-5.38711	7.15992e-08	1.41e-06
BTG3	2044.87	0.285097	0.0529306	5.38623	7.19494e-08	1.41e-06
GGT1	164.217	1.35137	0.250962	5.38477	7.25392e-08	1.42e-06
GEM	2992.54	0.565395	0.105012	5.38412	7.27996e-08	1.43e-06
RALBP1	7671.98	0.147897	0.0274697	5.384	7.28478e-08	1.43e-06
UBTD1	2657.65	0.400287	0.0743772	5.38186	7.37218e-08	1.44e-06
RNF128	1588.15	0.497402	0.0924793	5.37852	7.51008e-08	1.47e-06
TNFRSF11A	3867.58	0.256345	0.0476737	5.37707	7.57076e-08	1.48e-06
ODF2	5007.05	-0.32134	0.0597694	-5.37634	7.60171e-08	1.48e-06
BIRC7	251.479	0.734222	0.136669	5.37227	7.775e-08	1.51e-06
PTDSS1	9941.4	0.230248	0.0428571	5.37245	7.76723e-08	1.51e-06
WNK2	333.96	-0.902113	0.167952	-5.37127	7.81846e-08	1.52e-06
UACA	32001.2	0.291006	0.0541819	5.37091	7.83394e-08	1.52e-06
EEA1	2635.9	0.471031	0.0877063	5.37055	7.84976e-08	1.52e-06
RSPRY1	4131.12	0.433898	0.0808472	5.36689	8.01066e-08	1.55e-06
TM2D2	1616	0.465382	0.0867227	5.36632	8.03576e-08	1.55e-06
WNT11	42.2498	-1.56007	0.291022	-5.36064	8.29277e-08	1.6e-06
CD70	2196.75	-0.295088	0.0550594	-5.35945	8.34759e-08	1.61e-06
RIPPLY3	55.5901	-1.55977	0.291042	-5.35924	8.35715e-08	1.61e-06
BMP6	6641.68	0.243836	0.04554	5.35432	8.58768e-08	1.65e-06
HMOX1	12059.8	1.38504	0.258761	5.35259	8.67026e-08	1.67e-06
ATG12	4334.66	0.319578	0.0597084	5.35232	8.6834e-08	1.67e-06
MPZL1	7062.15	0.232095	0.04337	5.3515	8.72284e-08	1.67e-06
CTXN1	551.546	-0.774628	0.144762	-5.35106	8.74404e-08	1.67e-06
GLT8D1	2727.8	-0.343033	0.0641066	-5.35097	8.74827e-08	1.67e-06
TMEM92	90.8943	-1.09427	0.204551	-5.34961	8.8146e-08	1.69e-06
FFAR4	212.067	-0.891786	0.166775	-5.34725	8.92984e-08	1.71e-06
TARS2	1675.83	-0.296765	0.0555231	-5.3449	9.04682e-08	1.72e-06
TSHZ3	459.713	-0.857752	0.160475	-5.34509	9.03726e-08	1.72e-06
CABYR	2908.2	0.289241	0.0541257	5.34387	9.09811e-08	1.73e-06
CTNS	3067.33	0.397952	0.0744781	5.34322	9.13121e-08	1.74e-06
SUPT6H	18594.3	0.378685	0.0708764	5.3429	9.1472e-08	1.74e-06
SPART	5381.26	0.301494	0.0564335	5.34247	9.16889e-08	1.74e-06
KIAA1755	86.5989	1.73646	0.325077	5.34168	9.20896e-08	1.75e-06
KMT5C	735.532	-0.424821	0.079538	-5.34111	9.23784e-08	1.75e-06
EFHD1	1975.19	-0.680071	0.127396	-5.33824	9.38539e-08	1.77e-06
UNC13D	1162.18	0.607694	0.113835	5.33838	9.37798e-08	1.77e-06
CTNNAL1	15552.5	0.338428	0.0634005	5.33794	9.40104e-08	1.77e-06
PSMB9	11349.6	0.617317	0.115663	5.3372	9.43952e-08	1.78e-06
MFAP2	571.967	-0.569542	0.106769	-5.33434	9.5893e-08	1.81e-06
NIPA2	9286.96	0.270831	0.0507832	5.33309	9.65579e-08	1.82e-06
RAET1E	257.089	0.855842	0.160484	5.33288	9.66672e-08	1.82e-06
H4C9	1341.08	0.775047	0.145415	5.3299	9.8268e-08	1.84e-06
AC104534.3	28868.8	-0.275262	0.0516519	-5.32918	9.86577e-08	1.85e-06
GTF3C6	8425.03	0.308377	0.0578852	5.32739	9.96361e-08	1.87e-06
CSDE1	40504.8	0.217507	0.0408336	5.32667	1.00027e-07	1.87e-06
PRR13	27590.8	0.332265	0.0623804	5.32644	1.00157e-07	1.87e-06
ARL8A	1875.83	0.406194	0.0762786	5.32513	1.00879e-07	1.88e-06
EIF3B	46292.9	0.177587	0.0333531	5.32444	1.01266e-07	1.89e-06
ADAMTS16	217.974	1.09422	0.20553	5.32388	1.01575e-07	1.89e-06
FSD1	540.742	-0.737382	0.1385	-5.32404	1.01489e-07	1.89e-06
KAT2B	2735.18	0.306889	0.0576505	5.32327	1.01921e-07	1.89e-06
POMT2	3162.25	0.306872	0.0576632	5.3218	1.02744e-07	1.91e-06
TLE2	86.284	-1.36842	0.257148	-5.32153	1.029e-07	1.91e-06
TEC	123.75	1.20929	0.227261	5.32114	1.03118e-07	1.91e-06
RIPOR1	7567.14	0.30186	0.0567328	5.32072	1.03358e-07	1.91e-06
RP11-314O13.2	2217.59	0.249433	0.0468878	5.31977	1.03897e-07	1.92e-06
GCSH	2409.2	-0.329735	0.0619903	-5.31914	1.04257e-07	1.92e-06
MRPL14	4181.77	0.225363	0.0423941	5.31591	1.06123e-07	1.96e-06
TMEM256-PLSCR3	2184.09	-0.279333	0.0525498	-5.31559	1.06314e-07	1.96e-06
CADM1	590.02	-1.31811	0.248019	-5.31454	1.06929e-07	1.97e-06
PPP2R2A	2969.4	0.299006	0.0563021	5.31075	1.09177e-07	2.01e-06
CHKB-CPT1B	1599.87	-0.39884	0.07513	-5.30867	1.10431e-07	2.03e-06
KCNK15	288.048	0.620436	0.116922	5.30639	1.11817e-07	2.05e-06
RNF6	5358.31	0.268482	0.0506021	5.30575	1.12208e-07	2.06e-06
RBMS1	5716.22	-0.250284	0.0471751	-5.30543	1.12406e-07	2.06e-06
RP11-326C3.17	3774.66	-0.557685	0.105125	-5.30498	1.12685e-07	2.06e-06
SCPEP1	4211.11	0.458468	0.0864408	5.30384	1.13392e-07	2.07e-06
CACNA1H	3936.56	-0.990167	0.186712	-5.30318	1.13804e-07	2.07e-06
CCN5	551.563	0.490422	0.0924793	5.30304	1.13889e-07	2.07e-06
DSTN	41762.9	0.199578	0.0376346	5.30304	1.13887e-07	2.07e-06
NSF	9135.99	-0.235005	0.0443187	-5.3026	1.14162e-07	2.08e-06
CORO2A	115.643	-0.996642	0.187997	-5.30137	1.14939e-07	2.09e-06
FAM228B	3139.81	0.2848	0.0537334	5.30025	1.15644e-07	2.1e-06
LAMA3	666.253	0.650449	0.122744	5.29921	1.16304e-07	2.11e-06
CLEC2B	448.936	0.724767	0.136808	5.2977	1.17268e-07	2.12e-06
KCNIP3	1058.64	0.567538	0.107132	5.29755	1.17364e-07	2.12e-06
CTTN	53668.3	0.235419	0.0444428	5.29711	1.1765e-07	2.13e-06
PPFIBP1	8134.61	0.278076	0.0524991	5.29677	1.1787e-07	2.13e-06
SH2B3	10195.4	0.212979	0.0402191	5.29547	1.1871e-07	2.14e-06
KIAA1143	2374.8	-0.311534	0.0588367	-5.29489	1.19085e-07	2.15e-06
HACD1	2006.98	0.362433	0.0684632	5.29384	1.19776e-07	2.15e-06
ZNF185	1612.67	-0.507582	0.0958849	-5.29366	1.1989e-07	2.15e-06
C1QTNF6	918.924	-0.429399	0.0811206	-5.29335	1.20099e-07	2.16e-06
CDK8	2050.54	0.372099	0.0703297	5.29078	1.21794e-07	2.18e-06
HIRIP3	1817.12	-0.360593	0.068167	-5.28985	1.2242e-07	2.19e-06
SLC15A3	576.777	0.803236	0.151844	5.28988	1.22398e-07	2.19e-06
RASAL2	6456.98	0.287852	0.0544279	5.28868	1.23202e-07	2.2e-06
ORAI1	2914.55	0.355037	0.067152	5.28707	1.24291e-07	2.22e-06
GABARAPL1	1604.14	1.54645	0.292548	5.28615	1.24915e-07	2.23e-06
RP11-229P13.28	50.5522	-1.41794	0.268281	-5.28528	1.2551e-07	2.24e-06
TBX1	2255.81	-0.602506	0.114146	-5.2784	1.30317e-07	2.32e-06
TRAPPC2L	2695.06	0.242263	0.0459224	5.27549	1.32399e-07	2.36e-06
EPB41L4B	3990.61	-0.442566	0.0838953	-5.27522	1.32597e-07	2.36e-06
HIGD1A	6710.9	0.284271	0.0539059	5.27347	1.3387e-07	2.38e-06
FBXO10	5194.36	0.293886	0.0557377	5.27267	1.34457e-07	2.38e-06
MDK	5908.42	-0.545327	0.103448	-5.27151	1.35309e-07	2.4e-06
LGALS8	11802.8	0.280722	0.0532604	5.27074	1.35877e-07	2.4e-06
PPP1R15A	2539.36	0.576205	0.109318	5.27093	1.35737e-07	2.4e-06
TTC26	1438.31	-0.329658	0.062548	-5.27048	1.3607e-07	2.4e-06
CBARP	460.731	-0.529017	0.100486	-5.2646	1.40497e-07	2.48e-06
ASAP3	1036.67	-0.66455	0.126273	-5.2628	1.41874e-07	2.5e-06
CAV3	1216.1	1.08441	0.206063	5.2625	1.42108e-07	2.5e-06
ECE1	19915.3	-0.376594	0.0715983	-5.25981	1.44202e-07	2.54e-06
TMEM138	4066.98	0.306085	0.0582027	5.25895	1.44882e-07	2.55e-06
LRFN1	697.416	-0.809934	0.154023	-5.25851	1.45224e-07	2.55e-06
CTDSP1	5032.46	-0.414627	0.078929	-5.25316	1.49513e-07	2.62e-06
ARHGEF3	1778.12	0.281308	0.0535989	5.24839	1.53432e-07	2.69e-06
SYNGR2	7602.43	0.328773	0.0627251	5.24149	1.59288e-07	2.79e-06
GOPC	6485.76	0.239559	0.0457062	5.24129	1.59457e-07	2.79e-06
SLC2A1	3685.06	0.671841	0.128249	5.23855	1.61842e-07	2.83e-06
BTNL9	1663.3	-0.556126	0.106173	-5.23792	1.62399e-07	2.83e-06
TSPAN3	8267.19	0.386716	0.0738293	5.23798	1.62342e-07	2.83e-06
PDPK1	8162.55	0.212336	0.0405555	5.2357	1.64361e-07	2.86e-06
ORMDL3	3608.48	0.242174	0.046258	5.23529	1.64722e-07	2.86e-06
PRAF2	1903.14	-0.393499	0.075178	-5.23423	1.65676e-07	2.88e-06
NAA50	21115.4	0.259483	0.049585	5.23309	1.66704e-07	2.89e-06
IFIH1	1684.08	0.587441	0.112268	5.2325	1.67229e-07	2.9e-06
OXTR	1205.28	1.08116	0.206627	5.23244	1.67283e-07	2.9e-06
OSBPL3	1530.15	0.416605	0.0796226	5.23224	1.67467e-07	2.9e-06
GLRB	81.4657	1.26447	0.241748	5.23052	1.69031e-07	2.92e-06
PRKAB2	1745.29	0.610048	0.116632	5.23052	1.69033e-07	2.92e-06
B4GAT1	1395.55	-0.655682	0.125403	-5.2286	1.70794e-07	2.94e-06
ZNF467	224.534	-0.906614	0.173398	-5.22852	1.70876e-07	2.94e-06
SEMA3A	2532.52	0.419806	0.0803072	5.2275	1.71819e-07	2.96e-06
TUBA4A	1349.18	1.04101	0.199192	5.22615	1.7308e-07	2.98e-06
RGPD8	11385.5	-0.305893	0.0585795	-5.22185	1.77149e-07	3.04e-06
RGPD5	13104.2	-0.306022	0.0586327	-5.21931	1.79593e-07	3.08e-06
FUZ	601.258	-0.455666	0.0873197	-5.21836	1.80511e-07	3.09e-06
IFITM1	1361.85	-0.733241	0.140519	-5.21809	1.80774e-07	3.1e-06
FAM222B	5945.38	0.386227	0.0740482	5.21589	1.82932e-07	3.13e-06
MERTK	3999.55	0.494444	0.0947952	5.21592	1.82911e-07	3.13e-06
SLC35F6	6457.35	0.437975	0.083979	5.2153	1.83525e-07	3.13e-06
IMPDH2	12232.8	-0.293011	0.0562043	-5.21332	1.85486e-07	3.16e-06
LIMS2	222.282	0.880331	0.16888	5.21277	1.86046e-07	3.17e-06
FBXW4	2807.02	-0.393362	0.0754814	-5.21138	1.87442e-07	3.19e-06
MAZ	17324.6	-0.256551	0.0492338	-5.21088	1.87948e-07	3.2e-06
TNFAIP3	914.947	0.563344	0.108114	5.21065	1.88178e-07	3.2e-06
EAF2	407.551	0.687533	0.131997	5.2087	1.90163e-07	3.23e-06
CYB561	3709.7	-0.35856	0.0688502	-5.20783	1.91065e-07	3.24e-06
RGPD6	13071.7	-0.306025	0.058769	-5.20724	1.91667e-07	3.25e-06
ADGRG1	4440.18	0.628954	0.120801	5.20653	1.92404e-07	3.26e-06
RP11-2I7.1	402.622	0.779488	0.149797	5.20362	1.95441e-07	3.3e-06
ST7	2141.23	0.34514	0.0663252	5.20375	1.95311e-07	3.3e-06
USP11	7260.35	-0.215062	0.041329	-5.20366	1.95399e-07	3.3e-06
DCPS	3227.74	-0.474785	0.0912587	-5.20263	1.96489e-07	3.31e-06
SGTB	1518.85	0.434777	0.0835717	5.20245	1.96683e-07	3.31e-06
RNASEK	4900.73	0.357674	0.0687539	5.20224	1.96902e-07	3.31e-06
SIAE	2879.53	-0.335329	0.0645072	-5.19831	2.01105e-07	3.38e-06
NUAK2	2145.78	1.03872	0.19986	5.19726	2.02252e-07	3.4e-06
LXN	10184.5	-0.55995	0.107788	-5.19493	2.04794e-07	3.44e-06
FAAP20	2798.08	-0.372623	0.0717597	-5.19265	2.07318e-07	3.47e-06
RP11-65B7.2	1030.77	0.456668	0.0879844	5.19032	2.09929e-07	3.51e-06
DHODH	1038.47	-0.294975	0.0568477	-5.18885	2.11592e-07	3.54e-06
SRP19	10461	0.194511	0.0374893	5.18844	2.12064e-07	3.54e-06
HMBS	2778.25	-0.305836	0.0590325	-5.1808	2.20936e-07	3.69e-06
RP4-613B23.5	6769.86	0.279466	0.0539472	5.18036	2.21459e-07	3.69e-06
ALYREF	9167.08	0.217643	0.0420339	5.17781	2.24505e-07	3.74e-06
KIAA0040	134.97	-1.42397	0.275018	-5.17774	2.24585e-07	3.74e-06
HNRNPA1	52822.8	-0.22263	0.0430005	-5.17739	2.25007e-07	3.74e-06
ABCA5	442.505	0.675234	0.130454	5.17602	2.26675e-07	3.76e-06
DAB2IP	1768.48	-0.657294	0.126986	-5.1761	2.26567e-07	3.76e-06
STX6	3663.35	0.378001	0.0730431	5.17504	2.27868e-07	3.78e-06
CTD-2575K13.8	1194.11	-0.461516	0.0892457	-5.1713	2.32473e-07	3.85e-06
PICALM	22221.1	0.333037	0.0644192	5.16984	2.34299e-07	3.88e-06
AMIGO2	3727.8	0.417997	0.0808737	5.16851	2.35963e-07	3.9e-06
PITPNM2	2917.68	-0.400725	0.0775385	-5.16808	2.36513e-07	3.91e-06
SNX3	17614.7	0.334492	0.0647538	5.1656	2.39674e-07	3.95e-06
RP11-73M18.2	6086.33	0.225756	0.0437187	5.16384	2.41938e-07	3.99e-06
CCSER1	6168.42	-0.285284	0.055251	-5.16342	2.42474e-07	3.99e-06
CLN8	1287.15	0.546396	0.105838	5.16259	2.43557e-07	4.01e-06
DDX39B	19096.9	-0.242248	0.0469271	-5.16222	2.44032e-07	4.01e-06
KCND1	583.669	0.417361	0.0808585	5.16163	2.4481e-07	4.02e-06
RAB11FIP5	4406.85	0.345678	0.0670053	5.15896	2.4833e-07	4.07e-06
GRB2	15246.1	0.179151	0.0347297	5.15845	2.48997e-07	4.08e-06
SLC35E3	2015.91	0.350143	0.0678767	5.15851	2.48922e-07	4.08e-06
TNIP1	9115.39	0.450601	0.0873604	5.15795	2.49669e-07	4.08e-06
PIP4P2	3508.76	0.362024	0.0701947	5.15743	2.50368e-07	4.09e-06
MFSD9	1775.28	0.282647	0.054843	5.15375	2.55332e-07	4.17e-06
TOMM34	4513.29	0.331861	0.0643933	5.15367	2.55442e-07	4.17e-06
PTK2	16572.1	0.189965	0.0368665	5.15278	2.56652e-07	4.18e-06
C11orf49	1709.32	-0.298563	0.0579493	-5.15215	2.57523e-07	4.19e-06
ATF3	870.871	1.19367	0.231742	5.15086	2.59296e-07	4.22e-06
ATP6V1G2-DDX39B	19135	-0.24097	0.0467987	-5.14908	2.61767e-07	4.25e-06
CPOX	1639.3	-0.310241	0.0602797	-5.1467	2.65111e-07	4.3e-06
RPP38	2557.77	0.351448	0.0682937	5.14613	2.65912e-07	4.31e-06
CTDSP2	9500.68	-0.395944	0.0770283	-5.14024	2.74388e-07	4.44e-06
RUBCN	5244	0.536407	0.104353	5.14029	2.7431e-07	4.44e-06
ATP6V0C	6918.08	0.310287	0.0603744	5.13939	2.75633e-07	4.46e-06
MAPRE3	1506	0.685383	0.133381	5.13855	2.76862e-07	4.47e-06
ECM1	202.233	0.767741	0.149434	5.13765	2.7819e-07	4.49e-06
RP11-26J3.4	11008.4	0.24562	0.0478066	5.13778	2.77998e-07	4.49e-06
HERC3	372.167	0.745459	0.145131	5.13647	2.79954e-07	4.51e-06
ITGAM	231.358	0.896596	0.174591	5.13541	2.81528e-07	4.53e-06
TMEM218	1607.69	-0.290987	0.0566636	-5.13535	2.81626e-07	4.53e-06
BAHCC1	4312.64	-0.566164	0.110258	-5.13492	2.82263e-07	4.53e-06
AP1G1	10138	0.260481	0.0507525	5.13238	2.86096e-07	4.59e-06
ADGRB1	186.659	-1.14089	0.222309	-5.13201	2.8667e-07	4.59e-06
PIGQ	1977.91	-0.421947	0.082216	-5.13218	2.86409e-07	4.59e-06
DHX33	4853.97	-0.266396	0.0519371	-5.12921	2.90964e-07	4.66e-06
ZNF462	2784.11	0.345181	0.0673027	5.12879	2.91614e-07	4.66e-06
RAB5IF	6907.56	0.374782	0.07308	5.12839	2.92238e-07	4.67e-06
PXMP4	929.594	-0.4673	0.0911412	-5.12721	2.94066e-07	4.69e-06
ACOT13	3543.77	0.415484	0.0810556	5.12591	2.96098e-07	4.72e-06
RP11-45M22.4	3989.03	0.241315	0.0470792	5.12572	2.96406e-07	4.72e-06
GGT7	1014.88	-0.537682	0.104948	-5.12331	3.00211e-07	4.78e-06
RP11-403P17.5	1007.08	-0.31634	0.0617518	-5.12277	3.01083e-07	4.79e-06
AGPAT4	1510.59	0.567803	0.110855	5.12205	3.02236e-07	4.8e-06
C18orf25	2213.69	0.317722	0.0620372	5.12147	3.03163e-07	4.81e-06
DIXDC1	1245.14	-0.444224	0.0867365	-5.12154	3.03058e-07	4.81e-06
PTPN18	2499.74	-0.365755	0.0714267	-5.1207	3.04399e-07	4.82e-06
GRAMD2A	140.953	-0.762619	0.148991	-5.11854	3.0791e-07	4.87e-06
PHKA2	1469.39	-0.442174	0.0863932	-5.11816	3.08538e-07	4.88e-06
ZNF740	2817.44	-0.338739	0.0662005	-5.11686	3.10667e-07	4.91e-06
USP4	4417.49	-0.201645	0.0394244	-5.11471	3.14218e-07	4.96e-06
F11R	8389.38	0.23428	0.0458252	5.11247	3.17972e-07	5.01e-06
RAB3B	700.684	1.53631	0.300646	5.11004	3.22091e-07	5.07e-06
PPP3R1	10852.7	0.211969	0.0414826	5.10982	3.2246e-07	5.07e-06
PKIA	71.79	1.32294	0.258987	5.10816	3.25319e-07	5.12e-06
CSNK1A1	29417.6	-0.219329	0.0429414	-5.10762	3.26237e-07	5.12e-06
TERT	468.672	-0.854285	0.167275	-5.10707	3.27201e-07	5.14e-06
PHC1	8839.02	0.332228	0.0650656	5.10605	3.28962e-07	5.15e-06
RNF220	4284.72	-0.26015	0.0509485	-5.10614	3.28812e-07	5.15e-06
SH3GLB1	10740	0.311733	0.0610526	5.10598	3.29083e-07	5.15e-06
MAP2K3	7002.7	0.585911	0.114806	5.10348	3.33471e-07	5.21e-06
TMEM171	516.393	0.638341	0.125158	5.10029	3.3914e-07	5.3e-06
PTGDS	41.3294	-1.44786	0.283968	-5.09868	3.42032e-07	5.34e-06
SLCO2A1	156.469	-1.47029	0.288405	-5.098	3.43264e-07	5.35e-06
TSPAN4	9568.18	0.33435	0.0655929	5.09735	3.44441e-07	5.37e-06
SSH3	1903.79	-0.51597	0.101288	-5.0941	3.50395e-07	5.45e-06
NPTN	11079.1	0.193112	0.0379154	5.09324	3.52e-07	5.47e-06
ATP1A3	581.663	-0.814821	0.160011	-5.09227	3.53797e-07	5.5e-06
BEGAIN	4231.8	-0.613326	0.120449	-5.09199	3.54328e-07	5.5e-06
VMP1	14653.5	0.354422	0.069608	5.09168	3.549e-07	5.5e-06
CHMP1B	1661.55	0.677037	0.133007	5.09022	3.57644e-07	5.54e-06
MRO	24.696	2.77132	0.544482	5.08982	3.58395e-07	5.55e-06
HOXC6	4190.69	-0.269704	0.0529945	-5.08929	3.59413e-07	5.56e-06
ATP9A	1397.01	0.373157	0.0733787	5.08536	3.6693e-07	5.67e-06
MLEC	26924	-0.345022	0.067849	-5.08515	3.67341e-07	5.67e-06
NABP1	5352.36	0.906571	0.178299	5.08455	3.68499e-07	5.68e-06
ATP6V1H	3882.59	0.345228	0.0679158	5.08318	3.7117e-07	5.72e-06
TNIP2	4106.4	0.327247	0.0643811	5.08296	3.716e-07	5.72e-06
ZFP62	1028.4	-0.301793	0.0593941	-5.0812	3.7506e-07	5.77e-06
TSC22D4	4096.1	0.395908	0.0779522	5.07885	3.79725e-07	5.84e-06
IFFO2	11084.7	0.374848	0.0738474	5.07598	3.85499e-07	5.92e-06
CEACAM19	3970.76	0.447258	0.0881442	5.07417	3.89195e-07	5.97e-06
PDP1	1387.75	0.489547	0.0965234	5.0718	3.94071e-07	6.04e-06
AFF1	3928.79	0.348514	0.0687343	5.07046	3.96864e-07	6.08e-06
SELENOM	1065.98	0.545531	0.107617	5.0692	3.99494e-07	6.11e-06
SIRT3	2367.38	-0.293644	0.0579357	-5.06845	4.01071e-07	6.13e-06
HDAC4	1500.56	-0.283245	0.055895	-5.06744	4.03204e-07	6.16e-06
OSGIN2	6416.14	0.275215	0.0543155	5.06697	4.04197e-07	6.17e-06
RTN4	59703.2	0.268894	0.0531058	5.06337	4.11914e-07	6.28e-06
DYNC1H1	34531.1	0.448089	0.0885004	5.06314	4.12413e-07	6.28e-06
SYNM	8731.51	-0.482706	0.0953405	-5.06296	4.1279e-07	6.28e-06
CRK	8856.41	0.217117	0.0428951	5.06159	4.15777e-07	6.32e-06
SCNN1G	219.509	1.13556	0.224379	5.06092	4.17236e-07	6.34e-06
CACNA1G	761.31	-0.735002	0.145245	-5.06045	4.18269e-07	6.35e-06
PRIM1	2357.11	-0.42701	0.0843937	-5.05974	4.19818e-07	6.37e-06
TCAF2C	37.5256	-1.8674	0.369274	-5.05696	4.26004e-07	6.45e-06
NME4	14259.3	-0.332202	0.0657022	-5.05618	4.27732e-07	6.48e-06
RP11-20I23.3	7537.88	0.305933	0.0605121	5.05573	4.28755e-07	6.48e-06
SOD2	23445.5	0.299973	0.059378	5.05192	4.37392e-07	6.61e-06
CCDC174	1110.54	0.295766	0.0585658	5.05015	4.41462e-07	6.67e-06
PPME1	9536.46	0.313418	0.0620683	5.04957	4.42813e-07	6.68e-06
CPS1	137.77	-0.845174	0.16739	-5.04913	4.43828e-07	6.69e-06
IL1RAPL1	117.27	-0.838546	0.166094	-5.04862	4.45016e-07	6.7e-06
TALDO1	13251.5	0.288721	0.0572073	5.04692	4.48978e-07	6.75e-06
PCMT1	8188.65	0.225713	0.0447298	5.04615	4.50807e-07	6.78e-06
IFITM3	16276.4	-0.331882	0.0657795	-5.04538	4.52623e-07	6.8e-06
ECHDC2	1573.33	-0.375318	0.0744105	-5.04389	4.5616e-07	6.84e-06
ZSWIM4	754.057	0.510677	0.101281	5.04217	4.6029e-07	6.9e-06
NMT2	2507.79	0.369475	0.0733234	5.03898	4.68018e-07	7.01e-06
LSAMP	16165.8	0.358534	0.0711872	5.0365	4.74131e-07	7.1e-06
SEMA6C	126.283	-0.891644	0.177045	-5.03625	4.74744e-07	7.1e-06
ECEL1	32.5639	-1.97013	0.391251	-5.03546	4.76696e-07	7.12e-06
METAP1D	952.849	-0.3304	0.0656516	-5.03262	4.83824e-07	7.22e-06
SFXN5	4749.87	0.30637	0.0608929	5.03129	4.87198e-07	7.27e-06
TPMT	2520.46	0.389874	0.0775337	5.02845	4.94473e-07	7.37e-06
HSD17B8	284.656	-0.603541	0.120256	-5.01879	5.19981e-07	7.74e-06
PSMB3	8698.25	0.355987	0.0709612	5.01664	5.2583e-07	7.82e-06
MXD4	1034.74	-0.406084	0.0809736	-5.01502	5.30272e-07	7.88e-06
CREM	581.103	0.650117	0.129696	5.01262	5.36951e-07	7.97e-06
MAT2A	27840.2	-0.329617	0.0657928	-5.00993	5.44486e-07	8.08e-06
TLE5	9512.77	-0.349887	0.0698554	-5.00873	5.47903e-07	8.12e-06
VPS9D1	1694.57	-0.334005	0.0666896	-5.00835	5.48994e-07	8.13e-06
ZNF385D	407.006	-0.46507	0.092862	-5.00818	5.49464e-07	8.13e-06
PRICKLE4	367.76	-0.670751	0.133963	-5.00697	5.52944e-07	8.17e-06
COMMD2	4512.44	-0.181852	0.0363278	-5.00586	5.56129e-07	8.21e-06
CYP19A1	77.4529	0.940215	0.187828	5.00573	5.56521e-07	8.21e-06
PACS1	12115.3	0.240208	0.0480215	5.0021	5.67101e-07	8.36e-06
VARS2	3221.52	-0.248982	0.0497921	-5.00045	5.71981e-07	8.43e-06
TMEM106A	668.115	0.631127	0.126228	4.99991	5.73572e-07	8.44e-06
BBX	3107.62	-0.340123	0.068053	-4.99791	5.79547e-07	8.52e-06
MLLT11	1781.38	0.565478	0.113151	4.99757	5.80567e-07	8.53e-06
TPT1	40915.2	0.221387	0.0443584	4.99086	6.01107e-07	8.83e-06
SEPTIN5	859.8	-0.666241	0.133514	-4.99006	6.03603e-07	8.85e-06
BARX1	1578.1	-0.398495	0.0798646	-4.98964	6.04924e-07	8.87e-06
CD37	708.592	-0.564085	0.113085	-4.98816	6.0958e-07	8.93e-06
STAP2	523.386	0.78601	0.157585	4.98784	6.10592e-07	8.93e-06
DNMT3A	1498.36	-0.424458	0.085121	-4.98653	6.14734e-07	8.99e-06
SLC47A1	1134.32	-0.480702	0.0964536	-4.98377	6.23575e-07	9.1e-06
TM4SF19	243.629	1.66941	0.334959	4.98393	6.23052e-07	9.1e-06
SMIM4	3902.46	-0.192116	0.038557	-4.98265	6.27191e-07	9.15e-06
PLS1	6784.66	0.234005	0.0469892	4.97997	6.35956e-07	9.27e-06
APP	55877.9	0.156818	0.0315102	4.97674	6.46643e-07	9.41e-06
ACOXL	184.581	-1.12085	0.225286	-4.97522	6.51733e-07	9.48e-06
GPD1L	777.532	-0.566622	0.113897	-4.97488	6.52896e-07	9.49e-06
NT5DC2	8246.12	-0.386219	0.0776913	-4.97121	6.65374e-07	9.66e-06
ZFYVE26	2514.99	0.363276	0.0730841	4.97065	6.67283e-07	9.68e-06
L1CAM	39357.6	0.444612	0.0894997	4.96775	6.77351e-07	9.82e-06
SNX25	2323.8	0.266837	0.0537256	4.96666	6.81153e-07	9.87e-06
TMEM38B	2874.16	0.384675	0.0774818	4.96472	6.8801e-07	9.96e-06
SMAD1	1341.9	-0.294894	0.0594481	-4.96054	7.02991e-07	1.02e-05
TRAPPC9	1285.23	-0.302897	0.0610733	-4.95956	7.06518e-07	1.02e-05
PLD1	1586.16	0.250903	0.0506015	4.95842	7.10685e-07	1.03e-05
RUVBL1	42502.6	0.280244	0.0565245	4.95793	7.12484e-07	1.03e-05
ZNF703	331.54	-0.71759	0.144792	-4.956	7.196e-07	1.04e-05
PDGFC	1346.53	0.476562	0.0961833	4.95472	7.24334e-07	1.04e-05
ISCU	4707.92	0.409158	0.0825894	4.95412	7.2658e-07	1.05e-05
MAFG	8851.57	0.355409	0.071742	4.95399	7.27078e-07	1.05e-05
SP100	3123.9	0.434952	0.0878062	4.95354	7.28737e-07	1.05e-05
RALB	6548.57	0.364892	0.0736797	4.95241	7.32983e-07	1.05e-05
NPM3	4156.2	-0.304813	0.0615548	-4.9519	7.34907e-07	1.05e-05
TGM2	13781.3	1.62305	0.327806	4.95124	7.37407e-07	1.06e-05
SH3TC2	130.48	1.06011	0.214184	4.94954	7.43885e-07	1.06e-05
ALDOC	372.475	-0.642067	0.129741	-4.94882	7.46629e-07	1.07e-05
LTBP4	1422.62	-0.563067	0.113801	-4.9478	7.50582e-07	1.07e-05
H6PD	4097.64	-0.40987	0.0828617	-4.94644	7.55844e-07	1.08e-05
PSMD3	18292.5	0.252414	0.0510324	4.94615	7.56973e-07	1.08e-05
NT5C2	12998.8	0.249081	0.050361	4.94591	7.57893e-07	1.08e-05
MMP7	278.096	0.669683	0.135425	4.94504	7.61297e-07	1.08e-05
ABHD2	12441.6	0.278082	0.0562453	4.94409	7.65009e-07	1.09e-05
C1QBP	15953.2	-0.194939	0.0394407	-4.94259	7.70934e-07	1.1e-05
SPSB3	3740.37	-0.319899	0.0647326	-4.94186	7.73811e-07	1.1e-05
ETF1	25930.1	0.306915	0.0621277	4.94007	7.80961e-07	1.11e-05
GPATCH3	1404.31	0.425645	0.0861854	4.93872	7.86376e-07	1.12e-05
LINGO1	205.008	-1.03876	0.210415	-4.93672	7.94475e-07	1.13e-05
OBSL1	972.174	-0.480445	0.0973926	-4.93307	8.09459e-07	1.15e-05
PLB1	157.896	0.831679	0.168653	4.9313	8.16861e-07	1.16e-05
CYP26B1	728.511	-0.660848	0.134026	-4.93074	8.19177e-07	1.16e-05
EYA2	165.353	-0.722183	0.146465	-4.93077	8.19078e-07	1.16e-05
RXRA	3440.97	-0.368264	0.0746959	-4.93018	8.2153e-07	1.16e-05
SYT7	225.4	-0.662629	0.134432	-4.9291	8.26092e-07	1.16e-05
CGREF1	530.917	-0.586535	0.119117	-4.92401	8.47877e-07	1.19e-05
ADGRL1	2096.13	-0.532547	0.108195	-4.92211	8.56155e-07	1.21e-05
ZMIZ1	6830.47	-0.416399	0.0846068	-4.92158	8.58505e-07	1.21e-05
FRRS1	116.69	1.07746	0.21894	4.92124	8.59983e-07	1.21e-05
SLC3A2	13856.6	0.403993	0.0821354	4.91863	8.71536e-07	1.22e-05
PHLDA1	26989.4	-0.247982	0.050428	-4.91754	8.76376e-07	1.23e-05
FRMD3	1086.04	-0.481354	0.0978926	-4.91716	8.78093e-07	1.23e-05
PINK1	2983.77	0.48492	0.098695	4.91333	8.95443e-07	1.25e-05
RANGRF	990.774	-0.41755	0.0850268	-4.9108	9.07052e-07	1.27e-05
PRKCZ	1681.27	-0.381769	0.0777539	-4.90996	9.10932e-07	1.27e-05
MMACHC	15525.2	0.290139	0.0591007	4.90924	9.14303e-07	1.28e-05
ST6GALNAC4	2135.75	0.529729	0.107941	4.90756	9.22142e-07	1.29e-05
EIF2D	3366.99	-0.211743	0.0431502	-4.90712	9.2423e-07	1.29e-05
NUB1	4087.09	-0.219911	0.0448272	-4.90574	9.30749e-07	1.3e-05
ZADH2	5671.04	-0.51473	0.104931	-4.9054	9.32386e-07	1.3e-05
GLI2	583.135	-0.46369	0.0945565	-4.90384	9.39805e-07	1.31e-05
ZSWIM7	952.133	-0.380461	0.0776385	-4.90042	9.56328e-07	1.33e-05
GTF3A	5984.78	-0.306762	0.0626083	-4.89969	9.59863e-07	1.33e-05
RP11-463D19.2	2778.03	0.310663	0.0634416	4.89684	9.73907e-07	1.35e-05
PADI1	207.194	0.881848	0.180178	4.89432	9.86463e-07	1.37e-05
TEAD2	1132.1	-0.482877	0.0986733	-4.8937	9.89588e-07	1.37e-05
G0S2	73.3362	1.59108	0.325283	4.89135	1.00146e-06	1.39e-05
INS-IGF2	271.44	-0.674932	0.137989	-4.89119	1.00228e-06	1.39e-05
NCKAP1	29627.4	0.156183	0.0319391	4.89001	1.00833e-06	1.39e-05
KCNJ11	2728.21	0.351961	0.0719869	4.88924	1.01228e-06	1.4e-05
N4BP3	621.856	0.451411	0.0923286	4.88918	1.01257e-06	1.4e-05
GPX7	641.608	-0.443054	0.0906665	-4.88664	1.02571e-06	1.41e-05
DNAJB9	2001.64	0.925868	0.189583	4.88372	1.04105e-06	1.43e-05
LAMTOR3	1850.33	0.556719	0.114005	4.88329	1.04332e-06	1.44e-05
FAM171A1	2629.66	0.243419	0.0498527	4.88275	1.04614e-06	1.44e-05
IFITM2	4294.24	-0.447924	0.0917633	-4.8813	1.05389e-06	1.45e-05
PCBD1	5016.9	0.226241	0.0463741	4.87862	1.06833e-06	1.47e-05
SCNN1B	161.491	0.986833	0.202393	4.87582	1.08356e-06	1.49e-05
HOXB8	973.766	-0.351911	0.0721901	-4.87479	1.08926e-06	1.49e-05
MEX3A	1254.59	-0.708701	0.145392	-4.87443	1.09124e-06	1.49e-05
S1PR3	900.541	-0.341712	0.070103	-4.87443	1.09124e-06	1.49e-05
FAM50A	11522.5	0.207882	0.0426675	4.87212	1.10404e-06	1.51e-05
RNF32	1215.04	0.375424	0.0770565	4.87206	1.1044e-06	1.51e-05
ARFGEF3	683.385	0.551796	0.113347	4.8682	1.12621e-06	1.54e-05
PFKL	2772.7	-0.513444	0.105527	-4.86552	1.14158e-06	1.56e-05
WASHC2C	12099.4	0.211496	0.0434733	4.86496	1.14482e-06	1.56e-05
MYRF	821.798	-0.658077	0.135294	-4.86406	1.15003e-06	1.57e-05
ZDHHC18	6302.75	0.487168	0.100168	4.86352	1.15314e-06	1.57e-05
KDM4B	970.821	-0.473144	0.0973134	-4.86206	1.16168e-06	1.58e-05
CDC42EP4	3631.87	-0.448111	0.0922442	-4.85788	1.18649e-06	1.61e-05
TMEM64	4832.42	0.238935	0.0491839	4.85799	1.18583e-06	1.61e-05
DYNLT3	2094.71	0.356442	0.0733912	4.85674	1.19334e-06	1.62e-05
STK38	6685.17	0.224169	0.0461604	4.8563	1.19599e-06	1.62e-05
MKRN1	5936.84	0.2002	0.0412268	4.85607	1.19738e-06	1.62e-05
CCND3	3644.94	0.339491	0.0699148	4.85578	1.19915e-06	1.62e-05
SRSF8	2708.41	-0.253633	0.0522555	-4.85371	1.21174e-06	1.64e-05
FMNL3	5771.21	0.199574	0.0411207	4.85337	1.21379e-06	1.64e-05
VWDE	697.593	-0.554101	0.114201	-4.852	1.22225e-06	1.65e-05
ACSF2	381.469	-0.577351	0.119002	-4.85159	1.22476e-06	1.65e-05
RAP1GAP2	1324.78	-1.1857	0.244441	-4.85065	1.23059e-06	1.66e-05
TSPAN6	629.067	-0.606155	0.125005	-4.84903	1.24069e-06	1.67e-05
SCO1	2727.66	-0.23356	0.0481692	-4.84874	1.24249e-06	1.67e-05
ZCCHC2	2329.21	0.282097	0.0581923	4.84767	1.24921e-06	1.68e-05
TOLLIP	6979.8	0.267308	0.0551555	4.84644	1.25697e-06	1.69e-05
RAB11FIP2	2452.4	-0.311049	0.0641902	-4.84574	1.26141e-06	1.69e-05
CDK7	3569.18	0.316589	0.0653528	4.84431	1.27052e-06	1.7e-05
SYT17	343.937	-0.572551	0.118192	-4.84426	1.27085e-06	1.7e-05
DNAH3	132.369	0.798754	0.164934	4.84287	1.2798e-06	1.72e-05
UBE2H	6486.89	0.379138	0.0783056	4.84177	1.28688e-06	1.72e-05
AP3S2	2831.57	0.293394	0.0606138	4.84039	1.29587e-06	1.73e-05
FAM98A	5510.22	0.471234	0.0974306	4.83661	1.3207e-06	1.77e-05
GNL1	6379.4	-0.193614	0.0400369	-4.8359	1.32545e-06	1.77e-05
TBC1D15	3523.87	0.24718	0.0511174	4.83554	1.32786e-06	1.77e-05
PCDHGA1	16640.9	-0.412561	0.0853303	-4.83488	1.33228e-06	1.78e-05
NQO1	12557.3	0.242297	0.0501189	4.83445	1.33515e-06	1.78e-05
LPCAT1	9903.14	0.331057	0.0684815	4.83425	1.33646e-06	1.78e-05
ARSI	3591.18	0.339911	0.0703504	4.83168	1.35385e-06	1.8e-05
NAT14	1585.02	-0.386065	0.0799273	-4.8302	1.36399e-06	1.81e-05
AMD1	16722.5	0.206718	0.0428004	4.82981	1.36666e-06	1.82e-05
SOX8	54.7326	-1.29714	0.268582	-4.82959	1.36816e-06	1.82e-05
OXCT1	1964.87	-0.411782	0.0852817	-4.82849	1.37575e-06	1.83e-05
PCDHGA3	16561.5	-0.412991	0.0855381	-4.82816	1.37802e-06	1.83e-05
STPG4	975.559	0.369534	0.076535	4.8283	1.37702e-06	1.83e-05
PCDHGA2	16566.6	-0.412953	0.0855491	-4.82708	1.38548e-06	1.83e-05
PCDHGB1	16559.6	-0.412797	0.085517	-4.82708	1.38548e-06	1.83e-05
CHKB	1254.11	-0.302384	0.0626456	-4.8269	1.38672e-06	1.83e-05
FRK	446.885	0.442645	0.0917196	4.82607	1.39253e-06	1.84e-05
TMEM129	1671.28	-0.331741	0.0687453	-4.82565	1.3955e-06	1.84e-05
PTPRU	91.6417	-1.1603	0.240531	-4.82393	1.40758e-06	1.86e-05
SASH1	722.979	-0.473833	0.0982643	-4.82203	1.42105e-06	1.87e-05
RAB40B	121.44	-1.00233	0.207922	-4.8207	1.43052e-06	1.88e-05
ANKRD1	293.668	2.56969	0.533257	4.81885	1.44388e-06	1.9e-05
PCDHGB2	16443.1	-0.411123	0.085318	-4.81872	1.44485e-06	1.9e-05
MEIS2	542.541	-0.517271	0.107354	-4.81835	1.44748e-06	1.9e-05
SLC36A4	2442.89	-0.282799	0.0586948	-4.81812	1.44914e-06	1.9e-05
DPY19L1	19069	-0.28247	0.0586385	-4.81714	1.45628e-06	1.91e-05
ILK	19693.9	0.380537	0.0790081	4.81643	1.46147e-06	1.92e-05
CEND1	417.923	-0.970983	0.201682	-4.81444	1.47615e-06	1.93e-05
PCDHGA4	16460.1	-0.410766	0.0853358	-4.81353	1.4829e-06	1.94e-05
BCL2L1	22295	0.409653	0.0851163	4.81286	1.48786e-06	1.95e-05
PFDN1	4864.7	0.278524	0.0578924	4.81105	1.50136e-06	1.96e-05
CACNA1B	92.6472	-0.846789	0.176027	-4.81058	1.50495e-06	1.96e-05
DLL3	4463.08	-0.305966	0.0636254	-4.80887	1.51788e-06	1.98e-05
COG5	5650.18	0.335401	0.0697606	4.8079	1.52528e-06	1.99e-05
NEGR1	631.174	0.536877	0.111685	4.80707	1.53159e-06	1.99e-05
PHF10	9320.68	-0.237989	0.0495126	-4.80664	1.53486e-06	2e-05
HR	79.0161	-1.64588	0.342627	-4.80371	1.55751e-06	2.03e-05
NRARP	806.663	-0.759967	0.158235	-4.80278	1.5648e-06	2.03e-05
CIAO2A	4345.17	0.228992	0.047704	4.80026	1.58459e-06	2.06e-05
FLCN	3744.86	0.2441	0.0508511	4.80029	1.58436e-06	2.06e-05
DDX47	8370.12	0.188243	0.0392213	4.79952	1.59048e-06	2.06e-05
PLTP	2355.68	0.295493	0.0615853	4.79811	1.6017e-06	2.08e-05
KATNAL1	4090.9	0.299378	0.0624092	4.79701	1.61052e-06	2.09e-05
RP11-181L23.10	594.461	0.792509	0.165221	4.79666	1.6133e-06	2.09e-05
AIF1L	415.468	-0.707763	0.147563	-4.79635	1.61586e-06	2.09e-05
PCDHGC5	9056.05	-0.397063	0.0828056	-4.79513	1.62573e-06	2.1e-05
TMED4	10841.8	0.289809	0.0604425	4.79478	1.62851e-06	2.1e-05
OCLN	6624.37	0.328988	0.0686394	4.793	1.64309e-06	2.12e-05
RGL3	466.59	-0.667435	0.139272	-4.79233	1.64857e-06	2.12e-05
CHMP4B	6820.73	0.264228	0.0551624	4.78999	1.66786e-06	2.15e-05
RGMB	3510.48	0.211622	0.0442058	4.78719	1.69129e-06	2.18e-05
FNDC3B	16991.5	0.239449	0.0500242	4.78666	1.69576e-06	2.18e-05
FAM219A	5890.6	0.509504	0.106448	4.78641	1.69789e-06	2.18e-05
MACROD1	995.758	-0.329217	0.0687912	-4.78574	1.70358e-06	2.19e-05
MRPS10	9644.2	0.213578	0.0446349	4.78501	1.70981e-06	2.19e-05
KCMF1	12962.5	0.290079	0.0606476	4.78303	1.72673e-06	2.21e-05
AC104532.2	207.661	-0.652483	0.136499	-4.78012	1.75192e-06	2.24e-05
WDR18	1141.23	-0.368743	0.0771552	-4.77923	1.75968e-06	2.25e-05
FAM168B	17952.6	0.151572	0.0317197	4.77849	1.7662e-06	2.26e-05
PIK3R2	2393.15	-0.393793	0.0824155	-4.77814	1.76924e-06	2.26e-05
PDE2A	87.8506	1.0399	0.217731	4.77608	1.78749e-06	2.28e-05
PI4KB	7095.44	0.422724	0.0885175	4.7756	1.79174e-06	2.29e-05
RAB13	3298.56	-0.283178	0.0593171	-4.77397	1.80628e-06	2.3e-05
SLC25A39	6979.78	-0.270483	0.0566656	-4.77331	1.8122e-06	2.31e-05
WWP1	7051.89	0.215081	0.045065	4.77268	1.81794e-06	2.31e-05
RPS27L	3377.56	0.464451	0.0973265	4.7721	1.82319e-06	2.32e-05
PYCR3	994.363	-0.376046	0.0788394	-4.76977	1.84436e-06	2.35e-05
TMEM120B	7464.27	0.22933	0.0480861	4.76915	1.85008e-06	2.35e-05
PCDHGB6	16135	-0.408262	0.085613	-4.7687	1.85421e-06	2.35e-05
TOP1MT	2018.31	-0.302965	0.0635335	-4.76859	1.85518e-06	2.35e-05
AIFM2	4688.29	0.288601	0.0605246	4.76832	1.85767e-06	2.35e-05
AKIRIN2	3311.84	0.462947	0.0971025	4.76761	1.86424e-06	2.36e-05
PCDHGA9	16139.7	-0.407807	0.085555	-4.76661	1.87352e-06	2.37e-05
PCDHGC4	9075.59	-0.394586	0.0827813	-4.76661	1.87354e-06	2.37e-05
SMAD6	1603.4	-0.673606	0.141376	-4.76465	1.89184e-06	2.39e-05
NKIRAS1	37769.8	0.130681	0.0274286	4.76441	1.89405e-06	2.39e-05
GPATCH2L	3845.38	0.303854	0.0638018	4.76247	1.91241e-06	2.41e-05
ACP1	6490.44	0.217122	0.0456131	4.76007	1.93527e-06	2.44e-05
CUL7	4526.62	-0.276104	0.0580233	-4.75849	1.95042e-06	2.46e-05
RP11-571M6.19	2611.99	0.319346	0.0671187	4.75792	1.95594e-06	2.46e-05
ELOC	6943.54	0.252463	0.0530699	4.75719	1.96308e-06	2.47e-05
PTP4A3	845.222	-0.619855	0.130339	-4.75571	1.97746e-06	2.49e-05
PCDHGA8	16182.4	-0.40561	0.0853213	-4.75391	1.99516e-06	2.51e-05
AP3S1	5936.83	0.243858	0.0513009	4.75348	1.9994e-06	2.51e-05
ABCA2	1586.44	-0.697639	0.146784	-4.75282	2.006e-06	2.52e-05
KIF16B	2783.45	0.32837	0.0690874	4.75296	2.00458e-06	2.52e-05
PCDHGB5	16180.8	-0.40567	0.0853579	-4.75258	2.00842e-06	2.52e-05
HSPA6	158.986	2.47382	0.520541	4.75239	2.01026e-06	2.52e-05
HMOX2	4919.83	0.366076	0.0770412	4.75169	2.0172e-06	2.52e-05
PCDHGA5	16275.8	-0.403836	0.0849965	-4.75121	2.02205e-06	2.53e-05
THOC6	2501.93	-0.421159	0.088648	-4.75091	2.02498e-06	2.53e-05
PCDHGA6	16232.9	-0.404116	0.0850829	-4.74967	2.03746e-06	2.54e-05
PCDHGA10	16106	-0.407119	0.0857203	-4.74938	2.04041e-06	2.55e-05
TTC22	27.2464	2.44579	0.514987	4.74923	2.0419e-06	2.55e-05
PCDHGB4	16190.5	-0.404797	0.085251	-4.74829	2.05141e-06	2.56e-05
CRYM	60.1048	1.83583	0.386668	4.74782	2.05616e-06	2.56e-05
PCDHGB3	16253.3	-0.404036	0.0851175	-4.74681	2.06652e-06	2.57e-05
PAG1	681.688	0.432276	0.0910696	4.74665	2.06811e-06	2.57e-05
RP5-1148A21.4	14208.3	0.255446	0.0538184	4.74643	2.07037e-06	2.57e-05
P4HA3	7121.36	0.315601	0.0665009	4.74582	2.07667e-06	2.58e-05
PCDHGA7	16197.1	-0.404551	0.0852527	-4.74532	2.08179e-06	2.58e-05
ITGA1	3125.17	0.419615	0.0884715	4.74294	2.10642e-06	2.61e-05
RETREG1	160.229	0.979043	0.206429	4.74275	2.10832e-06	2.61e-05
CHRNB1	1276.19	0.536394	0.113127	4.74154	2.12102e-06	2.62e-05
GTF2H1	6363.43	0.233663	0.0492837	4.74117	2.12486e-06	2.63e-05
ZNF544	5111.81	0.225785	0.0476414	4.73927	2.14487e-06	2.65e-05
PCDHGB7	16065.1	-0.406049	0.0857035	-4.73784	2.16013e-06	2.67e-05
NPHP3	3217.01	-0.329303	0.0695637	-4.73384	2.20317e-06	2.72e-05
TTLL7	3057.77	0.275426	0.058183	4.7338	2.20357e-06	2.72e-05
UBC	354904	0.351085	0.0741852	4.73255	2.21716e-06	2.73e-05
UBE2E1	8205.95	0.20579	0.0434849	4.73246	2.2182e-06	2.73e-05
TTC1	6169.49	0.445687	0.094184	4.73208	2.22229e-06	2.73e-05
PTGFRN	821.646	-0.822024	0.173721	-4.73186	2.22475e-06	2.74e-05
QPRT	1015.54	0.563314	0.119117	4.72909	2.25528e-06	2.77e-05
WBP1	1460.34	-0.389687	0.0824178	-4.72818	2.26536e-06	2.78e-05
CCDC40	846.374	-0.493017	0.104298	-4.72699	2.27873e-06	2.8e-05
MANBAL	2594.73	0.319521	0.0675994	4.72669	2.28215e-06	2.8e-05
SPR	3896.55	0.226523	0.0479249	4.72662	2.28292e-06	2.8e-05
EIF5	30648.1	0.193996	0.0410451	4.72641	2.28521e-06	2.8e-05
MYO7A	270.297	0.696471	0.147361	4.72629	2.28664e-06	2.8e-05
UBAP1	5415.49	0.239945	0.0507986	4.72345	2.31881e-06	2.83e-05
TMEM59	4572.99	0.462011	0.0978916	4.71961	2.36294e-06	2.89e-05
PTP4A1	14245.7	0.254585	0.0539542	4.71854	2.37545e-06	2.9e-05
MIGA1	5666.27	0.203751	0.0432095	4.71543	2.41204e-06	2.94e-05
ARRDC4	237.543	1.18985	0.252396	4.71422	2.42636e-06	2.96e-05
ERP44	2852.77	0.3236	0.0686548	4.71343	2.43582e-06	2.97e-05
STRAP	11185.8	0.26926	0.0571288	4.71321	2.43843e-06	2.97e-05
SNX21	2632.23	0.39912	0.0847051	4.71188	2.45444e-06	2.99e-05
ZNF581	2834.72	-0.301767	0.0640919	-4.70834	2.4974e-06	3.04e-05
SPPL2A	9489.3	0.2414	0.0512872	4.70683	2.51603e-06	3.06e-05
PEPD	5761.99	0.234476	0.0498432	4.70428	2.54761e-06	3.09e-05
TMEM107	317.524	-0.537239	0.114226	-4.70331	2.55978e-06	3.1e-05
CAVIN4	132.392	0.759886	0.161571	4.70312	2.56217e-06	3.11e-05
PLIN4	304.036	-1.06152	0.225892	-4.69921	2.61169e-06	3.16e-05
ATP6V0A4	22.368	2.19748	0.467696	4.69851	2.62069e-06	3.17e-05
OSTF1	1430.09	0.309858	0.0659629	4.69745	2.63426e-06	3.19e-05
AUP1	8842.66	0.278688	0.0593312	4.69715	2.63811e-06	3.19e-05
ARRB2	1671.72	-0.363852	0.0774723	-4.69654	2.64603e-06	3.2e-05
WDR44	3485.64	0.261017	0.055595	4.69498	2.66639e-06	3.22e-05
CLUAP1	1069.07	-0.331967	0.070745	-4.69245	2.69955e-06	3.26e-05
ENDOU	56.319	1.3154	0.280381	4.69148	2.71235e-06	3.27e-05
PLEKHA5	654.079	-0.450824	0.0961505	-4.68874	2.74898e-06	3.31e-05
HDAC10	1124.83	-0.473081	0.100954	-4.68609	2.78479e-06	3.35e-05
SPECC1L-ADORA2A	5659.62	0.216382	0.0461801	4.6856	2.79144e-06	3.36e-05
SIRT7	10476.8	0.38669	0.0825629	4.68358	2.81909e-06	3.39e-05
NSMF	2521.69	-0.350655	0.074872	-4.6834	2.82155e-06	3.39e-05
PYGL	2009.23	0.350862	0.07492	4.68315	2.82497e-06	3.39e-05
SHC1	48611.4	0.275861	0.0589069	4.683	2.82709e-06	3.39e-05
EEF1AKMT2	3890.08	-0.267759	0.0572028	-4.68087	2.85658e-06	3.42e-05
FIBP	4950.22	-0.253006	0.0540606	-4.68004	2.86824e-06	3.43e-05
FAM174B	1111.99	-0.399002	0.0852604	-4.6798	2.87151e-06	3.44e-05
BCO2	174.625	1.29708	0.277199	4.67923	2.87948e-06	3.44e-05
CHPF2	5862.87	0.430819	0.0920696	4.67927	2.87894e-06	3.44e-05
SH3BP1	433.478	-0.714823	0.152762	-4.67933	2.87813e-06	3.44e-05
SPHK1	2042.58	0.958786	0.204948	4.67819	2.89423e-06	3.45e-05
FAM214B	4242	0.840583	0.179707	4.67751	2.90383e-06	3.46e-05
RP1-65P5.6	11034.5	0.227528	0.0486444	4.67738	2.90564e-06	3.46e-05
TUFT1	4053.84	0.43882	0.0938737	4.67458	2.94555e-06	3.51e-05
PPP2CB	3176.59	0.461593	0.0987487	4.67442	2.94781e-06	3.51e-05
SOX21	318.936	-1.07097	0.229133	-4.67399	2.95411e-06	3.51e-05
HSPG2	33462.6	-0.498469	0.106672	-4.67291	2.96959e-06	3.53e-05
NIBAN2	19701.4	0.24707	0.0528772	4.67253	2.97517e-06	3.53e-05
SRC	1709.82	-0.286132	0.0612391	-4.67237	2.97738e-06	3.53e-05
DNAJC3	5504.92	0.363207	0.0777581	4.67098	2.99766e-06	3.55e-05
ZNF519	407.457	-0.511455	0.109523	-4.66985	3.01415e-06	3.57e-05
MRFAP1L1	2301.1	-0.222796	0.0477284	-4.668	3.04151e-06	3.6e-05
SEMA3D	148.469	-1.33517	0.286069	-4.66729	3.05203e-06	3.61e-05
PIK3CA	4407.86	0.246773	0.0528758	4.66704	3.0557e-06	3.61e-05
GREB1	68.3502	1.4451	0.30972	4.66585	3.07349e-06	3.63e-05
CSNK1G1	3800.7	0.269234	0.0577049	4.6657	3.07568e-06	3.63e-05
RAB32	3754.33	0.361262	0.0774422	4.66492	3.08733e-06	3.64e-05
ATP13A3	34070.4	0.317289	0.0680313	4.66388	3.10308e-06	3.66e-05
PRPS2	2366.96	-0.374518	0.0803192	-4.66287	3.11827e-06	3.67e-05
XRCC1	1637.65	-0.370754	0.0795478	-4.66077	3.15029e-06	3.71e-05
ZYX	20749.4	0.658023	0.141225	4.65941	3.1712e-06	3.73e-05
MED15	4035.19	0.399861	0.0858397	4.65823	3.18947e-06	3.75e-05
GTF2IRD2	1547.38	-0.291585	0.0626244	-4.65609	3.22266e-06	3.79e-05
HCFC1R1	2290.94	-0.412604	0.088641	-4.65478	3.24326e-06	3.81e-05
GALNT1	14456.1	-0.326498	0.0701594	-4.65366	3.26092e-06	3.83e-05
CPA4	276.337	0.605025	0.130019	4.65335	3.26592e-06	3.83e-05
MTR	3848.69	-0.322337	0.0692852	-4.65232	3.28228e-06	3.85e-05
SUCO	6259.25	0.431361	0.0927275	4.65192	3.2886e-06	3.85e-05
CBX8	591.2	-0.435849	0.0936999	-4.65154	3.29466e-06	3.86e-05
DENND5A	13373.7	0.206222	0.0443548	4.64937	3.32944e-06	3.89e-05
UBE2W	2248.79	0.345491	0.0743324	4.64792	3.35295e-06	3.92e-05
EYA3	2388.43	0.435876	0.0937893	4.6474	3.36141e-06	3.93e-05
MTERF2	769.544	-0.315018	0.0677942	-4.64668	3.37316e-06	3.94e-05
PANX2	172.368	0.7922	0.170528	4.64558	3.39128e-06	3.96e-05
MAPKAP1	6891.78	0.184716	0.0397686	4.64476	3.4047e-06	3.97e-05
CH17-270A2.2	5557.65	-0.317551	0.0683724	-4.64443	3.41024e-06	3.97e-05
H2BC4	279.432	0.874789	0.188414	4.6429	3.43555e-06	4e-05
WDR54	934.781	-0.498642	0.107454	-4.64051	3.47557e-06	4.04e-05
C17orf49	2159.87	-0.23117	0.049825	-4.63963	3.49042e-06	4.05e-05
SLC29A4	929.003	-0.639725	0.137881	-4.63968	3.48943e-06	4.05e-05
ANXA7	16101.8	0.248481	0.0535793	4.63763	3.52423e-06	4.09e-05
ZDHHC5	12230.9	0.178432	0.0384919	4.63556	3.55975e-06	4.13e-05
GLIPR2	277.192	1.11896	0.241427	4.63476	3.57347e-06	4.14e-05
MOSPD3	354.186	-0.511379	0.110333	-4.63489	3.57134e-06	4.14e-05
SV2A	218.984	-0.890531	0.19222	-4.63286	3.60642e-06	4.18e-05
ELP1	3561.01	-0.203115	0.0438475	-4.63231	3.61602e-06	4.18e-05
GOSR2	4187.77	0.390572	0.0843612	4.62976	3.66098e-06	4.23e-05
SPP1	44.0516	2.17262	0.469289	4.6296	3.66372e-06	4.23e-05
MACF1	30373.4	0.38093	0.0823414	4.62623	3.72377e-06	4.3e-05
PARM1	92.4868	-1.2872	0.278278	-4.62559	3.7353e-06	4.31e-05
IRF2BP2	10614.2	-0.229537	0.0496314	-4.62484	3.74894e-06	4.32e-05
APPL2	2027.9	-0.311167	0.0672843	-4.62466	3.75214e-06	4.32e-05
ATG16L2	3379.82	-0.204119	0.0441448	-4.62385	3.76689e-06	4.34e-05
MCAM	5497.96	0.721514	0.156062	4.62326	3.77762e-06	4.35e-05
BBS1	1159	-0.274533	0.0593969	-4.62201	3.80031e-06	4.37e-05
IFT80	3069.83	-0.266905	0.0577743	-4.61979	3.84135e-06	4.41e-05
PCDHGA11	15179.7	-0.379037	0.0820489	-4.61965	3.8438e-06	4.41e-05
PCDHGA12	15160.3	-0.379379	0.0821551	-4.61783	3.87765e-06	4.45e-05
VPS26A	8817.09	0.216212	0.046882	4.61182	3.99152e-06	4.58e-05
IFT172	1120.22	-0.398274	0.086414	-4.60891	4.04793e-06	4.64e-05
EHMT2	3437.51	-0.363212	0.0788139	-4.60847	4.05634e-06	4.65e-05
ITGB1	123894	0.205429	0.0445788	4.60823	4.06116e-06	4.65e-05
ACTR1B	1949.08	-0.314086	0.0681731	-4.60719	4.08154e-06	4.67e-05
EAF1	3063.47	0.29623	0.0642958	4.60729	4.07946e-06	4.67e-05
ALOXE3	357.087	1.29583	0.281273	4.60703	4.08456e-06	4.67e-05
SCARF2	136.571	-0.890609	0.193336	-4.60653	4.09446e-06	4.67e-05
CHRNA4	67.6718	-1.08548	0.235668	-4.60598	4.10522e-06	4.68e-05
RHBDL2	715.242	0.531132	0.11531	4.60611	4.10279e-06	4.68e-05
PLCD3	5057.57	0.285922	0.0620824	4.60552	4.11433e-06	4.69e-05
PCSK4	92.0917	-0.893792	0.194079	-4.6053	4.11866e-06	4.69e-05
ING5	2710.19	-0.253785	0.055134	-4.60306	4.16326e-06	4.74e-05
TMC4	182.331	-0.705058	0.153181	-4.60278	4.16891e-06	4.74e-05
KPNA1	11959.5	0.20945	0.0455599	4.59725	4.28104e-06	4.86e-05
GTPBP3	1007.19	-0.353457	0.0768965	-4.59654	4.29574e-06	4.88e-05
SSBP4	1975.86	-0.427186	0.0929461	-4.59606	4.30548e-06	4.89e-05
C7orf57	159.417	0.811538	0.176584	4.59578	4.31142e-06	4.89e-05
BGN	113.051	-1.00031	0.21772	-4.59449	4.33806e-06	4.92e-05
SLC26A2	24438.9	0.405453	0.0882539	4.59416	4.34487e-06	4.92e-05
TGFBR1	2648.47	-0.358587	0.078059	-4.59379	4.35259e-06	4.93e-05
PELO	2724.68	0.384598	0.0837301	4.5933	4.36283e-06	4.93e-05
PCDHGC3	15131.8	-0.377752	0.0822426	-4.59314	4.36629e-06	4.93e-05
CDH1	1212.4	0.715794	0.1559	4.59138	4.40321e-06	4.97e-05
UBE2D2	10393.4	0.210315	0.0458113	4.59089	4.41356e-06	4.98e-05
JMJD1C	10844.8	0.271888	0.0592406	4.58956	4.44177e-06	5.01e-05
DERL1	7705.83	0.23012	0.050148	4.58882	4.45755e-06	5.02e-05
GCLM	5923.28	0.185881	0.0405111	4.58839	4.4668e-06	5.03e-05
PPP1R18	7741.05	0.435951	0.0950304	4.58749	4.48616e-06	5.05e-05
TRIM41	3898.46	-0.216335	0.0471658	-4.58668	4.50349e-06	5.07e-05
CPEB4	3809.69	0.401683	0.0875789	4.58653	4.50672e-06	5.07e-05
DND1	1729.21	0.335588	0.0731877	4.5853	4.53334e-06	5.09e-05
PNPLA7	252.857	-0.626242	0.136636	-4.58328	4.57735e-06	5.14e-05
MTHFD2L	528.278	0.443718	0.0968328	4.58231	4.59877e-06	5.16e-05
TEX14	43.0729	1.88657	0.411801	4.58128	4.62137e-06	5.18e-05
CLU	9902.32	0.527193	0.115129	4.57913	4.66918e-06	5.23e-05
MT2A	28283.8	0.692334	0.151195	4.57908	4.6702e-06	5.23e-05
PALM3	182.91	0.850624	0.185757	4.57923	4.6668e-06	5.23e-05
GAREM1	6700.96	-0.222111	0.0485132	-4.57836	4.6863e-06	5.24e-05
ARHGEF19	1257	-0.423183	0.0924481	-4.57752	4.70516e-06	5.26e-05
CD74	1148.46	0.377129	0.082405	4.57653	4.7275e-06	5.28e-05
DNAJC6	778.132	0.341987	0.0747552	4.57476	4.76764e-06	5.32e-05
NEK7	5174.7	-0.215097	0.0470296	-4.57365	4.79301e-06	5.34e-05
PCDH1	501.682	-0.599934	0.131174	-4.57359	4.79428e-06	5.34e-05
SDC4	14826.3	0.425691	0.093099	4.57246	4.82027e-06	5.37e-05
GCDH	838.453	-0.330861	0.0723698	-4.57181	4.83527e-06	5.38e-05
LZTS2	2507.94	-0.46123	0.100903	-4.57102	4.85356e-06	5.4e-05
GAK	4077.48	0.233495	0.051105	4.56892	4.9024e-06	5.45e-05
CCNP	159.215	0.788875	0.172699	4.56791	4.926e-06	5.47e-05
TRAPPC3	5347.65	0.206766	0.0452834	4.56605	4.96992e-06	5.52e-05
PPIH	3487.54	-0.28332	0.0620609	-4.56519	4.99033e-06	5.54e-05
FBXL18	4691.68	0.243275	0.0532939	4.56478	5.00011e-06	5.54e-05
PHACTR2	3412.58	0.249377	0.0546395	4.56404	5.01786e-06	5.56e-05
LIMA1	16068.5	0.833092	0.182607	4.56222	5.06167e-06	5.61e-05
LACTB2	2288.62	0.23383	0.0512558	4.56202	5.06627e-06	5.61e-05
CNNM2	8522.02	0.215004	0.0471323	4.56172	5.07361e-06	5.61e-05
KLHL7	3067.28	0.231874	0.0508351	4.5613	5.08376e-06	5.62e-05
DLG3	226.8	-0.765228	0.167793	-4.56056	5.10169e-06	5.63e-05
HMGB1	35788.5	-0.315457	0.0691803	-4.55993	5.11716e-06	5.65e-05
WDR12	6641.14	-0.199035	0.0436561	-4.55915	5.13602e-06	5.67e-05
SKP2	3533.78	-0.194627	0.0426908	-4.559	5.13977e-06	5.67e-05
LGALS1	26043.5	-0.269517	0.0591275	-4.55823	5.15869e-06	5.68e-05
R3HDM2	4481.21	-0.280553	0.0615487	-4.55823	5.15868e-06	5.68e-05
RBMS2	2648.64	0.331831	0.0728236	4.55665	5.19764e-06	5.72e-05
FILIP1L	1041.97	0.515563	0.11316	4.55605	5.21234e-06	5.73e-05
MAK	715.277	0.458182	0.100598	4.55456	5.24944e-06	5.77e-05
DENND3	4502.28	0.300941	0.0660941	4.55322	5.28316e-06	5.8e-05
RCN3	79.6798	-0.901117	0.197971	-4.55177	5.31958e-06	5.84e-05
MX1	740.202	0.628965	0.13823	4.55015	5.36089e-06	5.88e-05
PTMA	72682.2	-0.246467	0.054182	-4.54886	5.39364e-06	5.91e-05
AIDA	11257.8	0.180407	0.0396629	4.5485	5.4029e-06	5.92e-05
OPLAH	1325.8	-0.514275	0.113115	-4.54649	5.45486e-06	5.97e-05
TMEM242	950.169	0.383088	0.0842791	4.54546	5.48147e-06	6e-05
SEL1L3	125.334	0.980542	0.215787	4.54402	5.51918e-06	6.03e-05
COPS2	8284.86	0.345286	0.0759939	4.54361	5.53002e-06	6.04e-05
CLIP1	15278.6	0.249131	0.0548398	4.54289	5.54888e-06	6.06e-05
DOCK4	1450.84	0.595818	0.131163	4.54257	5.55712e-06	6.06e-05
BST1	230.761	0.967687	0.213102	4.54097	5.5997e-06	6.11e-05
KCNAB2	3727.1	0.284545	0.0626812	4.53956	5.6372e-06	6.14e-05
ABHD17C	1248.06	-0.307118	0.0676651	-4.53879	5.65779e-06	6.16e-05
H2BC8	62.5138	1.29576	0.285542	4.5379	5.68184e-06	6.18e-05
PSMD8	24534.7	0.274211	0.0604481	4.53631	5.72478e-06	6.23e-05
MLLT6	3582.06	-0.371401	0.0819084	-4.53435	5.77818e-06	6.28e-05
ENDOD1	7012.2	0.257303	0.0567548	4.53358	5.79917e-06	6.3e-05
NXPH2	363.736	0.559401	0.123393	4.5335	5.80132e-06	6.3e-05
TSTD1	239.219	-0.548369	0.120969	-4.53313	5.81163e-06	6.3e-05
HELB	605.297	0.494191	0.109088	4.53022	5.8922e-06	6.39e-05
DUSP5	7053.97	1.11227	0.245551	4.52969	5.90697e-06	6.4e-05
NF2	18595.6	0.323842	0.0714954	4.52955	5.91084e-06	6.4e-05
RPS27	22817.7	-0.197031	0.0435057	-4.52886	5.93029e-06	6.42e-05
SNED1	1489.48	-0.332633	0.073464	-4.52783	5.95933e-06	6.44e-05
AP3M1	10077.7	0.216823	0.0478941	4.52713	5.97888e-06	6.46e-05
SYCP2	3813.21	-0.457125	0.100981	-4.52682	5.9877e-06	6.47e-05
B2M	39963.6	0.312605	0.0690653	4.52622	6.00483e-06	6.48e-05
ATXN2	14375.8	0.148552	0.0328259	4.52547	6.02628e-06	6.5e-05
TYW1	3801.96	0.319167	0.0705914	4.52133	6.14536e-06	6.62e-05
MAPK6	16762	0.195769	0.0433094	4.52024	6.17691e-06	6.65e-05
TERF2IP	2420.06	0.450622	0.0997188	4.51893	6.21531e-06	6.69e-05
CHCHD6	1130.68	-0.375746	0.0831791	-4.51731	6.26288e-06	6.74e-05
RP5-900K19.2	28221.9	0.200056	0.0443136	4.51456	6.34482e-06	6.82e-05
HNRNPH1	26828.7	-0.207588	0.0460014	-4.51265	6.40229e-06	6.88e-05
SLC25A15	3058.63	-0.224288	0.0497209	-4.51095	6.45374e-06	6.93e-05
C8orf88	1519.18	0.251249	0.0557041	4.51042	6.47008e-06	6.94e-05
EML4	18600.7	0.173708	0.038513	4.51038	6.47127e-06	6.94e-05
APLN	148.641	0.888929	0.197104	4.50995	6.4844e-06	6.95e-05
SMIM3	1892.05	-0.514971	0.114192	-4.50968	6.49254e-06	6.96e-05
SBK2	21.0198	1.9662	0.436103	4.50856	6.52689e-06	6.99e-05
ATF6	5935.71	0.355992	0.0789849	4.5071	6.57203e-06	7.03e-05
CHFR	7074.68	0.201408	0.0447058	4.50518	6.63169e-06	7.09e-05
CRIP2	2257.8	-0.592298	0.131499	-4.5042	6.66229e-06	7.12e-05
GADD45A	3514.06	0.862348	0.191475	4.5037	6.67812e-06	7.13e-05
INPP5A	8219.46	-0.190164	0.0422358	-4.50243	6.71819e-06	7.17e-05
JOSD1	5306.95	0.228296	0.0507082	4.50216	6.72658e-06	7.17e-05
KBTBD11-OT1	4035.39	0.22043	0.0489659	4.50171	6.74092e-06	7.19e-05
P2RX5-TAX1BP3	10040.7	0.212675	0.0472493	4.50112	6.75953e-06	7.2e-05
LDHA	84253	-0.274031	0.0609014	-4.49958	6.80882e-06	7.25e-05
CBX2	492.324	-0.52915	0.117707	-4.4955	6.94077e-06	7.38e-05
MTPN	29069.4	0.200457	0.0445951	4.49505	6.95531e-06	7.4e-05
NARF	1488.37	-0.375424	0.0835389	-4.494	6.98965e-06	7.43e-05
FAAH	864.019	-0.449802	0.100111	-4.49302	7.02205e-06	7.46e-05
RMC1	4675.32	0.288814	0.0642886	4.49245	7.04071e-06	7.47e-05
FUT11	6759.34	-0.240381	0.0535218	-4.49127	7.08001e-06	7.51e-05
ITGB2	348.957	0.486842	0.108448	4.48918	7.14992e-06	7.58e-05
THBS1	4116.43	0.518573	0.115563	4.48736	7.21097e-06	7.64e-05
ZNF32	1784.79	-0.389423	0.0867979	-4.48656	7.23835e-06	7.66e-05
ANGPTL6	424.657	-0.471495	0.105148	-4.48412	7.3216e-06	7.75e-05
SAMD10	1566.88	0.312978	0.0698087	4.48337	7.34746e-06	7.76e-05
SPAG16	790.262	-0.316808	0.0706615	-4.48347	7.34391e-06	7.76e-05
SERINC2	1560.31	1.35257	0.301718	4.48288	7.36435e-06	7.78e-05
HS6ST2	75.9685	-1.08402	0.241841	-4.48235	7.38238e-06	7.79e-05
TMEM65	2225.75	0.262663	0.0585999	4.48232	7.38365e-06	7.79e-05
HOOK2	5629.24	-0.252565	0.0563506	-4.48203	7.3937e-06	7.79e-05
IFITM10	1253.57	0.450973	0.10062	4.48195	7.39646e-06	7.79e-05
ST6GALNAC2	327.338	-0.82219	0.183478	-4.48113	7.42479e-06	7.82e-05
SLITRK2	107.698	-1.11594	0.249043	-4.48093	7.43175e-06	7.82e-05
SPRING1	8403.2	0.224007	0.0500133	4.47894	7.50137e-06	7.89e-05
MBD2	3628.71	0.234298	0.0523355	4.47684	7.5755e-06	7.96e-05
ALDH2	501.981	0.809306	0.180805	4.47612	7.60108e-06	7.98e-05
PRRX2	169.437	-0.675505	0.150926	-4.47573	7.61498e-06	7.99e-05
SLC30A4	1392.61	0.342482	0.0765233	4.47553	7.62232e-06	8e-05
RGPD3	3524.05	-0.310631	0.0694101	-4.4753	7.63052e-06	8e-05
TAB2	7850.92	0.189854	0.0424433	4.47311	7.709e-06	8.07e-05
UBAC2	3414.92	0.263312	0.0588651	4.47315	7.70755e-06	8.07e-05
ICE2	5524.95	-0.208463	0.0466314	-4.47043	7.80614e-06	8.17e-05
HAUS5	1758.14	-0.389715	0.0871858	-4.46994	7.82427e-06	8.18e-05
FYTTD1	10898.1	0.220259	0.0492773	4.46979	7.82959e-06	8.18e-05
CACNG8	4066.66	-0.46087	0.103132	-4.46873	7.86845e-06	8.22e-05
TEX10	3146.73	0.330379	0.073935	4.46851	7.87679e-06	8.22e-05
BLOC1S6	7161.98	0.166634	0.0372927	4.46826	7.88592e-06	8.23e-05
CBS	3171.24	-0.535167	0.119786	-4.46769	7.9069e-06	8.24e-05
MECR	1599.07	-0.298316	0.0667826	-4.46697	7.9334e-06	8.26e-05
WDR90	1899.97	-0.530792	0.118828	-4.46687	7.93706e-06	8.26e-05
PRCD	883.318	-0.548126	0.122714	-4.46671	7.94321e-06	8.27e-05
GLA	21231.9	0.241113	0.0540011	4.46496	8.0082e-06	8.33e-05
SPTAN1	21385.9	0.266935	0.0597916	4.46443	8.02818e-06	8.34e-05
SFXN3	2861.6	0.52569	0.117762	4.46401	8.04396e-06	8.36e-05
KCNB1	289.268	-0.824439	0.184716	-4.46327	8.07188e-06	8.38e-05
ARMCX3	2789.9	0.749146	0.167862	4.46286	8.08741e-06	8.39e-05
CYGB	909.505	-0.570861	0.127969	-4.46092	8.16075e-06	8.46e-05
KLHL15	1412.86	-0.253284	0.0567968	-4.45948	8.21582e-06	8.51e-05
ZCCHC24	512.572	-0.69377	0.155582	-4.4592	8.22666e-06	8.52e-05
DLG4	2610.49	-0.335681	0.0752849	-4.45881	8.24141e-06	8.53e-05
AMBRA1	4756.58	0.207751	0.0466046	4.45773	8.28325e-06	8.57e-05
PLA2G4C	284.724	1.04638	0.234743	4.45756	8.2898e-06	8.57e-05
HMX3	843.475	-0.649161	0.145648	-4.45707	8.30894e-06	8.58e-05
EFCAB5	453.925	0.383099	0.0859891	4.45521	8.38126e-06	8.65e-05
LRRC59	26032.5	0.228989	0.051402	4.45487	8.39444e-06	8.66e-05
GSTO1	9300.99	0.298063	0.0669177	4.45418	8.42144e-06	8.68e-05
NOMO1	65878.1	0.135593	0.0304416	4.45421	8.42031e-06	8.68e-05
TAX1BP1	15883.6	0.307304	0.0690042	4.45341	8.45167e-06	8.7e-05
MAPK13	669.895	0.634262	0.142451	4.45248	8.48844e-06	8.74e-05
CTPS1	25074.9	0.27595	0.0619937	4.45126	8.53683e-06	8.78e-05
VPS52	5278.34	-0.162924	0.0366021	-4.45122	8.53837e-06	8.78e-05
COX7A2L	9121.7	0.252951	0.0568304	4.45097	8.54818e-06	8.78e-05
GANAB	46373	-0.210943	0.0474063	-4.44968	8.59964e-06	8.83e-05
GBP1	110.991	2.66108	0.598063	4.44949	8.60743e-06	8.83e-05
IGFBP2	1252.82	-0.619707	0.139276	-4.4495	8.60707e-06	8.83e-05
SHFL	750.723	-0.412237	0.0926592	-4.44896	8.6288e-06	8.84e-05
DYNC1I1	98.6449	1.2315	0.276855	4.44819	8.65982e-06	8.87e-05
KIAA0895L	476.867	-0.44648	0.100396	-4.4472	8.69975e-06	8.91e-05
RP11-156P1.2	4994.28	0.331795	0.0746156	4.44672	8.71895e-06	8.92e-05
ZNF93	692.809	0.30501	0.0686064	4.4458	8.75666e-06	8.95e-05
MED31	918.787	0.367653	0.0827018	4.44553	8.76743e-06	8.96e-05
MLXIPL	151.591	-1.05436	0.237223	-4.44461	8.80527e-06	8.99e-05
DPY19L3	3715.45	-0.268632	0.0604518	-4.44374	8.84089e-06	9.02e-05
NOMO3	60335.6	0.162157	0.0365071	4.4418	8.92085e-06	9.09e-05
PCTP	1730.65	-0.370319	0.0833705	-4.44185	8.91905e-06	9.09e-05
ELOF1	2846.95	0.275735	0.0620803	4.44158	8.93007e-06	9.1e-05
WNT10A	450.868	0.550485	0.123948	4.44128	8.94258e-06	9.11e-05
CLTC	42518.9	0.25491	0.0573999	4.44095	8.95631e-06	9.11e-05
TRIM27	5717.12	-0.201894	0.0454682	-4.44033	8.98197e-06	9.13e-05
SERPINE1	120043	0.984732	0.221776	4.4402	8.98733e-06	9.13e-05
EPHB1	56.2722	-1.169	0.263403	-4.43808	9.07663e-06	9.22e-05
SLCO4A1	15891.1	0.294902	0.0664586	4.43738	9.10599e-06	9.24e-05
ATRAID	4570.77	-0.242153	0.0545834	-4.43639	9.14796e-06	9.28e-05
PLPPR3	647.321	-0.818586	0.18455	-4.43559	9.18214e-06	9.31e-05
DTWD2	10306.9	-0.282877	0.0638201	-4.43241	9.31858e-06	9.44e-05
SLC5A6	7462.62	-0.172501	0.0389217	-4.43201	9.33599e-06	9.46e-05
RP11-468E2.6	1456.85	-0.263485	0.0594689	-4.43064	9.39531e-06	9.51e-05
C1orf52	4228.26	0.520969	0.117611	4.42958	9.44167e-06	9.55e-05
ILRUN	10979.5	0.208747	0.0471395	4.42828	9.49861e-06	9.6e-05
ST3GAL4	4503.17	0.184671	0.0417021	4.42834	9.4961e-06	9.6e-05
UBTF	10020.3	-0.341765	0.0771816	-4.42807	9.50819e-06	9.6e-05
RAE1	4053.23	0.234168	0.052887	4.4277	9.52417e-06	9.61e-05
ANXA8	77.0086	1.29132	0.291661	4.42746	9.53501e-06	9.62e-05
GNAL	2470.21	0.486101	0.109799	4.4272	9.54638e-06	9.62e-05
DCDC2	25.1982	2.07089	0.467926	4.42568	9.61395e-06	9.69e-05
TUBB6	14693.2	0.194763	0.0440132	4.4251	9.63968e-06	9.71e-05
NDUFS3	9628.24	0.139566	0.0315488	4.4238	9.69804e-06	9.76e-05
MAP4K2	3269.99	-0.244947	0.0553789	-4.42311	9.72891e-06	9.78e-05
MRPS7	6461.18	0.185514	0.0419437	4.42294	9.73653e-06	9.79e-05
CD164	38698.2	0.239343	0.0541305	4.42159	9.7977e-06	9.84e-05
AFF4	11589.2	0.267909	0.0606036	4.42068	9.83899e-06	9.88e-05
PPIE	3937.87	-0.166632	0.0377132	-4.41841	9.9431e-06	9.98e-05
CCDC57	2811.27	-0.380374	0.0861288	-4.41634	1.00388e-05	0.000100659
ADGRE3	42547.1	0.198145	0.0448819	4.41481	1.011e-05	0.000101314
ASMTL	468.199	-0.414866	0.0939794	-4.41443	1.01276e-05	0.000101371
TPPP	1351.62	0.328051	0.0743121	4.4145	1.01244e-05	0.000101371
CTA-150C2.22	2330.5	-0.267701	0.0606583	-4.41327	1.0182e-05	0.000101856
ARMC9	3911.22	0.208603	0.0472721	4.41281	1.02038e-05	0.000102015
CDS2	5499.33	0.20565	0.0466364	4.40965	1.0354e-05	0.000103455
MYORG	797.085	0.395244	0.0896617	4.40817	1.04249e-05	0.000104102
CTNNA1	26626.2	0.183468	0.041625	4.40763	1.04508e-05	0.000104301
TTC9B	523.455	0.74752	0.169661	4.40595	1.05322e-05	0.000105051
TFPI	7678.71	0.696703	0.158147	4.40543	1.05576e-05	0.000105244
RAB9B	92.9208	1.10983	0.251936	4.40523	1.05673e-05	0.000105279
APOLD1	9012.25	0.169585	0.0385054	4.40417	1.06188e-05	0.00010573
HOXC4	2524.71	-0.406675	0.0923454	-4.40385	1.06348e-05	0.000105827
DYNLL2	6912.23	0.246138	0.0558972	4.40339	1.0657e-05	0.000105987
AK2	15826.5	-0.120709	0.0274221	-4.40191	1.073e-05	0.000106651
FERMT1	142.606	-0.731727	0.166268	-4.40088	1.07811e-05	0.000107096
TWSG1	4228.08	-0.38058	0.0864846	-4.40055	1.07978e-05	0.000107199
TIA1	3885.87	-0.335585	0.0762746	-4.39969	1.08407e-05	0.000107563
SLMAP	4249.45	0.261156	0.0593638	4.39925	1.08628e-05	0.000107719
VGF	403.202	0.939513	0.21358	4.39889	1.08805e-05	0.000107832
RP11-96O20.4	13364.2	0.164233	0.0373469	4.3975	1.09505e-05	0.000108464
TRAF1	1787.99	0.888299	0.202015	4.39719	1.09659e-05	0.000108553
TSC22D2	6204.64	0.44288	0.100726	4.39687	1.09824e-05	0.000108653
RPS11	24520.8	-0.162768	0.0370208	-4.39668	1.09919e-05	0.000108684
ZFX	2851.63	-0.327986	0.0746366	-4.39444	1.1106e-05	0.000109749
OSGEP	1644.16	-0.269288	0.0612868	-4.3939	1.11333e-05	0.000109955
SPTBN2	593.167	-0.508136	0.115672	-4.39289	1.11856e-05	0.000110407
RCCD1	1202.27	-0.391367	0.089137	-4.39062	1.13029e-05	0.000111501
CRY2	1461.34	0.550045	0.125394	4.38651	1.15181e-05	0.000113559
MAP3K4	4386.56	-0.267071	0.060889	-4.3862	1.15349e-05	0.000113658
NDUFA4	11517.3	0.280589	0.0639924	4.38473	1.16129e-05	0.000114361
CEMIP2	3104.11	0.373464	0.0851851	4.38415	1.16439e-05	0.0001146
FKBP4	10491.7	-0.144975	0.0330819	-4.38231	1.17425e-05	0.000115504
LAPTM4B	13523.9	0.221956	0.0506503	4.38212	1.17531e-05	0.000115542
LARS2	1927.42	-0.230047	0.0525104	-4.38098	1.18149e-05	0.000116082
KHK	97.5018	-0.793871	0.18122	-4.38071	1.18293e-05	0.000116157
ARHGAP45	1557.47	-0.397896	0.090856	-4.37941	1.19002e-05	0.000116786
HNRNPDL	11424	-0.276208	0.0630882	-4.37812	1.19705e-05	0.000117409
RNASEH2B	1803.27	-0.301568	0.0689106	-4.37622	1.20755e-05	0.000118371
IFNAR1	3779.21	0.277131	0.0633465	4.37484	1.21523e-05	0.000119055
KDM2A	19137.2	0.191377	0.0437537	4.37396	1.22014e-05	0.000119429
RTCB	6648.91	0.217337	0.0496895	4.3739	1.22045e-05	0.000119429
TM4SF1	78975.8	0.265852	0.0608311	4.37032	1.24063e-05	0.000121335
NEO1	1273.03	0.444025	0.101608	4.36997	1.24262e-05	0.00012146
SEC16B	186.528	-0.600535	0.137451	-4.36908	1.24774e-05	0.00012189
RFX2	580.125	-0.345427	0.0790752	-4.36834	1.25195e-05	0.000122232
NSFL1C	9357.7	0.228198	0.0522446	4.36788	1.25457e-05	0.000122417
EML3	3980.62	-0.266222	0.060962	-4.36701	1.25957e-05	0.000122765
TRABD2A	50618.6	0.193596	0.0443303	4.36712	1.25897e-05	0.000122765
TNK1	462.06	-0.437674	0.100266	-4.36511	1.27056e-05	0.000123766
BSDC1	5604.86	0.381122	0.0873201	4.36465	1.27327e-05	0.00012393
ZBTB1	3077.95	-0.237827	0.0544904	-4.36458	1.2737e-05	0.00012393
FXYD5	4592.18	0.512145	0.117348	4.36432	1.27519e-05	0.000124004
YIPF6	9220.98	0.245487	0.0562572	4.36366	1.27905e-05	0.000124309
ALAS1	9671.4	0.279621	0.0640848	4.3633	1.28113e-05	0.00012444
SNX11	2339.47	0.228553	0.0523858	4.36289	1.28356e-05	0.000124535
TPRG1L	6480.94	0.298456	0.0684075	4.36292	1.28339e-05	0.000124535
ARPC4	7697.29	0.254552	0.0583606	4.36171	1.29047e-05	0.000125134
BMP8B	408.111	-0.698651	0.160216	-4.36068	1.29658e-05	0.000125655
CLDN6	106.286	1.11353	0.255371	4.36044	1.29803e-05	0.000125692
MAPK12	3415.69	-0.418374	0.0959493	-4.36037	1.29843e-05	0.000125692
BCL7B	6678.88	0.16126	0.0369987	4.35853	1.30941e-05	0.000126683
SLC49A4	1445.12	0.336075	0.0771151	4.35809	1.31202e-05	0.000126863
TRAPPC6B	2083.81	0.324239	0.0744136	4.35725	1.31708e-05	0.00012728
PTOV1	3734.01	-0.307682	0.0706358	-4.35589	1.32527e-05	0.000128
DCP2	4451.39	0.239509	0.0549913	4.35539	1.32828e-05	0.000128217
FLI1	220.176	-0.538809	0.123718	-4.35515	1.32978e-05	0.000128289
GIGYF1	3225.64	-0.426646	0.0979674	-4.35498	1.33081e-05	0.000128317
ANXA8L1	58.6538	1.2582	0.289014	4.35344	1.34017e-05	0.000129147
PSMD11	25995.5	0.194556	0.0447201	4.35053	1.35812e-05	0.000130802
ARHGAP17	6310.93	0.153326	0.0352719	4.34697	1.38032e-05	0.000132831
UBE4B	7423.82	0.205288	0.0472262	4.3469	1.38074e-05	0.000132831
LRFN5	641.947	-0.614871	0.141575	-4.34309	1.40494e-05	0.000135083
CALD1	726.145	1.79589	0.413524	4.34289	1.40617e-05	0.000135126
LAPTM4A	10792.9	0.345442	0.0795577	4.34203	1.41171e-05	0.000135505
REXO2	5995.77	0.274722	0.0632702	4.34203	1.4117e-05	0.000135505
CFAP206	193.441	0.634919	0.146243	4.34153	1.41495e-05	0.00013574
AZU1	134.994	-0.938854	0.216276	-4.34099	1.41841e-05	0.000135952
RP11-660K21.1	9004.72	0.261715	0.0602899	4.34094	1.41875e-05	0.000135952
CUL4B	17359.7	0.261387	0.0602264	4.34007	1.42436e-05	0.000136412
DNAJC16	3499.51	0.238324	0.0549169	4.33973	1.42659e-05	0.000136473
ZNF274	1187.66	0.380187	0.0876041	4.33982	1.42596e-05	0.000136473
TOM1L1	4944.66	0.168944	0.0389348	4.33916	1.43027e-05	0.000136748
LTB	159.263	1.30356	0.300505	4.3379	1.43849e-05	0.000137458
PURA	2159.08	-0.217116	0.0500562	-4.33745	1.44146e-05	0.000137665
PAN2	1739.46	-0.446447	0.102935	-4.33715	1.4434e-05	0.000137772
TK2	1201.82	-0.263937	0.0608642	-4.33649	1.44775e-05	0.00013811
C14orf39	1409.96	-0.411647	0.0949804	-4.33402	1.46411e-05	0.000139594
ERV3-1	693.455	-0.429413	0.0990842	-4.33382	1.46546e-05	0.000139644
ORC2	3232.93	-0.237936	0.0549076	-4.33339	1.46831e-05	0.000139838
TMSB10	50462	0.192536	0.0444339	4.33308	1.47036e-05	0.000139955
CAV2	14497.8	0.188207	0.0434517	4.33142	1.4815e-05	0.000140936
THOC5	5527.58	0.171865	0.0397075	4.32827	1.50283e-05	0.000142863
WEE1	6085.77	0.36331	0.0839406	4.32819	1.50343e-05	0.000142863
STIM2	2169.17	0.226181	0.0522614	4.32788	1.50553e-05	0.000142983
PCDH20	61.8115	-1.73636	0.401218	-4.32772	1.50663e-05	0.000143009
GJB3	83.6539	1.3658	0.315791	4.325	1.52532e-05	0.000144702
BCCIP	19155.5	0.189014	0.0437218	4.32311	1.53847e-05	0.000145869
KLHL4	6174.38	0.23559	0.0545261	4.32069	1.55542e-05	0.000147312
TGM4	25.6062	1.75498	0.406175	4.32074	1.55507e-05	0.000147312
ITGB3	2757.62	0.29105	0.0673777	4.31968	1.56256e-05	0.000147906
MAGED1	9460.31	-0.299819	0.0694347	-4.318	1.57453e-05	0.000148957
PPP1R3E	612.127	-0.409008	0.0947308	-4.31758	1.57749e-05	0.000149154
ZNF358	774.722	-0.432208	0.100117	-4.31701	1.58159e-05	0.000149459
HBEGF	2535.32	1.08101	0.25047	4.31594	1.58928e-05	0.000150102
MFSD12	3309	0.197071	0.0456777	4.31439	1.60046e-05	0.000151075
H4C5	26.4347	1.61877	0.375303	4.31324	1.60881e-05	0.000151768
MYO15B	182.323	-0.841452	0.195091	-4.31313	1.60958e-05	0.000151768
PHKB	3453.72	0.231005	0.0535632	4.31275	1.61236e-05	0.000151946
RP11-310K10.1	61.6666	-1.72974	0.401091	-4.31258	1.61359e-05	0.000151978
PARP16	1337.2	-0.230898	0.0535491	-4.3119	1.6186e-05	0.000152366
VSIG10	3559.79	-0.348024	0.0807242	-4.31128	1.62313e-05	0.000152708
HDDC3	431.635	-0.413087	0.0958264	-4.31079	1.62674e-05	0.000152891
KCTD12	175.536	-0.79283	0.18392	-4.31074	1.62706e-05	0.000152891
ZNF394	1736.58	0.284393	0.0659745	4.31065	1.62775e-05	0.000152891
BRME1	346.366	-0.507441	0.117733	-4.31011	1.63176e-05	0.000153183
DUSP11	1660.78	0.255279	0.0592536	4.30825	1.64553e-05	0.00015439
CD83	1466.81	0.472201	0.109637	4.30695	1.65522e-05	0.000155214
MORN1	1412.99	-0.297131	0.0689951	-4.30656	1.65815e-05	0.000155344
WDR26	17372.4	0.207791	0.0482504	4.30652	1.65842e-05	0.000155344
CPNE8	3638.67	0.223252	0.0518482	4.30588	1.66323e-05	0.000155709
CHMP2A	6662.37	-0.217931	0.0506172	-4.30547	1.66629e-05	0.000155825
RP11-514P8.6	4635.97	-0.267824	0.062204	-4.30558	1.66551e-05	0.000155825
NR2C2AP	2280.32	-0.237061	0.0550694	-4.30477	1.67157e-05	0.000156233
KIF17	408.715	0.43603	0.101293	4.30464	1.6726e-05	0.000156244
CNIH1	5436.74	0.25129	0.0583938	4.30337	1.68217e-05	0.000157051
TCTA	1196.36	0.475208	0.110489	4.30097	1.70051e-05	0.000158677
TXNL1	5173.46	0.282435	0.0656702	4.30081	1.70173e-05	0.000158704
TMEM106C	6262.38	0.18069	0.0420165	4.30045	1.70453e-05	0.000158878
DNAI3	919.035	0.478114	0.111209	4.29923	1.7139e-05	0.000159629
MARVELD1	5548.01	-0.212767	0.0494904	-4.29916	1.71445e-05	0.000159629
DIPK1B	723.245	-0.409411	0.0952834	-4.29677	1.73307e-05	0.000161275
ZNF468	1756.71	0.259483	0.0604136	4.29511	1.74609e-05	0.000162398
DGCR8	3267.52	-0.286305	0.0666886	-4.29316	1.76144e-05	0.000163736
EMSY	2544.27	-0.237986	0.0554359	-4.29299	1.76283e-05	0.000163776
GPSM1	1128.85	-0.401187	0.0934685	-4.29222	1.76896e-05	0.000164257
CENPA	9451.47	0.258577	0.0602592	4.29108	1.77806e-05	0.000165012
IQSEC2	1480.54	-0.216198	0.0504078	-4.28898	1.79495e-05	0.000166488
SATL1	750.503	0.357195	0.0833186	4.2871	1.81023e-05	0.000167815
OSM	10.6714	3.3034	0.770728	4.28608	1.81857e-05	0.000168497
TMED9	16041	0.272956	0.0636957	4.28531	1.82486e-05	0.000168988
PPIF	7209.51	0.340842	0.0795741	4.28333	1.84118e-05	0.000170407
ITGAX	45.4788	1.5877	0.371124	4.27808	1.88516e-05	0.000174383
LRRC8E	636.135	0.408402	0.0954768	4.27749	1.89008e-05	0.000174721
VASH1	541.324	-0.437009	0.102167	-4.2774	1.89086e-05	0.000174721
SHF	88.9267	-0.989224	0.231312	-4.27659	1.89778e-05	0.000175265
PSMA2	18808.6	0.264625	0.0618795	4.27646	1.89888e-05	0.000175272
CUL4A	11097.4	0.238897	0.0558747	4.27559	1.90629e-05	0.00017586
CNOT4	2820.03	0.334218	0.0781985	4.27397	1.92023e-05	0.000177051
RP11-112J3.21	1473.8	-0.29252	0.0684511	-4.27341	1.92504e-05	0.000177399
C2orf42	4505.13	-0.282234	0.0660485	-4.27313	1.92751e-05	0.00017753
OPN3	3776.54	-0.272929	0.0638805	-4.27249	1.93303e-05	0.000177847
SND1	19284.2	0.198305	0.0464133	4.27258	1.93222e-05	0.000177847
DNHD1	1864.92	0.357762	0.0837489	4.27184	1.93865e-05	0.000178268
DNAJC5	10101.5	0.218781	0.0512247	4.271	1.94596e-05	0.000178844
ZNF181	996.778	-0.280265	0.0656262	-4.27063	1.94925e-05	0.00017905
SIX5	1072.29	-0.467047	0.109387	-4.26966	1.95768e-05	0.000179728
NUDT4	5065.02	0.173501	0.0406398	4.26925	1.9613e-05	0.000179963
CBSL	3000.74	-0.48463	0.113533	-4.26864	1.96669e-05	0.000180361
UBR4	14275.6	0.390842	0.091569	4.26828	1.96989e-05	0.000180558
FOXP4	3364.02	0.222476	0.0521312	4.26763	1.97563e-05	0.000180986
BCKDK	3980.22	-0.219239	0.05138	-4.26701	1.98109e-05	0.00018139
EME2	2499.3	-0.332352	0.0778929	-4.26678	1.98318e-05	0.000181483
SLC46A3	555.175	0.784855	0.184005	4.2654	1.99542e-05	0.000182505
TAF1A	948.847	-0.293958	0.0689332	-4.26439	2.00448e-05	0.000183236
IARS2	16809.4	-0.173327	0.040662	-4.26264	2.02028e-05	0.000184581
FAM214A	1407.81	0.38342	0.0899668	4.2618	2.02791e-05	0.000185179
TRMT112	10058.5	0.243364	0.0571108	4.26126	2.03277e-05	0.000185525
RP11-123K3.4	3650.55	-0.28526	0.0670009	-4.25755	2.06676e-05	0.000188526
TPST2	2935.16	-0.299806	0.0704196	-4.25742	2.06803e-05	0.000188541
RAB21	5312.48	0.319588	0.0750689	4.25727	2.06938e-05	0.000188563
IFTAP	382.197	0.533445	0.125323	4.25657	2.07584e-05	0.000189051
RHBDF2	4170.34	0.273262	0.0642088	4.25584	2.08266e-05	0.000189571
LMTK3	238.994	-0.52045	0.122298	-4.25557	2.08513e-05	0.000189694
DDIT3	3268.25	0.72283	0.169939	4.25348	2.10478e-05	0.00019097
EPCAM	1405.48	0.318087	0.0747831	4.25346	2.1049e-05	0.00019097
PALM2AKAP2	3402.46	0.454511	0.106853	4.25362	2.1034e-05	0.00019097
RP11-111K18.1	20309.1	0.259592	0.061025	4.25386	2.1012e-05	0.00019097
STX4	3284.86	0.359798	0.0845915	4.25336	2.10586e-05	0.00019097
TMEM184A	2689.6	-0.289945	0.0681648	-4.25359	2.10373e-05	0.00019097
MBOAT2	3195.65	0.207633	0.0488193	4.25309	2.10838e-05	0.000191097
CNTNAP3C	568.844	-0.387113	0.0910263	-4.25276	2.11156e-05	0.000191283
HARS1	7661.75	0.235942	0.0554859	4.2523	2.11588e-05	0.000191573
ANKRD39	1205.37	0.310546	0.0730496	4.25116	2.12668e-05	0.000192348
FAM174C	2403.51	0.310961	0.073146	4.25123	2.12595e-05	0.000192348
ZNF488	1478.68	0.4117	0.0968703	4.25001	2.13764e-05	0.000193237
LAT2	764.578	0.583882	0.137439	4.2483	2.15403e-05	0.000194615
PPT2-EGFL8	8877.43	-0.169846	0.0399814	-4.24812	2.15576e-05	0.000194668
TEX35	134.045	0.938908	0.221044	4.24761	2.16063e-05	0.000195005
EFCAB2	1957.39	-0.232631	0.0547858	-4.24619	2.17437e-05	0.000196141
RP11-977G19.10	7140.41	0.150056	0.0353469	4.24523	2.18369e-05	0.000196878
SPRED3	827.923	0.907078	0.213714	4.24436	2.19219e-05	0.00019754
CD81	16110.3	-0.214752	0.0506091	-4.24334	2.20218e-05	0.000198127
PIDD1	2231.1	-0.440489	0.103804	-4.24349	2.20072e-05	0.000198127
TYK2	3622.8	-0.249682	0.0588399	-4.24341	2.20147e-05	0.000198127
CREB3L4	440.194	-0.583705	0.137599	-4.24207	2.21472e-05	0.00019915
RP11-20I23.1	9072.16	0.20548	0.0484407	4.24189	2.2165e-05	0.000199205
HINT2	1467.98	-0.292965	0.0690769	-4.24115	2.22378e-05	0.000199649
HOXB7	8434.96	-0.208815	0.0492351	-4.24117	2.22356e-05	0.000199649
FAM160A1	119.91	0.72953	0.172068	4.23978	2.23737e-05	0.000200764
CPT1B	561.432	-0.51227	0.120851	-4.23885	2.24667e-05	0.000201492
UCHL1	20.769	2.16917	0.511829	4.23809	2.25434e-05	0.000202074
TDP2	4646.34	0.211945	0.0500186	4.23733	2.26198e-05	0.000202653
HOXC10	4735.44	-0.291878	0.0689039	-4.23602	2.27514e-05	0.000203725
SLIT1	68.4396	-0.911317	0.215154	-4.23565	2.27888e-05	0.000203953
TSPAN10	144.313	0.625185	0.147606	4.23551	2.28036e-05	0.000203978
CITED1	49.7529	-1.09521	0.258646	-4.23441	2.29153e-05	0.00020487
RNF31	1849.06	-0.256903	0.0606877	-4.23319	2.30398e-05	0.000205876
RP1-130H16.18	2019.31	0.550448	0.130056	4.2324	2.31212e-05	0.000206494
TMEM33	4172.76	0.340521	0.0804698	4.23166	2.31971e-05	0.000207064
RBPMS	896.672	0.318978	0.0754134	4.22973	2.33973e-05	0.000208742
OGFOD1	3637.59	0.25153	0.0594799	4.22882	2.34922e-05	0.000209479
ANKIB1	10314.7	0.232528	0.0549935	4.22828	2.35486e-05	0.000209873
VPS25	1742.89	-0.231164	0.0546782	-4.22772	2.3607e-05	0.000210283
SRGAP3	126.315	0.807724	0.191069	4.2274	2.36404e-05	0.000210471
TMEM109	5935.22	-0.207931	0.0491906	-4.22704	2.3679e-05	0.000210705
PPP1R10	6448.79	0.162	0.0383317	4.22628	2.37586e-05	0.000211303
IL6ST	34434	0.16891	0.0399758	4.2253	2.38623e-05	0.00021207
VHL	5972.26	-0.187736	0.0444322	-4.22523	2.38697e-05	0.00021207
PTRH2	30149.8	0.250659	0.0593298	4.22484	2.39116e-05	0.000212222
ZNF608	1752.52	0.302275	0.0715469	4.22485	2.39103e-05	0.000212222
PHLPP2	2313.1	0.25175	0.0595917	4.22458	2.39385e-05	0.00021235
RBM23	2970.84	-0.280691	0.0664487	-4.22417	2.39821e-05	0.000212627
SPDYE1	510.283	0.489332	0.115854	4.2237	2.40328e-05	0.000212965
GPR107	9799.09	0.145763	0.034514	4.22329	2.40761e-05	0.000213018
SPRY1	1886.78	-0.327629	0.0775749	-4.22339	2.40655e-05	0.000213018
ZNF562	2851.95	-0.188232	0.0445682	-4.22346	2.40583e-05	0.000213018
CYB5R1	2592.38	0.955079	0.226187	4.22252	2.4159e-05	0.00021364
FLYWCH1	4270.31	0.288209	0.0682841	4.22073	2.43513e-05	0.00021523
TMEM41B	10640.2	0.286656	0.067925	4.22018	2.44106e-05	0.00021553
TRIM21	2591.55	0.230433	0.0546023	4.2202	2.44082e-05	0.00021553
SYPL2	78.4259	1.01055	0.239472	4.21989	2.44418e-05	0.000215694
ARPC2	23922.6	0.201519	0.0477592	4.21947	2.44875e-05	0.000215986
DOCK1	10563	-0.250201	0.059302	-4.2191	2.45276e-05	0.000216228
RABEP2	1303.18	0.335888	0.0796184	4.21873	2.45686e-05	0.000216478
DMAP1	3524.65	0.223717	0.0530361	4.2182	2.46257e-05	0.000216868
TMC7	2121.69	0.719446	0.170601	4.21713	2.47428e-05	0.000217788
VNN1	29.4567	1.88576	0.447185	4.21696	2.47614e-05	0.000217839
ENAH	15680.4	0.202758	0.0480972	4.21558	2.49133e-05	0.000219063
RNF44	5049.89	-0.321044	0.0761755	-4.21453	2.50295e-05	0.000219971
NRIP3	10973.5	0.810299	0.19235	4.21263	2.52412e-05	0.000221717
POGLUT1	2551.27	-0.266792	0.0633551	-4.21106	2.54174e-05	0.000223151
FNDC10	385.804	-0.660226	0.156814	-4.21025	2.55086e-05	0.000223736
MCU	3088.22	0.216209	0.0513532	4.21024	2.55104e-05	0.000223736
RP1-138B7.8	12402.5	-0.252709	0.0600257	-4.21002	2.55345e-05	0.000223833
FBXO41	690.335	-0.459075	0.109049	-4.20979	2.55605e-05	0.000223946
TOGARAM2	33.4937	1.60698	0.38198	4.20696	2.58828e-05	0.000226654
MCOLN3	866.544	0.463802	0.110259	4.20646	2.59398e-05	0.000227036
ACADVL	12798.8	-0.265111	0.0630452	-4.2051	2.60962e-05	0.000228168
PCYOX1L	515.892	-0.628904	0.149561	-4.20499	2.61092e-05	0.000228168
RP11-468E2.4	2308.46	-0.221126	0.0525843	-4.20518	2.60875e-05	0.000228168
C1GALT1	4944.7	0.208805	0.0496624	4.20449	2.61675e-05	0.000228561
TERF1	1821.83	-0.257279	0.0612063	-4.20348	2.62847e-05	0.000229438
ZNF853	116.499	-0.890974	0.211966	-4.20339	2.62948e-05	0.000229438
OSBP2	531.119	-0.363541	0.0864904	-4.20326	2.63102e-05	0.000229455
CBL	24710.3	0.331224	0.0788054	4.20305	2.63338e-05	0.000229544
INO80B	1069.29	0.556087	0.132311	4.20287	2.63551e-05	0.000229612
VTA1	7141.79	0.199792	0.0475436	4.20229	2.64229e-05	0.000230085
EPS15	7423.92	0.219013	0.052138	4.20064	2.66164e-05	0.000231432
SUSD6	1319.81	0.429402	0.102219	4.2008	2.65978e-05	0.000231432
UBE2A	12612.7	0.27553	0.0655927	4.20062	2.66182e-05	0.000231432
C21orf91	943.922	-0.293962	0.0699959	-4.19971	2.67261e-05	0.000232252
PLOD3	7164.81	0.215027	0.051202	4.19959	2.67404e-05	0.000232258
ZFP30	1948.69	-0.293465	0.0698943	-4.1987	2.68452e-05	0.000233049
DNPEP	4342.26	-0.156787	0.037345	-4.19834	2.68879e-05	0.000233302
NRBP1	10474.1	0.239304	0.0570051	4.19793	2.69365e-05	0.000233605
FAM216A	2113.74	-0.199089	0.0474408	-4.19657	2.70982e-05	0.000234888
RASA4B	516.188	-0.54033	0.128774	-4.19595	2.71726e-05	0.000235413
ATP1B3	15972.1	0.32749	0.0780755	4.19453	2.73433e-05	0.000236772
WFDC10B	63.2651	1.25569	0.299379	4.1943	2.73717e-05	0.000236897
PAK1	6547.64	-0.183013	0.0436527	-4.19248	2.75924e-05	0.000238687
RCN1	17902.4	0.218845	0.0522196	4.19086	2.77898e-05	0.000240273
SEC24C	18614.5	0.23387	0.0558164	4.18998	2.7898e-05	0.000241087
ZNF28	3320.86	0.199364	0.0476004	4.18829	2.81067e-05	0.000242767
CNN2	13962.8	0.257003	0.0613884	4.18651	2.83272e-05	0.000244414
SCMH1	3472.09	-0.357999	0.0855156	-4.18636	2.83466e-05	0.000244414
SLC37A4	3151.51	-0.367684	0.0878275	-4.18644	2.83367e-05	0.000244414
UBN1	10494.7	0.156396	0.0373591	4.18629	2.83547e-05	0.000244414
RBP4	135.163	-0.782458	0.186991	-4.18447	2.85829e-05	0.000246257
SDK2	72.2613	-1.05303	0.25169	-4.18385	2.86619e-05	0.000246813
COQ10B	3481.78	0.290362	0.0694264	4.1823	2.88581e-05	0.000248377
RRAD	87.9655	1.19247	0.285189	4.18132	2.89827e-05	0.000249324
DLX6	87.2743	-0.935759	0.223831	-4.18065	2.90676e-05	0.000249929
UHRF1BP1L	5187.73	0.240443	0.0575153	4.18051	2.90855e-05	0.000249957
CNGB3	4945.59	-0.296674	0.0710095	-4.17795	2.94142e-05	0.000252527
KANK2	6257.35	-0.375021	0.0897614	-4.17797	2.94117e-05	0.000252527
TCEA2	530.013	-0.507626	0.121515	-4.17749	2.94748e-05	0.000252921
PPM1G	14024.9	0.126582	0.030305	4.17693	2.95465e-05	0.000253408
SSH2	3634.45	0.286818	0.0686824	4.176	2.96675e-05	0.0002543
WDR7	1826.88	0.241339	0.0577932	4.17591	2.96802e-05	0.0002543
ITPKB	2264.27	0.444065	0.106355	4.1753	2.97594e-05	0.000254851
JAKMIP3	370.578	0.437034	0.10469	4.17453	2.98598e-05	0.000255582
OCEL1	298.604	-0.680614	0.163058	-4.17405	2.9923e-05	0.000255995
DCUN1D5	4899.24	0.236154	0.0565797	4.17382	2.99533e-05	0.000256125
ODAD3	562.318	-0.353652	0.0847381	-4.17347	2.99997e-05	0.000256394
KLHL24	1029.5	0.362774	0.0869406	4.17266	3.01061e-05	0.000257174
[truncated: 15,077 more rows]

## Sheet: deseqresult_HOXB8_Ctrl
Genes	baseMean	log2FoldChange	lfcSE	stat	pvalue	padj
LAMC2	17064.6	2.453	0.0805116	30.4677	6.99313e-204	1.16904e-199
HOXB8	973.766	-1.76234	0.0764124	-23.0635	1.07659e-117	8.99867e-114
TMEM132A	6725.63	1.02893	0.0470549	21.8667	5.3933e-106	3.00533e-102
CTSS	566.53	4.24246	0.206892	20.5056	1.91727e-93	8.01274e-90
MYLK	2028.04	1.21372	0.0652448	18.6025	3.06801e-77	1.02576e-73
HHIPL2	448.501	-2.22478	0.119879	-18.5586	6.95301e-77	1.93722e-73
MMP2	8580.86	-1.61951	0.0875243	-18.5036	1.93224e-76	4.61448e-73
SPARC	2895.83	-2.38606	0.132812	-17.9656	3.62297e-72	7.57066e-69
LPCAT2	4857.06	-0.788839	0.046572	-16.9381	2.35778e-64	4.37945e-61
MATN2	1259.43	2.66924	0.158003	16.8936	5.01472e-64	8.38311e-61
KRT19	46424.7	-0.989326	0.0591142	-16.7358	7.18479e-63	1.09189e-59
TDRD7	1744.94	0.784311	0.0494046	15.8753	9.40209e-57	1.30979e-53
CLDN1	6391.09	1.69004	0.106625	15.8503	1.39818e-56	1.79795e-53
TIMP2	8185.31	0.861959	0.0566961	15.2031	3.37094e-52	4.02515e-49
GCH1	304.43	1.82851	0.121244	15.0812	2.15263e-51	2.39903e-48
DRAM1	1951.78	1.02354	0.0683338	14.9785	1.0142e-50	1.05965e-47
MARCHF6	10842.3	-0.589993	0.0396452	-14.8818	4.32571e-50	4.2537e-47
COL9A3	1152.98	-1.86849	0.129055	-14.4782	1.66389e-47	1.54529e-44
ANO9	3251.65	1.83014	0.127691	14.3325	1.3704e-46	1.20574e-43
ACE	295.221	-2.55612	0.179709	-14.2236	6.53598e-46	5.4631e-43
TMEM255B	871.917	1.21507	0.0855895	14.1964	9.63925e-46	7.67331e-43
ANPEP	34296	0.823543	0.0580311	14.1914	1.0355e-45	7.8684e-43
COL1A1	2799.48	-1.87056	0.131901	-14.1815	1.19264e-45	8.6684e-43
IRF1	2377.01	1.29268	0.0914848	14.13	2.48043e-45	1.72772e-42
ARNTL2	16274.1	0.963086	0.0682368	14.1139	3.11975e-45	2.02656e-42
RGMB	3510.48	0.616329	0.0436706	14.1131	3.15192e-45	2.02656e-42
N4BP3	621.856	1.26165	0.0896046	14.0802	5.02587e-45	3.11176e-42
CD82	4939.76	1.44487	0.103253	13.9935	1.70864e-44	1.02012e-41
MXRA8	2787.35	-1.49195	0.108017	-13.8122	2.15174e-43	1.24037e-40
MARCHF4	1839.21	1.86301	0.13617	13.6815	1.30976e-42	7.29839e-40
CTD-2501B8.1	190.181	-2.64994	0.193917	-13.6653	1.63541e-42	8.8191e-40
ERAP2	3031.78	1.01501	0.0743667	13.6487	2.05389e-42	1.07296e-39
NAV2	6925.36	1.04903	0.077155	13.5964	4.20437e-42	2.12983e-39
PLIN2	2925.42	0.97555	0.0717841	13.5901	4.58748e-42	2.25555e-39
KCND1	583.669	1.05412	0.0782284	13.4749	2.19865e-41	1.05014e-38
MET	24887.9	0.853299	0.063589	13.419	4.68159e-41	2.17395e-38
CASP4	2623.09	1.44984	0.110039	13.1757	1.2114e-39	5.47322e-37
APH1B	696.539	0.96836	0.073788	13.1235	2.41405e-39	1.06199e-36
ARCN1	23078.2	-0.607682	0.0465766	-13.0469	6.61604e-39	2.8359e-36
BOD1	6556.74	0.647818	0.0497131	13.0311	8.13904e-39	3.40151e-36
OTULINL	336.963	1.57856	0.121803	12.9599	2.06592e-38	8.42343e-36
BIRC3	24942.8	1.20822	0.093544	12.916	3.65511e-38	1.45482e-35
PRCD	883.318	1.53296	0.118834	12.9001	4.4961e-38	1.74794e-35
EPDR1	4960.92	-0.686816	0.0534544	-12.8486	8.75376e-38	3.32583e-35
NES	21650.5	-0.765595	0.0596343	-12.8382	1.0021e-37	3.72269e-35
CDC42EP3	908.127	0.926596	0.0722696	12.8214	1.24459e-37	4.523e-35
PTX3	1221.54	2.04781	0.160018	12.7973	1.69649e-37	6.03408e-35
CALU	33947.3	0.506262	0.0397334	12.7414	3.47876e-37	1.21155e-34
CYGB	909.505	1.57649	0.124221	12.691	6.63587e-37	2.26392e-34
ARFGEF3	683.385	1.41295	0.111405	12.6829	7.35368e-37	2.45863e-34
STX11	336.946	2.16217	0.170605	12.6735	8.29004e-37	2.71735e-34
IL31RA	2808.37	0.996257	0.0787731	12.6472	1.1597e-36	3.72822e-34
DKK1	17949.7	-0.655949	0.051909	-12.6365	1.32787e-36	4.1883e-34
PGM2L1	2596.97	0.753908	0.0598566	12.5952	2.243e-36	6.94376e-34
SFRP4	5060.96	-0.656523	0.0523581	-12.5391	4.56175e-36	1.38652e-33
QPCT	245.449	2.43946	0.194611	12.535	4.80116e-36	1.43323e-33
EPHB2	12527.6	0.630467	0.0505127	12.4813	9.43824e-36	2.76805e-33
SNX21	2632.23	1.04889	0.0841261	12.4681	1.11433e-35	3.21178e-33
OAS3	6803.88	0.721763	0.0579039	12.4648	1.16098e-35	3.2895e-33
EBI3	395.913	2.57554	0.206947	12.4455	1.48034e-35	4.12448e-33
IGSF3	1173.5	1.10255	0.0887266	12.4264	1.88009e-35	5.15237e-33
DBNDD2	4324.3	0.677587	0.0545745	12.4158	2.14493e-35	5.78336e-33
PLAU	73321.6	1.1859	0.0956852	12.3938	2.82279e-35	7.49026e-33
KDM1B	5140.91	0.49002	0.0395532	12.3889	3.00149e-35	7.83999e-33
STK39	3378.54	0.581314	0.047026	12.3616	4.21908e-35	1.08508e-32
EREG	909.983	1.2832	0.104104	12.3261	6.55794e-35	1.66105e-32
ARMC9	3911.22	0.575553	0.0468523	12.2844	1.09845e-34	2.74072e-32
CD83	1466.81	1.33404	0.108609	12.283	1.11809e-34	2.7487e-32
PPP1R1B	158.605	-3.09161	0.252123	-12.2623	1.44315e-34	3.49639e-32
SMARCD3	1017.42	-0.922826	0.0753771	-12.2428	1.83616e-34	4.38501e-32
ALPG	446.64	-3.40722	0.281798	-12.091	1.17835e-33	2.77444e-31
SYS1-DBNDD2	6969.98	0.48694	0.0404997	12.0233	2.68101e-33	6.22478e-31
RHOQ	5107.22	0.6994	0.058973	11.8597	1.91751e-32	4.39109e-30
FAM136A	4865.07	-0.513459	0.043373	-11.8382	2.47653e-32	5.59462e-30
VEGFC	2774.79	0.886722	0.0752248	11.7876	4.52074e-32	1.00764e-29
PGAP4	2544.14	0.493044	0.0420888	11.7144	1.07578e-31	2.36629e-29
LGALS3BP	11623.1	0.718969	0.06156	11.6792	1.62895e-31	3.5365e-29
TMEM171	516.393	1.42545	0.122763	11.6114	3.60647e-31	7.7294e-29
EHD4	9345.74	0.441656	0.0381047	11.5906	4.59983e-31	9.73359e-29
FBLIM1	520.214	1.23638	0.106898	11.566	6.1247e-31	1.27983e-28
MAN2A1	7903.51	0.60564	0.0523706	11.5645	6.23598e-31	1.287e-28
UBE2L6	766.007	1.34309	0.116369	11.5417	8.132e-31	1.65784e-28
HDAC9	2082.8	0.87842	0.0761318	11.5381	8.47385e-31	1.70672e-28
MREG	3148.75	0.652183	0.0566614	11.5102	1.17217e-30	2.33276e-28
FMNL3	5771.21	0.470143	0.0408538	11.5079	1.20331e-30	2.36655e-28
RP11-411B6.6	8106.52	-0.595323	0.0517851	-11.496	1.38143e-30	2.68528e-28
QSOX1	18008.7	0.467175	0.0407422	11.4666	1.94111e-30	3.68745e-28
RAB29	2170.43	0.919618	0.0801981	11.4668	1.93638e-30	3.68745e-28
NPC2	4470.03	0.695976	0.0610496	11.4002	4.17312e-30	7.83844e-28
ULK1	7029.57	1.23499	0.108593	11.3726	5.72712e-30	1.06378e-27
DNTTIP1	4296.46	1.30414	0.115356	11.3054	1.23357e-29	2.2661e-27
CXCL1	386.504	1.3384	0.118442	11.3001	1.31126e-29	2.38264e-27
ELMOD1	629.461	0.929799	0.0823341	11.293	1.42115e-29	2.55456e-27
ENPP4	1051.29	0.918783	0.0814708	11.2775	1.69582e-29	3.01585e-27
PARP14	7532.76	0.493983	0.0438444	11.2667	1.91568e-29	3.371e-27
TNFAIP8	585.978	0.920861	0.081846	11.2511	2.2863e-29	3.98125e-27
IFIT3	1340.5	0.884439	0.0787348	11.2331	2.80356e-29	4.83165e-27
SMURF1	9849.49	0.440919	0.039504	11.1614	6.30141e-29	1.0749e-26
IL4R	4048.52	0.639885	0.0574799	11.1323	8.73175e-29	1.46372e-26
RBPMS	896.672	0.82327	0.0739546	11.1321	8.75585e-29	1.46372e-26
IL32	3560.7	3.13881	0.282244	11.1209	9.92407e-29	1.64258e-26
CD74	1148.46	0.900355	0.0812302	11.084	1.50009e-28	2.45854e-26
NFKBIA	4994.74	0.921111	0.0831808	11.0736	1.68485e-28	2.73454e-26
LAMA4	2176.07	0.961591	0.0873971	11.0026	3.71458e-28	5.97082e-26
HLA-A	31009.4	0.574534	0.0522369	10.9986	3.87969e-28	6.17683e-26
RCSD1	464.752	-1.82244	0.16597	-10.9805	4.7413e-28	7.47739e-26
PRRG4	183.427	2.1954	0.200155	10.9685	5.41553e-28	8.46088e-26
ATP9A	1397.01	0.795177	0.0725637	10.9583	6.0605e-28	9.38087e-26
PIGF	5142.4	0.571825	0.052199	10.9547	6.3072e-28	9.67317e-26
STK33	242.566	1.20445	0.110002	10.9494	6.69015e-28	1.01672e-25
TRIM21	2591.55	0.590096	0.0540543	10.9167	9.58939e-28	1.4442e-25
GALNT10	15165.3	-0.520572	0.0476951	-10.9146	9.81795e-28	1.46542e-25
HOMER2	2678.42	0.588013	0.0539943	10.8903	1.28249e-27	1.89729e-25
SNX25	2323.8	0.578123	0.0531846	10.8701	1.59994e-27	2.34616e-25
GNA15	1162.46	0.790576	0.0727661	10.8646	1.69943e-27	2.47037e-25
FARP2	5447.65	0.536571	0.0495524	10.8284	2.52662e-27	3.64117e-25
GSN	16081.2	-0.678568	0.0627251	-10.8181	2.82491e-27	4.03624e-25
SPNS2	1910.69	1.59191	0.14736	10.8028	3.3369e-27	4.72736e-25
TMC5	349.988	1.80361	0.167182	10.7883	3.909e-27	5.49132e-25
RELB	1838.78	1.09448	0.1015	10.7831	4.13652e-27	5.76251e-25
NAA50	21115.4	-0.533291	0.0497073	-10.7286	7.46948e-27	1.03196e-24
HLA-B	8382.28	1.59589	0.14926	10.692	1.10897e-26	1.5186e-24
MAZ	17324.6	-0.526799	0.0492734	-10.6913	1.11735e-26	1.5186e-24
PTPRF	9312.1	0.712409	0.0666601	10.6872	1.16869e-26	1.57556e-24
PIK3CD	3609.37	1.03791	0.0971421	10.6844	1.20422e-26	1.61048e-24
CSRP2	252.299	1.33831	0.125748	10.6428	1.88364e-26	2.49911e-24
APLP2	95781.7	0.55565	0.052262	10.632	2.11505e-26	2.78404e-24
APOL6	2775.3	0.994032	0.0935035	10.631	2.13894e-26	2.79349e-24
CRISPLD2	2636.38	0.767539	0.0724012	10.6012	2.94207e-26	3.8126e-24
NDUFB8	7913.95	-0.592615	0.0559499	-10.5919	3.24986e-26	4.17907e-24
MTSS1	466.641	1.04496	0.0989458	10.5609	4.52345e-26	5.77241e-24
SAMD11	2329.68	-0.859884	0.0814655	-10.5552	4.80697e-26	6.08774e-24
DAPK2	295.086	1.36004	0.129218	10.5252	6.61436e-26	8.3137e-24
APOL3	172.732	1.67283	0.158962	10.5235	6.73448e-26	8.40151e-24
CLDN4	6121.41	0.948951	0.0901977	10.5208	6.92885e-26	8.57997e-24
MIA3	5055.6	-0.456287	0.0434596	-10.4991	8.7194e-26	1.07178e-23
DTX3L	4831.77	0.492761	0.0469853	10.4876	9.8529e-26	1.20227e-23
RASEF	834.539	0.867356	0.0827575	10.4807	1.05973e-25	1.28373e-23
SPOCK1	710.409	1.02585	0.0980926	10.458	1.34653e-25	1.61941e-23
DENND11	1861.69	0.766991	0.0735938	10.422	1.96867e-25	2.35073e-23
HIBADH	2804.74	-0.420452	0.0403639	-10.4165	2.0841e-25	2.47091e-23
VEPH1	1283.53	1.97917	0.19079	10.3735	3.2718e-25	3.85174e-23
CLU	9902.32	-1.19571	0.115463	-10.3558	3.9389e-25	4.57268e-23
UBASH3B	22809.6	0.561472	0.0542162	10.3562	3.92368e-25	4.57268e-23
TXNRD1	73452.4	0.572468	0.0554747	10.3194	5.75558e-25	6.63559e-23
IFIH1	1684.08	1.15229	0.111676	10.3182	5.83102e-25	6.67651e-23
CEMIP2	3104.11	0.86873	0.0848127	10.2429	1.27328e-24	1.44799e-22
HAS3	7721.52	0.979577	0.095658	10.2404	1.30697e-24	1.47625e-22
C1GALT1	4944.7	0.505687	0.0493945	10.2377	1.34363e-24	1.50748e-22
NFKBIE	2817.3	0.886799	0.0866719	10.2317	1.43015e-24	1.59385e-22
UBE2C	8963.54	0.579948	0.0567197	10.2248	1.53545e-24	1.69988e-22
CCDC9B	7663.65	0.751413	0.0736336	10.2048	1.88774e-24	2.06633e-22
NPTX1	1763.58	2.21729	0.217283	10.2046	1.89118e-24	2.06633e-22
CHPF	930.088	1.17429	0.11536	10.1793	2.45323e-24	2.66303e-22
OCIAD2	2368.55	0.762995	0.0752887	10.1343	3.8928e-24	4.19845e-22
B3GNT2	1459.3	0.728286	0.0719195	10.1264	4.21883e-24	4.52091e-22
ITGAM	231.358	1.71052	0.170609	10.026	1.17166e-23	1.24755e-21
BTG3	2044.87	0.52529	0.0524221	10.0204	1.24006e-23	1.31203e-21
MYPN	13486.7	0.520458	0.0519992	10.009	1.39206e-23	1.46359e-21
FHL1	4014.85	1.2042	0.120427	9.99944	1.53267e-23	1.60135e-21
CEP295NL	813.802	0.840973	0.0847026	9.92854	3.12813e-23	3.24801e-21
UBA7	295.464	1.26892	0.127993	9.91393	3.62104e-23	3.7366e-21
RBM8A	11225.7	-0.430547	0.0434412	-9.91102	3.72816e-23	3.82354e-21
CGAS	5681.01	0.389048	0.0392792	9.90469	3.97212e-23	4.0489e-21
SLC25A18	398.814	-1.15648	0.116855	-9.89677	4.29921e-23	4.35575e-21
AHCYL1	13875.7	-0.504717	0.0510787	-9.88118	5.02394e-23	5.05935e-21
NTAN1	4096.82	0.473579	0.0479861	9.8691	5.66727e-23	5.67304e-21
DDX60	801.111	0.776229	0.0787055	9.86245	6.05534e-23	6.02542e-21
BTN3A1	852.922	1.00854	0.102316	9.85713	6.38468e-23	6.31554e-21
WNT4	278.4	1.58974	0.161543	9.84097	7.49879e-23	7.37396e-21
STK32B	3851.4	0.453673	0.0461179	9.83723	7.78219e-23	7.60788e-21
PARP8	1698.49	0.525214	0.0534655	9.82342	8.92651e-23	8.67584e-21
SYT1	278.296	1.2686	0.129519	9.79467	1.18686e-22	1.14686e-20
CD68	12887.1	0.470793	0.0480857	9.79072	1.23415e-22	1.1857e-20
REPS2	300.93	-1.09535	0.111897	-9.78891	1.2564e-22	1.20018e-20
NELFCD	7332.36	-0.307059	0.0313725	-9.78753	1.27368e-22	1.20978e-20
AMPD3	1963.33	1.29278	0.132205	9.77864	1.39072e-22	1.31349e-20
PLEKHG5	973.689	1.08761	0.111276	9.77396	1.45642e-22	1.36781e-20
LONRF2	2282.14	-0.9279	0.0950524	-9.76199	1.63909e-22	1.53076e-20
UPK3B	238.938	-1.34785	0.138794	-9.71117	2.7023e-22	2.50969e-20
CTSA	13425.7	0.498066	0.0513313	9.70297	2.92856e-22	2.70479e-20
BTN3A2	644.601	1.1037	0.113846	9.69467	3.17648e-22	2.91765e-20
CSTB	10065.1	0.6447	0.0665511	9.68729	3.41457e-22	3.1192e-20
TNC	357.784	1.52425	0.157355	9.68671	3.43423e-22	3.12011e-20
PRAME	7950.1	-0.361136	0.037376	-9.66226	4.36145e-22	3.9411e-20
MINDY2	1357.77	0.759034	0.0786224	9.65417	4.71959e-22	4.24179e-20
LHFPL6	2368.28	0.745992	0.0772979	9.65087	4.87402e-22	4.35716e-20
TLCD4	207.34	1.51456	0.157003	9.64669	5.07693e-22	4.51442e-20
ETS1	15146	0.86803	0.0900382	9.64068	5.38314e-22	4.76138e-20
TNS2	1824.59	-1.15325	0.119714	-9.63332	5.78322e-22	5.08832e-20
SYTL2	15574.7	0.466796	0.0486344	9.59807	8.1452e-22	7.12897e-20
TAPBP	17771.2	0.398199	0.0415013	9.59486	8.40351e-22	7.31674e-20
ABL2	8638.72	0.80372	0.0838094	9.58985	8.8216e-22	7.64097e-20
PPP3CA	3317.95	0.44051	0.0459628	9.58405	9.33098e-22	8.04052e-20
ABCC3	9469.14	-0.671682	0.0703996	-9.54099	1.41477e-21	1.21286e-19
CACNG6	1897.44	-0.745953	0.0782293	-9.53546	1.49218e-21	1.27269e-19
TMEM65	2225.75	0.553479	0.0581145	9.52393	1.66749e-21	1.41499e-19
ARHGEF28	6211.28	0.422538	0.0443822	9.52044	1.72453e-21	1.45601e-19
SVIP	839.001	0.980752	0.103053	9.51695	1.78336e-21	1.49811e-19
LLGL2	2117.34	-1.23235	0.129777	-9.49585	2.18424e-21	1.82569e-19
KCNIP3	1058.64	1.00909	0.106319	9.49113	2.2855e-21	1.89142e-19
SLC9A3R2	4977.86	-0.973648	0.10258	-9.49157	2.27587e-21	1.89142e-19
RPS6KA1	5129.94	0.457668	0.04829	9.47749	2.6047e-21	2.14497e-19
PYGL	2009.23	0.703458	0.0744339	9.45078	3.36323e-21	2.75604e-19
BACE2	1910.19	0.659444	0.0701493	9.40057	5.42661e-21	4.4252e-19
MANSC1	779.214	0.680605	0.0724721	9.39127	5.92811e-21	4.81069e-19
NAV3	803.484	1.42001	0.151303	9.3852	6.2799e-21	5.07155e-19
PIGY	2549.68	-0.541182	0.0576953	-9.37999	6.5976e-21	5.27714e-19
PYURF	2549.68	-0.541182	0.0576953	-9.37999	6.5976e-21	5.27714e-19
TNIP1	9115.39	0.816368	0.0872622	9.35535	8.33223e-21	6.63285e-19
LY75	344.199	0.929256	0.0993917	9.34943	8.81183e-21	6.98139e-19
FKBP10	11603.9	-0.529364	0.0566489	-9.34465	9.2191e-21	7.26961e-19
ITPKB	2264.27	0.989588	0.105909	9.34378	9.29577e-21	7.29565e-19
KSR1	1814.91	0.454292	0.0487747	9.31408	1.2301e-20	9.60916e-19
CDK6	9216.96	-0.472425	0.0508154	-9.29688	1.44629e-20	1.11935e-18
CTSC	6941.71	0.601139	0.0646603	9.29688	1.44631e-20	1.11935e-18
KLF7	985.799	0.667045	0.0718399	9.28515	1.61482e-20	1.24401e-18
ANKRD33B	4169.57	0.687047	0.0740051	9.28378	1.63573e-20	1.25434e-18
SIK1	2566.05	0.93768	0.101341	9.25269	2.18909e-20	1.671e-18
SIPA1L3	4977.51	0.614987	0.0664862	9.24985	2.248e-20	1.70818e-18
ACADSB	1149.86	-0.664815	0.0719006	-9.2463	2.32406e-20	1.75798e-18
ACP7	4446.36	0.921836	0.0999019	9.22741	2.77252e-20	2.08776e-18
WT1	1630.6	-0.775098	0.0840142	-9.2258	2.81462e-20	2.10995e-18
MSRB3	8230.07	0.404022	0.0438534	9.213	3.17126e-20	2.36669e-18
TLR6	936.404	0.790619	0.0858613	9.2081	3.31945e-20	2.46628e-18
SOCS7	3608.44	0.452526	0.0492059	9.19657	3.69574e-20	2.7337e-18
RP11-834C11.12	7991.25	-0.45389	0.0494194	-9.18446	4.13612e-20	3.04597e-18
MMP9	146.612	2.86616	0.312301	9.17757	4.40924e-20	3.23286e-18
LTBP3	2646.07	-0.745958	0.0813967	-9.16448	4.97886e-20	3.63457e-18
CYRIB	10912.2	0.389564	0.0425464	9.15622	5.37472e-20	3.90649e-18
IL17RD	371.439	0.889073	0.0971977	9.14706	5.85059e-20	4.23396e-18
SIK1B	2019.11	0.928599	0.10164	9.13617	6.47051e-20	4.66239e-18
IFITM10	1253.57	-0.938679	0.102793	-9.13172	6.74218e-20	4.8373e-18
HLA-F	475.079	1.00717	0.110469	9.11729	7.70271e-20	5.50283e-18
BICDL1	1065.8	0.760568	0.0834313	9.11609	7.78814e-20	5.54019e-18
DMKN	146.699	1.36539	0.149791	9.11527	7.84727e-20	5.5586e-18
DCAKD	1098.62	-0.667724	0.0733057	-9.10877	8.33247e-20	5.87738e-18
SMAP1	5178.12	0.390715	0.0429539	9.09614	9.3596e-20	6.57413e-18
AASDHPPT	6151.69	-0.421309	0.0463937	-9.08116	1.07419e-19	7.5135e-18
CLUAP1	1069.07	-0.645606	0.0712897	-9.05608	1.35219e-19	9.41858e-18
PDE10A	6088.9	0.485856	0.0537321	9.0422	1.53556e-19	1.06514e-17
CYB5R4	4221.56	0.556621	0.0616326	9.03127	1.69689e-19	1.17218e-17
IVD	5449.79	-0.395265	0.0437978	-9.02476	1.80085e-19	1.23888e-17
FZD2	1042.82	-0.865389	0.096047	-9.01005	2.0596e-19	1.41108e-17
STARD10	889.443	0.745103	0.0827338	9.00602	2.13664e-19	1.45789e-17
CMPK1	13161.7	0.395119	0.0439229	8.99573	2.3466e-19	1.59464e-17
CKMT2	1853.94	0.621614	0.0691703	8.98672	2.54726e-19	1.71704e-17
DOCK4	1450.84	1.17324	0.130552	8.98675	2.54646e-19	1.71704e-17
G6PD	34575.1	-0.821568	0.0914274	-8.98602	2.5635e-19	1.72105e-17
C12orf57	1471.24	0.643213	0.0716116	8.98197	2.65951e-19	1.77836e-17
ATP5MG	16155.5	-0.415263	0.0462663	-8.9755	2.8207e-19	1.87863e-17
CD47	12309.5	0.489183	0.0545086	8.97442	2.84854e-19	1.88964e-17
GBP3	809.068	2.15482	0.240257	8.96882	2.99712e-19	1.98035e-17
CXCL8	232.585	3.46806	0.386851	8.96485	3.107e-19	2.04487e-17
TMEM143	318.323	-0.947261	0.105676	-8.9638	3.13668e-19	2.05631e-17
NFKB2	9201.16	0.773275	0.0863566	8.95444	3.41461e-19	2.22976e-17
RP11-571M6.19	2611.99	0.597777	0.0667645	8.95351	3.44357e-19	2.23993e-17
ROR1	4998.93	0.43175	0.0482568	8.94693	3.65507e-19	2.36829e-17
SLC25A43	4980.44	0.369898	0.0413718	8.94083	3.86251e-19	2.49304e-17
RP11-770J1.8	18371.1	-0.373308	0.0418109	-8.9285	4.31824e-19	2.77646e-17
PPP2R2C	4710.8	0.487549	0.0547286	8.90848	5.17348e-19	3.3136e-17
DDX58	4390.6	0.568322	0.063906	8.89308	5.94364e-19	3.79236e-17
TRABD2A	50618.6	0.39372	0.0443083	8.88592	6.33935e-19	4.02946e-17
PALLD	1091.4	-0.613771	0.069184	-8.87157	7.21222e-19	4.56692e-17
CTD-2616J11.11	1375.59	-0.526658	0.0593767	-8.86977	7.32949e-19	4.62367e-17
TSPAN1	568.218	0.929988	0.104863	8.86862	7.406e-19	4.65436e-17
SPIRE1	9217.03	0.560728	0.0634374	8.83907	9.65206e-19	6.0432e-17
TMSB10	50462	0.392434	0.0444119	8.83623	9.90036e-19	6.17554e-17
LTBR	70.411	-2.14048	0.242724	-8.81858	1.15921e-18	7.20391e-17
NECTIN2	6224.24	-0.291911	0.0331113	-8.81607	1.18545e-18	7.33971e-17
HELZ2	1776.38	0.688957	0.0781525	8.81554	1.19105e-18	7.34714e-17
AMMECR1	3753.05	0.534516	0.0607441	8.79947	1.37458e-18	8.44809e-17
SLC25A24	5785.14	0.4328	0.0492278	8.79179	1.4719e-18	9.01307e-17
ERCC5	1575.29	0.628426	0.0715373	8.78459	1.56939e-18	9.575e-17
MMP7	278.096	1.16355	0.132649	8.77165	1.7607e-18	1.07031e-16
AP4E1	1884.76	-0.637948	0.0727657	-8.76716	1.83225e-18	1.10977e-16
RBP7	950.641	0.592483	0.0675859	8.76637	1.84514e-18	1.11355e-16
SSC5D	595.18	-1.35988	0.155231	-8.7604	1.94567e-18	1.16999e-16
TBC1D8B	1260.95	0.618346	0.0708177	8.73151	2.51289e-18	1.50566e-16
NFKB1	4247.21	0.41226	0.0472301	8.72876	2.57482e-18	1.53726e-16
NCEH1	29462.6	0.880576	0.100909	8.72645	2.62793e-18	1.56338e-16
DDX60L	954.827	0.997687	0.114344	8.72533	2.65412e-18	1.57337e-16
AREG	184.541	1.43244	0.164259	8.72063	2.76661e-18	1.63425e-16
TRAK1	3739.83	0.338099	0.0388051	8.71273	2.96633e-18	1.74606e-16
LAT2	764.578	1.18726	0.136335	8.7084	3.08189e-18	1.80772e-16
METAP1D	952.849	-0.575692	0.0661128	-8.70772	3.10039e-18	1.81221e-16
STAP2	523.386	1.35896	0.156206	8.69979	3.32497e-18	1.93671e-16
APAF1	2337.02	0.531864	0.0611875	8.69236	3.55001e-18	2.06061e-16
C1QTNF6	918.924	-0.709317	0.0816109	-8.69145	3.57851e-18	2.06996e-16
SLC41A2	2180.67	1.15311	0.132958	8.67272	4.2192e-18	2.43215e-16
SLC8B1	2638.64	0.483251	0.0557812	8.66334	4.58144e-18	2.63189e-16
CACNB3	1140.01	0.832993	0.0961789	8.66088	4.68138e-18	2.68009e-16
CTSH	2438.23	-0.731248	0.0845779	-8.64584	5.34095e-18	3.04726e-16
THBD	334.973	1.85852	0.215238	8.63471	5.88753e-18	3.33633e-16
THY1	783.772	0.87822	0.101704	8.63509	5.868e-18	3.33633e-16
FAM210B	547.494	-0.781405	0.0905853	-8.62618	6.34366e-18	3.58267e-16
ISG20	659.942	1.23268	0.14295	8.62319	6.51145e-18	3.66505e-16
ZNF219	709.708	0.824061	0.0956229	8.61782	6.82393e-18	3.82804e-16
MGAT4B	15298	0.360715	0.0418715	8.61481	7.00589e-18	3.91697e-16
ZDHHC23	2472.33	0.624508	0.0725536	8.60755	7.46417e-18	4.15928e-16
VPS45	2383.28	-0.426144	0.0495123	-8.60682	7.51153e-18	4.17177e-16
MAP2K1	6827.51	0.380921	0.0442638	8.6057	7.58554e-18	4.19892e-16
SCARB2	9603.34	0.298476	0.0346969	8.60239	7.80725e-18	4.30739e-16
KAT2B	2735.18	0.493182	0.0573571	8.59845	8.08011e-18	4.44326e-16
SOD2	23445.5	0.509697	0.0593401	8.58941	8.74155e-18	4.79123e-16
B4GALNT1	6509.05	0.53474	0.062336	8.57835	9.62411e-18	5.2548e-16
HLA-C	11029	0.90255	0.105216	8.57804	9.65019e-18	5.2548e-16
C12orf75	5119.33	0.519644	0.0605947	8.57573	9.84602e-18	5.34402e-16
GALNT6	953.884	0.932143	0.108787	8.56851	1.04834e-17	5.67154e-16
CLGN	1136.64	0.762931	0.0890613	8.56636	1.06809e-17	5.75978e-16
C3	375.804	0.996033	0.116302	8.56418	1.08849e-17	5.8509e-16
CPNE2	4765.57	0.394613	0.0461158	8.557	1.1584e-17	6.20673e-16
MCF2L2	5283.71	0.745379	0.0871868	8.54922	1.23928e-17	6.61885e-16
TTC39C	1222.73	0.609083	0.071253	8.54818	1.25046e-17	6.65733e-16
SPATS2L	32274.7	-0.425359	0.0497651	-8.54733	1.25969e-17	6.68513e-16
TMSB4X	50731.2	-0.443299	0.0518666	-8.54692	1.26418e-17	6.68777e-16
STRIP2	1653.14	1.17537	0.137665	8.53795	1.36627e-17	7.20504e-16
KLF13	4281.8	0.390035	0.0456883	8.53688	1.37899e-17	7.24923e-16
ERAP1	18929.2	0.446952	0.0524231	8.52586	1.51684e-17	7.94892e-16
ATP5MC1	11976.5	-0.431358	0.0507104	-8.5063	1.79564e-17	9.38056e-16
TLK2	5747.43	-0.339306	0.0399296	-8.49762	1.93514e-17	1.00778e-15
TNFAIP3	914.947	0.909613	0.107373	8.47151	2.42227e-17	1.25755e-15
EPB41L4B	3990.61	-0.711358	0.0839958	-8.46897	2.47562e-17	1.28127e-15
KCNJ11	2728.21	0.606532	0.0716955	8.45984	2.67744e-17	1.38144e-15
AKAP12	87386.5	0.574938	0.0679701	8.45869	2.70388e-17	1.39079e-15
TMEM54	1931.25	0.616996	0.0730044	8.45149	2.87617e-17	1.47488e-15
FA2H	41.1873	4.42447	0.524178	8.44079	3.15213e-17	1.61144e-15
DOCK10	448.394	1.33145	0.157803	8.43742	3.24426e-17	1.65261e-15
SQSTM1	92353.6	0.63492	0.0752532	8.43712	3.25244e-17	1.65261e-15
HEXB	18231.2	0.452451	0.0536604	8.43174	3.40552e-17	1.72515e-15
HPCA	1938.05	0.611466	0.0725291	8.43064	3.43788e-17	1.73628e-15
FMNL1	1880.88	0.447449	0.0531625	8.41663	3.87471e-17	1.95101e-15
MRNIP	48491.2	0.684398	0.0813266	8.41542	3.91495e-17	1.96535e-15
CRY1	5160.95	0.424882	0.0504931	8.41467	3.94016e-17	1.9706e-15
TLR1	1217.93	0.799129	0.0949715	8.4144	3.94899e-17	1.9706e-15
LIF	4863.23	0.674889	0.0802824	8.40644	4.22648e-17	2.1028e-15
ZSWIM4	754.057	0.842736	0.100329	8.39972	4.47547e-17	2.22007e-15
EHD1	16402.9	0.546514	0.0650837	8.39709	4.57664e-17	2.26354e-15
NDUFB10	4781.7	-0.455572	0.054344	-8.38312	5.15424e-17	2.54169e-15
CRABP2	9341.98	-1.57135	0.187691	-8.37196	5.66663e-17	2.78615e-15
GATM	453.303	0.882153	0.105478	8.36339	6.09437e-17	2.98767e-15
AF011889.5	28866.2	0.641574	0.0768026	8.35354	6.62479e-17	3.22904e-15
RP11-468E2.6	1456.85	-0.499248	0.0597649	-8.35353	6.62536e-17	3.22904e-15
USP31	4738.67	0.40232	0.0482325	8.34126	7.35054e-17	3.57206e-15
RIMKLA	961.189	0.597949	0.071754	8.33332	7.86062e-17	3.80887e-15
B3GNT5	5040.07	0.732478	0.0879435	8.32897	8.15518e-17	3.93922e-15
SLC29A1	28744.6	0.377889	0.0453722	8.32865	8.17676e-17	3.93922e-15
IDS	27892.3	0.652915	0.0786084	8.30591	9.90532e-17	4.75825e-15
TMEM87B	4222.14	0.427727	0.051519	8.30233	1.02089e-16	4.89002e-15
CTXN1	551.546	-1.20946	0.145692	-8.30147	1.02832e-16	4.89756e-15
GCLM	5923.28	0.334868	0.040337	8.30176	1.02581e-16	4.89756e-15
ELK3	5720.3	0.56641	0.0683123	8.29149	1.11841e-16	5.31149e-15
KRT8	173537	-0.78079	0.0944128	-8.26995	1.34012e-16	6.3464e-15
CASP1	73.4788	2.64668	0.32031	8.26288	1.42201e-16	6.71518e-15
TMEM159	1314.44	1.13047	0.136881	8.25877	1.47183e-16	6.93085e-15
IKBKE	542.734	0.766054	0.0927972	8.25514	1.51729e-16	7.12486e-15
FIBCD1	1074.33	-1.01333	0.122787	-8.25275	1.54786e-16	7.24806e-15
SLC15A3	576.777	1.24245	0.150798	8.23916	1.73417e-16	8.09781e-15
TRIM41	3898.46	-0.388856	0.047245	-8.23063	1.86231e-16	8.67194e-15
SPAG9	33419.3	0.665888	0.0809353	8.22741	1.91305e-16	8.88344e-15
B4GALT6	5246.86	0.488381	0.0593644	8.22684	1.9221e-16	8.90077e-15
DECR1	3201.23	-0.470098	0.0571459	-8.22627	1.93126e-16	8.91846e-15
LRATD2	152.353	1.33213	0.162008	8.22261	1.99128e-16	9.1703e-15
ZNF558	2364.27	-0.492813	0.0599367	-8.22223	1.99752e-16	9.17378e-15
LAYN	1832.31	0.631861	0.0768811	8.21868	2.05754e-16	9.42353e-15
APOBEC3G	355.957	0.96984	0.118051	8.21541	2.1144e-16	9.6575e-15
HLA-G	870.607	0.627801	0.0765618	8.19992	2.40543e-16	1.09568e-14
ACADVL	12798.8	-0.516884	0.0630826	-8.19376	2.5318e-16	1.15011e-14
DGAT1	2178.41	-0.443242	0.0541415	-8.18673	2.68409e-16	1.21599e-14
DDAH1	15267.7	-0.486674	0.0596148	-8.16364	3.2508e-16	1.46875e-14
FIBP	4950.22	-0.441837	0.0541256	-8.16318	3.26327e-16	1.47041e-14
HOXC6	4190.69	-0.432994	0.0530518	-8.16173	3.30247e-16	1.48407e-14
SH3RF1	2012.87	0.62701	0.0770151	8.14138	3.90792e-16	1.75144e-14
PAQR8	738.886	0.86287	0.105996	8.14055	3.93482e-16	1.75878e-14
EPHA10	204.333	1.29295	0.158847	8.1396	3.96601e-16	1.76799e-14
CCDC8	329.575	-0.930877	0.114467	-8.13227	4.2133e-16	1.87324e-14
C1QTNF12	301.265	-1.4092	0.173389	-8.12742	4.3854e-16	1.94458e-14
ARID5B	2802.03	-0.576441	0.0710745	-8.11038	5.04621e-16	2.23168e-14
PHTF2	8975.14	-0.404453	0.0499316	-8.10013	5.49003e-16	2.42155e-14
SERPINB8	547.533	1.47459	0.18206	8.09946	5.52055e-16	2.42861e-14
TMEM250	1755.62	-0.542254	0.0671122	-8.07981	6.48693e-16	2.84625e-14
LAMA3	666.253	0.983833	0.121893	8.07127	6.95705e-16	3.04453e-14
DUSP10	116.613	1.80751	0.224485	8.0518	8.15866e-16	3.56105e-14
CCL2	16870.7	1.66259	0.206504	8.05115	8.20215e-16	3.57071e-14
GPIHBP1	216.543	-1.72776	0.21472	-8.04656	8.51517e-16	3.69735e-14
SEPTIN3	488.845	1.34538	0.167402	8.03682	9.22029e-16	3.99315e-14
HIF1AN	15828.8	-0.319726	0.0398133	-8.03063	9.6976e-16	4.18901e-14
MMP1	562.161	4.45463	0.556304	8.00754	1.17021e-15	5.04187e-14
CYB5A	1728.75	0.720905	0.0900704	8.0038	1.20639e-15	5.18437e-14
KLF4	549.77	1.03492	0.129423	7.99642	1.28093e-15	5.49058e-14
TTC7A	2000.82	0.50301	0.0629397	7.99192	1.32849e-15	5.6799e-14
BST1	230.761	1.67913	0.210252	7.98625	1.3911e-15	5.93242e-14
B3GAT2	3838.52	0.388206	0.0486522	7.97921	1.47272e-15	6.26449e-14
A4GALT	129.009	1.40818	0.176795	7.96506	1.65141e-15	7.00674e-14
FAM234B	767.842	-0.704638	0.08855	-7.95752	1.75522e-15	7.42835e-14
SCNN1A	476.416	-1.99706	0.2511	-7.95325	1.81683e-15	7.66969e-14
ADORA1	326.09	-1.20272	0.151237	-7.95257	1.82678e-15	7.69228e-14
HOXB5	1588.71	-0.608951	0.0766108	-7.94863	1.88587e-15	7.92114e-14
FCGBP	580.709	-0.981942	0.123559	-7.94715	1.90855e-15	7.98095e-14
KDELR3	1320.73	0.643217	0.0809376	7.94708	1.90966e-15	7.98095e-14
PAX2	2683.61	-0.778313	0.0980273	-7.93976	2.02578e-15	8.44512e-14
CTD-2550O8.5	1111.33	-0.582595	0.0734419	-7.93274	2.14365e-15	8.91429e-14
BZW1	39395.2	0.525574	0.0662719	7.93057	2.18149e-15	9.04911e-14
MRPL24	3731	-0.462012	0.0584605	-7.90298	2.72318e-15	1.12682e-13
RP11-205M20.8	7537.09	0.325846	0.0412404	7.90113	2.76378e-15	1.14079e-13
KCTD20	7416.15	-0.343418	0.0434796	-7.89837	2.82583e-15	1.16353e-13
PPP2R1B	8224.04	0.326337	0.0413378	7.89439	2.91739e-15	1.19828e-13
MAMDC2	221.154	1.11002	0.140624	7.89357	2.93655e-15	1.20319e-13
RP5-1042K10.14	11028.5	-0.262907	0.0333112	-7.89246	2.96277e-15	1.21097e-13
MORC4	2755.38	0.360224	0.0456629	7.88877	3.05172e-15	1.24428e-13
MRPS18B	5508.73	-0.398267	0.0505475	-7.87905	3.29875e-15	1.34173e-13
GPAT4	3359.33	0.317831	0.0403494	7.87697	3.35414e-15	1.35803e-13
PMAIP1	662.273	0.89616	0.11377	7.87694	3.35506e-15	1.35803e-13
SERPINB9	487.713	0.816594	0.103732	7.87213	3.48656e-15	1.40784e-13
RAB8B	1986.93	0.374029	0.0475459	7.8667	3.64128e-15	1.46678e-13
IL27RA	2206.41	0.631488	0.0802917	7.86492	3.69324e-15	1.48413e-13
ETFB	2107.61	-0.457854	0.0582723	-7.85715	3.92983e-15	1.57165e-13
MMD	2364.8	0.485352	0.0617706	7.85734	3.92392e-15	1.57165e-13
ANAPC7	7943.82	-0.344856	0.0439178	-7.8523	4.0847e-15	1.62969e-13
FRAT2	756.781	-1.11778	0.142425	-7.84822	4.21967e-15	1.67953e-13
SRGN	827.744	2.34832	0.299569	7.83901	4.541e-15	1.80313e-13
NACC2	6492.89	-0.839494	0.107149	-7.83481	4.69557e-15	1.86009e-13
BTN2A2	710.079	0.963411	0.123022	7.83122	4.83156e-15	1.90944e-13
CITED2	3866.42	-0.466558	0.0595805	-7.83072	4.85073e-15	1.91249e-13
TTC14	4840.47	0.484108	0.061828	7.82992	4.88199e-15	1.92029e-13
C20orf194	1678.29	0.601314	0.0770324	7.80598	5.90408e-15	2.31687e-13
PLAAT3	1297.92	0.726243	0.0931967	7.79258	6.5655e-15	2.57038e-13
CDH3	347.403	-1.36164	0.174975	-7.78193	7.14284e-15	2.78988e-13
SLC38A4	484.366	0.840585	0.108105	7.77566	7.50574e-15	2.92479e-13
SAMD9L	231.344	1.81077	0.233042	7.77015	7.8394e-15	3.0477e-13
VGLL4	4174.08	0.40356	0.0519404	7.76967	7.86928e-15	3.05222e-13
ONECUT3	3104.55	-0.866913	0.111588	-7.76887	7.91879e-15	3.06431e-13
NMI	2244.37	0.485071	0.0624651	7.76548	8.13396e-15	3.14031e-13
ZNF76	2553.06	-0.583539	0.0751735	-7.76256	8.32341e-15	3.20605e-13
TRIM2	826.366	-0.631767	0.0814485	-7.75664	8.72096e-15	3.35145e-13
GJB2	1090.5	1.05366	0.135898	7.75333	8.95121e-15	3.43205e-13
PLOD2	13744.3	-0.50056	0.0646368	-7.74419	9.61919e-15	3.67973e-13
CCDC39	4737.43	0.484584	0.0626075	7.74002	9.93983e-15	3.7937e-13
SH3PXD2A	5278.51	0.460115	0.0594691	7.73705	1.01753e-14	3.87471e-13
TAP1	9429.58	0.91593	0.118431	7.73389	1.0431e-14	3.96307e-13
IL15	142.522	1.36185	0.176153	7.73108	1.0664e-14	4.04241e-13
CCSER1	6168.42	-0.426932	0.0552767	-7.72354	1.13139e-14	4.27904e-13
FOXS1	29.8923	-3.349	0.433762	-7.72082	1.15586e-14	4.36175e-13
PLIN4	304.036	-1.75929	0.228029	-7.71523	1.20767e-14	4.547e-13
MYH15	1396.46	0.821954	0.106606	7.71019	1.25635e-14	4.71965e-13
EGFL7	861.386	-0.740822	0.0961762	-7.70276	1.33156e-14	4.99096e-13
CTSV	4101.28	0.552976	0.0718552	7.69569	1.4073e-14	5.26305e-13
RETREG1	160.229	1.56546	0.20343	7.69533	1.41133e-14	5.26633e-13
DIP2B	7229.84	0.499386	0.0649213	7.69218	1.44649e-14	5.38551e-13
MLKL	828.146	0.788061	0.102519	7.68696	1.50674e-14	5.59739e-13
CORO2B	304.193	1.33914	0.17436	7.68031	1.58707e-14	5.88271e-13
FAM3C	10122.4	0.301411	0.0392758	7.67421	1.66443e-14	6.1558e-13
VASN	1002.84	-0.868882	0.113268	-7.67099	1.7067e-14	6.29821e-13
APEX1	8684.51	-0.37586	0.0490051	-7.66982	1.72242e-14	6.34221e-13
PHLDA3	777.18	0.643306	0.0840428	7.65451	1.94051e-14	7.12955e-13
PRSS22	1245.55	0.972029	0.127035	7.65167	1.98381e-14	7.27267e-13
ENO2	3547.31	0.469264	0.0613722	7.6462	2.07007e-14	7.57228e-13
ITGBL1	2299.32	0.619184	0.0810445	7.64004	2.17149e-14	7.92592e-13
MARVELD1	5548.01	0.374289	0.0490464	7.63132	2.32357e-14	8.46254e-13
MYO1E	4248.66	0.398525	0.0523003	7.61993	2.53819e-14	9.22411e-13
MTSS2	4139.69	-0.517426	0.0679195	-7.61821	2.57212e-14	9.32715e-13
ALPP	116.354	-2.32955	0.305876	-7.61599	2.61681e-14	9.46867e-13
NDUFA7	1080.93	-0.579341	0.0760747	-7.61542	2.62844e-14	9.49019e-13
JAG1	5100.51	0.687542	0.0902914	7.6147	2.64312e-14	9.52262e-13
TSFM	2014.32	-0.381339	0.0500846	-7.61389	2.65968e-14	9.56168e-13
AP000295.9	3946.08	0.327704	0.0430419	7.6136	2.66565e-14	9.5626e-13
TMOD1	687.178	0.635182	0.0834429	7.61218	2.69511e-14	9.64757e-13
HOXB3	12741.6	-0.527539	0.0693419	-7.6078	2.78802e-14	9.95883e-13
ADRA1B	1379.47	0.631481	0.0830822	7.60067	2.94594e-14	1.05005e-12
EMILIN2	729.647	0.569655	0.0751053	7.58475	3.33125e-14	1.18486e-12
GRHPR	11206.5	-0.387423	0.0510865	-7.58367	3.35926e-14	1.19229e-12
SMIM3	1892.05	-0.867749	0.114429	-7.58327	3.36947e-14	1.19338e-12
RP3-403A15.5	732.301	0.836156	0.110303	7.58057	3.4405e-14	1.21596e-12
CDC42EP4	3631.87	-0.699855	0.0923367	-7.57939	3.47195e-14	1.22449e-12
KIAA1549L	7815.5	0.419231	0.0553268	7.57736	3.52667e-14	1.24116e-12
SLC37A1	878.139	0.69456	0.0917563	7.56962	3.74316e-14	1.31459e-12
MPP1	11563.4	0.371906	0.0491462	7.56734	3.80937e-14	1.33504e-12
HOXB7	8434.96	-0.372768	0.0492659	-7.56645	3.83553e-14	1.34139e-12
IRF2	1367	0.386028	0.0510682	7.55908	4.05937e-14	1.41671e-12
EPS8L2	7302.07	-0.570813	0.0755176	-7.55867	4.07199e-14	1.41815e-12
SEC14L2	1155.5	0.699959	0.0926611	7.55398	4.22167e-14	1.46723e-12
PPP4R4	220.967	1.04918	0.138901	7.55348	4.23773e-14	1.46975e-12
DNAJC10	16540.2	0.304013	0.0402841	7.54672	4.46354e-14	1.54486e-12
RNF19B	4214.23	0.539035	0.0714546	7.54374	4.56684e-14	1.57735e-12
BTN3A3	118.635	1.68754	0.223795	7.54055	4.67995e-14	1.61309e-12
RTN2	525.112	0.685824	0.0909625	7.53963	4.71291e-14	1.62111e-12
LINGO1	205.008	-1.60293	0.212928	-7.52804	5.15061e-14	1.76802e-12
IRAK2	4667.51	0.418275	0.0556074	7.52193	5.3975e-14	1.84898e-12
PPP2R3A	997.708	0.448513	0.0597074	7.51184	5.83016e-14	1.9931e-12
PSMB9	11349.6	0.867767	0.115617	7.50552	6.11852e-14	2.08741e-12
PLA2G4C	284.724	1.74477	0.232847	7.49323	6.71995e-14	2.28793e-12
CBR4	2052.67	-0.37573	0.0501723	-7.4888	6.95078e-14	2.36171e-12
NTN1	1166.68	0.864355	0.115429	7.48819	6.98308e-14	2.36787e-12
TMEFF1	619.509	0.957029	0.12783	7.48672	7.06162e-14	2.38966e-12
RPL10A	21923.3	-0.201291	0.0268937	-7.48469	7.17166e-14	2.42199e-12
SOCS1	165.27	1.63327	0.218237	7.48391	7.21413e-14	2.43142e-12
CRTAP	8466.05	0.358031	0.0478727	7.4788	7.50058e-14	2.52288e-12
GFM1	14244.5	-0.504542	0.0674842	-7.47646	7.63534e-14	2.56305e-12
CDX2	127.892	-1.4168	0.189534	-7.47519	7.70943e-14	2.58274e-12
SLC36A1	1901.12	0.697716	0.0933825	7.4716	7.92261e-14	2.64885e-12
PGAP2	4412.08	-0.34223	0.0458058	-7.47132	7.93946e-14	2.64918e-12
FDXACB1	749.485	-0.513531	0.0688741	-7.45608	8.91351e-14	2.96827e-12
TPST1	2783.11	0.399969	0.0537635	7.43941	1.01138e-13	3.36129e-12
PTCH1	589.721	-0.601646	0.0808872	-7.43809	1.02152e-13	3.38824e-12
RFK	2235.74	0.472463	0.0635359	7.43615	1.03663e-13	3.43154e-12
PLD1	1586.16	0.372762	0.0501497	7.43298	1.06175e-13	3.50776e-12
RFFL	5357.04	0.439091	0.0591007	7.42953	1.08984e-13	3.59348e-12
KIAA0408	332.853	0.942622	0.12688	7.42927	1.092e-13	3.59349e-12
PLEKHG4	999.495	-0.678916	0.0914764	-7.42176	1.15572e-13	3.7957e-12
ECHDC2	1573.33	-0.552984	0.0745432	-7.4183	1.1863e-13	3.88852e-12
TMUB1	2625.77	-0.431749	0.0582075	-7.41741	1.19434e-13	3.90718e-12
CCDC82	3770.82	0.36969	0.0499168	7.40611	1.30056e-13	4.24638e-12
FLRT2	292.278	0.939597	0.12689	7.40484	1.31309e-13	4.27894e-12
ITGB5	31732.7	-0.389656	0.0526885	-7.39548	1.40899e-13	4.5825e-12
MEN1	4422.55	-0.337512	0.0456496	-7.39355	1.42964e-13	4.64064e-12
AK2	15826.5	-0.202441	0.0274167	-7.38388	1.53745e-13	4.98092e-12
SAMD8	4768.61	0.434918	0.0589138	7.38227	1.55609e-13	5.03154e-12
TRIP10	5163.63	-0.436489	0.0591752	-7.37622	1.62846e-13	5.25541e-12
CMIP	7067.44	0.434399	0.0589416	7.36999	1.70642e-13	5.49638e-12
EFHD1	1975.19	-0.939132	0.127529	-7.36405	1.78416e-13	5.73572e-12
CRIP2	2257.8	-0.969161	0.131697	-7.35903	1.85256e-13	5.94419e-12
CTC-360G5.8	46604.5	-0.37553	0.0510365	-7.35806	1.86603e-13	5.97594e-12
SMIM1	98.2294	-1.81192	0.246275	-7.35732	1.87646e-13	5.99785e-12
SUSD3	186.021	-1.27331	0.173379	-7.34409	2.07162e-13	6.60902e-12
HOXB2	1823.43	-0.46393	0.0631901	-7.34181	2.10722e-13	6.7098e-12
PNMA1	3296.27	-0.338112	0.0460812	-7.33731	2.17937e-13	6.92634e-12
CUTC	12474.9	-0.265595	0.0362142	-7.334	2.23379e-13	7.08583e-12
DDX43	3490.86	0.349386	0.0476453	7.33307	2.24941e-13	7.12186e-12
FILIP1L	1041.97	0.825173	0.112591	7.32895	2.31956e-13	7.33008e-12
EXPH5	51.2171	2.04608	0.279236	7.32742	2.34627e-13	7.38656e-12
ING5	2710.19	-0.404501	0.0552028	-7.32755	2.34393e-13	7.38656e-12
DLX3	317.41	-1.47924	0.202051	-7.32111	2.45926e-13	7.72772e-12
ARSI	3591.18	0.513496	0.0701591	7.31902	2.4978e-13	7.83411e-12
LACC1	638.197	1.12311	0.153616	7.31118	2.64801e-13	8.28965e-12
ACSL1	2447.1	0.449669	0.0615097	7.31054	2.66062e-13	8.31357e-12
IKZF3	82.0792	2.21936	0.303748	7.30656	2.74058e-13	8.54744e-12
MCL1	13631	0.523082	0.0716277	7.30278	2.81875e-13	8.77488e-12
LMBR1L	879.306	-0.446056	0.0610888	-7.30177	2.84005e-13	8.82474e-12
NHSL1	2474.32	0.503301	0.0689373	7.30086	2.85944e-13	8.86851e-12
XRCC6	30919.1	-0.300535	0.041173	-7.29933	2.89215e-13	8.95333e-12
AFF3	188.129	1.08607	0.148848	7.29651	2.9533e-13	9.12574e-12
FBXO17	25943.2	-0.427278	0.0585781	-7.29416	3.00529e-13	9.26927e-12
GLB1L2	914.731	-0.843192	0.115677	-7.28918	3.11845e-13	9.60058e-12
HOXC12	309.678	-1.65167	0.22681	-7.28215	3.28536e-13	1.00958e-11
PAPSS2	3012.51	0.911311	0.125167	7.28075	3.31974e-13	1.01828e-11
TNFRSF9	257.682	2.60758	0.358474	7.27412	3.48686e-13	1.06563e-11
WDR18	1141.23	-0.562843	0.0773746	-7.27426	3.48327e-13	1.06563e-11
XPR1	7476.88	0.313821	0.0431483	7.27307	3.51409e-13	1.07199e-11
ATP13A3	34070.4	0.494141	0.0680116	7.26554	3.71538e-13	1.13133e-11
HLA-E	12714.7	0.774066	0.106689	7.25535	4.00625e-13	1.21768e-11
NLRC5	378.266	0.862359	0.118913	7.25202	4.10586e-13	1.24569e-11
UBE2Q2	5310.92	0.410376	0.0565922	7.25146	4.12293e-13	1.24861e-11
PLEKHA2	820.506	0.695533	0.0959467	7.24917	4.19348e-13	1.26767e-11
SPAG1	3766.81	0.367889	0.0507524	7.2487	4.2079e-13	1.26974e-11
SNX10	2589.2	0.399039	0.0550768	7.24514	4.32e-13	1.30122e-11
LY96	47.7119	3.38554	0.467817	7.23688	4.59138e-13	1.38047e-11
TNFRSF1A	7102.46	-0.422114	0.0583532	-7.23378	4.69732e-13	1.40979e-11
LSAMP	16165.8	0.513695	0.0711506	7.21983	5.20527e-13	1.55943e-11
PTOV1	3734.01	-0.510496	0.0707149	-7.21907	5.23449e-13	1.56539e-11
IKBIP	4202.71	0.474605	0.0657617	7.21704	5.31318e-13	1.58608e-11
RSU1	4991.04	0.422401	0.0585517	7.21415	5.42718e-13	1.61722e-11
RHCG	259.694	0.920155	0.127599	7.21132	5.54131e-13	1.64829e-11
COL12A1	397.802	0.929357	0.128966	7.20623	5.75227e-13	1.70801e-11
TPMT	2520.46	0.557078	0.0773104	7.20573	5.77343e-13	1.71125e-11
GPRC5C	2952.37	-1.37335	0.190728	-7.20055	5.99695e-13	1.77435e-11
PDGFC	1346.53	0.689454	0.0957944	7.19723	6.14477e-13	1.81488e-11
RASD2	1218.13	0.725913	0.10092	7.19295	6.34075e-13	1.86946e-11
FNDC3B	16991.5	0.359369	0.0499817	7.19001	6.47854e-13	1.90672e-11
TMEM214	6428.56	0.281141	0.0391086	7.18872	6.53998e-13	1.92142e-11
MACF1	30373.4	0.591535	0.0823215	7.18566	6.68824e-13	1.96153e-11
NHP2	6257.92	-0.324725	0.045224	-7.18036	6.95298e-13	2.0356e-11
HEG1	16420.1	-0.518498	0.0722704	-7.17441	7.26178e-13	2.12229e-11
KTN1	46474.8	-0.332823	0.0463941	-7.17382	7.29324e-13	2.12777e-11
VNN1	29.4567	3.07157	0.428465	7.16876	7.56778e-13	2.20402e-11
SCNN1B	161.491	1.43313	0.199931	7.16814	7.60224e-13	2.2102e-11
B3GNT3	91.2636	1.99845	0.278987	7.16324	7.87942e-13	2.28681e-11
CACNA1H	3936.56	-1.33783	0.186789	-7.16225	7.93612e-13	2.29927e-11
MICAL3	4576.3	0.400451	0.0559297	7.15991	8.07318e-13	2.33494e-11
ADCK2	1046.14	0.51683	0.0722438	7.15397	8.4304e-13	2.43404e-11
IFNAR2	1890.52	0.408511	0.0571384	7.1495	8.70932e-13	2.51024e-11
GGH	3276.83	0.394586	0.0552745	7.13867	9.4239e-13	2.71152e-11
SYT5	123.68	1.38329	0.193872	7.13506	9.67471e-13	2.7789e-11
TGFB3	1014.28	0.833792	0.116873	7.13419	9.73566e-13	2.79161e-11
PURA	2159.08	-0.357425	0.0501306	-7.12988	1.00459e-12	2.87565e-11
SP140L	2098.93	0.507288	0.0711933	7.1255	1.037e-12	2.96334e-11
TCTN1	893.317	-0.411039	0.0577018	-7.12351	1.05212e-12	3.00143e-11
MDM1	1283.21	-0.631953	0.0887274	-7.12241	1.06055e-12	3.02032e-11
VPS41	8369.65	0.339004	0.0476042	7.1213	1.06916e-12	3.03965e-11
SH2B3	10195.4	0.285813	0.0401495	7.11872	1.08935e-12	3.09179e-11
POLR3K	1886.99	-0.43996	0.0618135	-7.11754	1.09869e-12	3.11303e-11
C1QBP	15953.2	-0.280267	0.0394381	-7.1065	1.19023e-12	3.36668e-11
SCN8A	949.33	0.697552	0.0983194	7.09476	1.29578e-12	3.65906e-11
PSEN1	4100.28	0.33586	0.0473545	7.09246	1.31745e-12	3.71396e-11
CEBPB	933.552	0.785559	0.110839	7.08739	1.36663e-12	3.84612e-11
ATPAF2	1118.35	-0.420539	0.0593831	-7.0818	1.42296e-12	3.99791e-11
PSME1	4252.22	0.454743	0.0642346	7.07941	1.44765e-12	4.06045e-11
GLMP	4297.13	0.570889	0.0807255	7.07197	1.52746e-12	4.27715e-11
CXCL2	24.2463	4.25732	0.602518	7.06588	1.59598e-12	4.46153e-11
CDV3	45151.1	-0.423382	0.0600504	-7.05045	1.78342e-12	4.9772e-11
PPFIBP1	8134.61	0.369502	0.0524249	7.04823	1.81206e-12	5.04871e-11
KLHDC3	3577.78	-0.34157	0.0486144	-7.0261	2.12381e-12	5.90744e-11
STIM2	2169.17	0.364628	0.0519096	7.02429	2.1515e-12	5.97453e-11
DSEL	1344.43	0.73009	0.104064	7.01577	2.28694e-12	6.3401e-11
CCL5	393.312	2.50845	0.357613	7.01444	2.30871e-12	6.38986e-11
ATP5PO	8059.93	-0.335965	0.0479001	-7.01385	2.31841e-12	6.40608e-11
CEP170	10915	0.463017	0.0660323	7.01197	2.3498e-12	6.48213e-11
PDHA1	6238.79	-0.311571	0.0444722	-7.00598	2.45258e-12	6.75449e-11
FANK1	2525.95	-0.471013	0.0672404	-7.0049	2.47157e-12	6.79559e-11
RASAL2	6456.98	0.380623	0.0543391	7.00459	2.47715e-12	6.79975e-11
AC025263.3	1078.82	0.610012	0.087125	7.00158	2.53097e-12	6.9361e-11
SEMA3A	2532.52	0.56056	0.0801124	6.99716	2.61198e-12	7.1464e-11
ANKS1B	1356.13	0.511941	0.0732065	6.9931	2.68868e-12	7.34423e-11
MRPS14	1454.13	-0.360117	0.0515034	-6.9921	2.70806e-12	7.38509e-11
EIF3K	72347.9	-0.222122	0.0317739	-6.99072	2.73474e-12	7.4457e-11
RGS17	1355.62	0.566562	0.081061	6.98933	2.76195e-12	7.50757e-11
RAI14	2118.02	0.492009	0.0705064	6.97822	2.98952e-12	8.11295e-11
TRIM16	3568.41	0.600537	0.0861234	6.97298	3.10299e-12	8.40724e-11
TSPYL1	8969.64	-0.328668	0.0471396	-6.97223	3.11954e-12	8.4384e-11
BCOR	4960.34	-0.805096	0.115513	-6.96977	3.17449e-12	8.54556e-11
CADM4	274.649	0.881319	0.126444	6.97006	3.16815e-12	8.54556e-11
MMP17	1159.39	0.687264	0.0986037	6.96996	3.17033e-12	8.54556e-11
PLPPR3	647.321	-1.29072	0.185248	-6.96755	3.22498e-12	8.66751e-11
SAMHD1	2806.3	0.576205	0.0827397	6.96407	3.3057e-12	8.87021e-11
NRP2	1171.97	-1.03137	0.148111	-6.9635	3.31929e-12	8.8924e-11
TUFT1	4053.84	-0.657146	0.0943855	-6.96236	3.34612e-12	8.94992e-11
ZNF346	2172.16	-0.324397	0.0466377	-6.95569	3.50847e-12	9.36919e-11
FNDC3A	6283.38	0.415753	0.0597966	6.95279	3.58131e-12	9.54845e-11
POLR2E	7489.4	-0.457473	0.0658085	-6.95159	3.61199e-12	9.61492e-11
NRBF2	2257.81	0.517098	0.0743939	6.95081	3.63198e-12	9.65275e-11
NDUFS1	11577.2	-0.250145	0.0360286	-6.94297	3.83939e-12	1.01878e-10
AMHR2	50.2099	2.30505	0.33205	6.94189	3.86884e-12	1.02487e-10
USP12	14784.5	0.265866	0.0382999	6.94168	3.87459e-12	1.02487e-10
FAM102A	28109.3	0.382101	0.0550599	6.93974	3.92815e-12	1.03739e-10
PEDS1-UBE2V1	20857.9	-0.17599	0.0253641	-6.93855	3.9615e-12	1.04455e-10
DSE	9480.62	-0.306821	0.0442276	-6.93731	3.99648e-12	1.05211e-10
EIF2D	3366.99	-0.299244	0.0431395	-6.93667	4.01446e-12	1.05519e-10
TNFRSF14	1142.81	0.771172	0.111304	6.92849	4.25348e-12	1.11625e-10
S100A3	923.97	0.615433	0.0888431	6.92719	4.29293e-12	1.12484e-10
PPP1R21	2215.91	0.307137	0.0443691	6.92233	4.44288e-12	1.16231e-10
SLCO1B3	234.543	1.24884	0.180484	6.91943	4.53468e-12	1.18447e-10
C12orf66	722.466	-0.713301	0.103146	-6.91547	4.6633e-12	1.21617e-10
IRF5	152.63	1.06446	0.153953	6.91419	4.70536e-12	1.22523e-10
ADSL	8791.44	-0.239444	0.0346528	-6.9098	4.85324e-12	1.26177e-10
C15orf48	11677.1	1.94689	0.281919	6.90585	4.99042e-12	1.29542e-10
GBP2	186.019	2.01908	0.292622	6.89995	5.20221e-12	1.3483e-10
NUDT21	8106.25	-0.30828	0.0446803	-6.8997	5.21125e-12	1.34855e-10
CHMP2A	6662.37	-0.349255	0.0506374	-6.89717	5.3048e-12	1.36852e-10
SGCD	183.37	1.15238	0.167079	6.89721	5.30328e-12	1.36852e-10
CCNYL1	7659.29	0.590843	0.0856833	6.89566	5.36142e-12	1.381e-10
CYB561	3709.7	-0.474399	0.0688662	-6.88871	5.63005e-12	1.44796e-10
LHFPL2	4997.17	0.710883	0.103254	6.88483	5.78556e-12	1.48567e-10
AVPR2	284.762	-0.882359	0.128271	-6.87884	6.03422e-12	1.54517e-10
FGF14	1329.68	0.619276	0.0900268	6.8788	6.03577e-12	1.54517e-10
PEX11B	3254.35	-0.380991	0.0553919	-6.87811	6.06522e-12	1.55034e-10
CABLES1	6054.65	-0.684296	0.0994932	-6.87782	6.07755e-12	1.55112e-10
ATP5F1D	1909.58	-0.59116	0.085956	-6.87748	6.09222e-12	1.55203e-10
RP11-559F19.4	1693.11	-0.339893	0.0494224	-6.8773	6.09969e-12	1.55203e-10
BGN	113.051	-1.5239	0.221614	-6.87639	6.13897e-12	1.55965e-10
CPEB1	2297.67	0.370154	0.0538404	6.87502	6.19793e-12	1.57224e-10
NOP56	18682.4	-0.205311	0.0298787	-6.87147	6.35456e-12	1.60953e-10
PLEKHG4B	589.006	0.816573	0.11889	6.86832	6.49602e-12	1.64287e-10
MAPK8IP2	2122.44	0.47577	0.0693405	6.86136	6.82075e-12	1.7224e-10
SDC4	14826.3	0.63832	0.0930608	6.85917	6.92614e-12	1.74637e-10
CD22	142.741	1.72639	0.251782	6.85666	7.04885e-12	1.77463e-10
CCDC93	4817.7	0.386146	0.0563276	6.85537	7.11297e-12	1.78808e-10
OTUB2	3086.63	0.476118	0.0694668	6.85389	7.1869e-12	1.80396e-10
HMBS	2778.25	-0.404599	0.0590367	-6.85335	7.21418e-12	1.80809e-10
ADPGK	7573.11	0.268321	0.0391778	6.84881	7.44676e-12	1.86359e-10
SHISAL1	175.291	1.03034	0.150494	6.84638	7.57446e-12	1.89271e-10
NT5C	1602.45	-0.461273	0.0673976	-6.84406	7.69815e-12	1.92075e-10
SLC16A5	2863.63	-0.432465	0.0631952	-6.84332	7.73812e-12	1.92784e-10
JUP	8308.86	-0.550066	0.0804087	-6.84087	7.87123e-12	1.95808e-10
GPX4	11686.5	-0.479093	0.0700616	-6.83816	8.02165e-12	1.99254e-10
SHANK3	2151.39	0.726129	0.106342	6.82825	8.59576e-12	2.13198e-10
DKK3	13771.8	0.299969	0.0439519	6.82494	8.79648e-12	2.17853e-10
LRRC75A	3663.83	-0.343977	0.050414	-6.82305	8.91302e-12	2.20413e-10
AZU1	134.994	-1.50084	0.220004	-6.8219	8.98422e-12	2.21845e-10
SRM	12439.1	-0.344951	0.0506148	-6.81523	9.41146e-12	2.32052e-10
HRAS	3318.38	-0.442468	0.0649495	-6.81249	9.59254e-12	2.36169e-10
NHLRC4	60.0584	-1.69942	0.24954	-6.81023	9.74444e-12	2.39556e-10
VAX1	426.747	-0.584169	0.085851	-6.80445	1.01436e-11	2.49002e-10
ICE1	5739.73	-0.377473	0.0554993	-6.8014	1.03611e-11	2.53967e-10
CAVIN4	132.392	1.07749	0.15848	6.7989	1.05422e-11	2.5803e-10
FRMD6	4918.35	0.323415	0.0475723	6.79838	1.05799e-11	2.58574e-10
SLCO1B3-SLCO1B7	250.674	1.1951	0.175899	6.79425	1.08879e-11	2.65623e-10
SPTBN5	457.057	0.829573	0.122102	6.79409	1.09001e-11	2.65623e-10
HOXC10	4735.44	-0.468241	0.0689506	-6.79096	1.1139e-11	2.7105e-10
HOXB6	4829.85	-0.6476	0.0953946	-6.78865	1.1319e-11	2.75028e-10
LAMTOR4	4399.56	-0.403242	0.0594228	-6.78599	1.15291e-11	2.79727e-10
CRACR2B	2388.18	-0.813824	0.119979	-6.78308	1.17641e-11	2.85014e-10
CRIP1	5620.25	-0.820355	0.121009	-6.77927	1.20787e-11	2.92213e-10
SLC16A3	31829.7	-0.349113	0.0515235	-6.7758	1.23717e-11	2.98869e-10
CDKN2AIPNL	2823.47	-0.481441	0.0711184	-6.76958	1.29161e-11	3.11571e-10
SEPTIN8	2305.27	0.392869	0.0580425	6.76865	1.29994e-11	3.13128e-10
KIF13A	8389.65	0.255231	0.0377413	6.76264	1.35498e-11	3.25916e-10
AC015688.3	1087.04	0.477266	0.0705829	6.76178	1.36311e-11	3.27401e-10
CHFR	7074.68	0.30154	0.0446011	6.76081	1.37226e-11	3.29126e-10
BATF2	113.143	1.40719	0.208304	6.75548	1.42363e-11	3.40957e-10
PALM2AKAP2	3402.46	0.720561	0.10669	6.75381	1.4401e-11	3.44408e-10
EDN1	1297.89	0.578197	0.0856722	6.74895	1.48919e-11	3.5564e-10
CFAP126	495.566	-0.731538	0.108457	-6.74497	1.53056e-11	3.64997e-10
FGFRL1	5942.7	-0.643447	0.095433	-6.7424	1.55795e-11	3.71001e-10
RAB3IP	2487.85	0.622364	0.0923356	6.74024	1.58128e-11	3.76021e-10
NOTCH4	256.08	0.810438	0.12028	6.73795	1.60634e-11	3.80896e-10
TIAF1	2515.52	-0.354118	0.0525542	-6.73815	1.60418e-11	3.80896e-10
CLDN12	4973.78	0.369392	0.0548337	6.7366	1.62135e-11	3.83912e-10
IQSEC2	1480.54	-0.339466	0.0504712	-6.72594	1.74466e-11	4.12525e-10
TOP1	14664.9	0.439433	0.0653364	6.72571	1.7474e-11	4.12589e-10
RP11-385D13.1	3460.2	0.649805	0.0966256	6.72498	1.75616e-11	4.14072e-10
GATA4	1514.5	-0.483142	0.0718593	-6.72344	1.77483e-11	4.17885e-10
CAPN2	46506.4	0.338167	0.0503646	6.71438	1.88868e-11	4.44065e-10
NRG1	2959.11	0.415773	0.0619316	6.71343	1.90098e-11	4.4633e-10
TOM1L1	4944.66	0.260196	0.038771	6.71111	1.93151e-11	4.52862e-10
AL928654.7	5827.78	-0.797093	0.118833	-6.70768	1.97743e-11	4.62978e-10
RAB15	676.51	0.62731	0.0936217	6.70047	2.07748e-11	4.85722e-10
APLF	278.181	0.799496	0.11937	6.69762	2.11841e-11	4.94601e-10
GPR158	143.99	1.05937	0.15819	6.69685	2.12963e-11	4.96528e-10
TPT1	40915.2	0.296876	0.044343	6.69501	2.15657e-11	5.02109e-10
ATP5IF1	2317.62	-0.405086	0.0605429	-6.69089	2.21816e-11	5.1573e-10
PDP1	1387.75	0.642881	0.0962174	6.68154	2.36443e-11	5.48974e-10
WFDC3	43.7118	2.50235	0.374682	6.67858	2.41263e-11	5.59389e-10
IL15RA	846.812	0.562175	0.0841902	6.67743	2.43165e-11	5.63018e-10
RRAD	87.9655	1.86739	0.279676	6.67697	2.43934e-11	5.64018e-10
BCAT1	760.109	0.515626	0.0772586	6.67403	2.48876e-11	5.74648e-10
MATN3	335.045	0.863786	0.129509	6.66971	2.56301e-11	5.90977e-10
WIPI1	1066.92	0.572679	0.0858768	6.66862	2.58226e-11	5.94594e-10
CELSR3	967.624	-0.581236	0.0871752	-6.66745	2.60289e-11	5.98522e-10
GPNMB	122.921	2.59297	0.389022	6.66534	2.64047e-11	6.06328e-10
ZBTB18	1522.63	0.527549	0.0791509	6.6651	2.6448e-11	6.06489e-10
PFN2	26858.8	-0.311488	0.0467524	-6.66251	2.69191e-11	6.16447e-10
EPHX1	2496.99	-0.336894	0.050595	-6.65864	2.76365e-11	6.32011e-10
SIRPA	778.088	-0.635942	0.095573	-6.65399	2.8525e-11	6.51437e-10
DCAF11	2681.92	-0.438116	0.0659037	-6.64783	2.97452e-11	6.78377e-10
XDH	132.26	1.2632	0.190072	6.6459	3.01365e-11	6.86366e-10
FURIN	8033.84	-0.427162	0.0642771	-6.64564	3.01909e-11	6.86669e-10
SP100	3123.9	0.582019	0.0876585	6.63962	3.14488e-11	7.14307e-10
TRIM36	89.5087	1.42319	0.214495	6.63505	3.24392e-11	7.35802e-10
PTPN12	11765.7	0.402522	0.0606973	6.63163	3.31994e-11	7.52026e-10
RALGPS2	831.288	0.703887	0.106183	6.62898	3.38014e-11	7.64626e-10
TRAF1	1787.99	1.33682	0.201748	6.62617	3.44505e-11	7.78256e-10
GRAMD2A	140.953	-0.996238	0.150358	-6.62579	3.45393e-11	7.79209e-10
PTGIS	133.453	-1.42392	0.214954	-6.6243	3.48897e-11	7.86053e-10
APOL1	1257.61	0.797706	0.120451	6.62268	3.52747e-11	7.93658e-10
MAPK13	669.895	0.938354	0.141729	6.62074	3.57394e-11	8.03031e-10
CCT3	43945.7	-0.208007	0.0314333	-6.61741	3.65548e-11	8.2025e-10
ITPR3	33405.9	0.419316	0.0633967	6.61417	3.73639e-11	8.37281e-10
SLC31A1	4182.43	0.429307	0.0649345	6.61138	3.80752e-11	8.52079e-10
BIVM-ERCC5	2593.85	0.361989	0.0547663	6.60969	3.85113e-11	8.60687e-10
OPTN	7086.81	0.686356	0.103879	6.60728	3.91441e-11	8.73661e-10
STPG4	975.559	0.502095	0.0760133	6.60537	3.96536e-11	8.82676e-10
VWA1	6733.38	-1.08985	0.164993	-6.60544	3.96344e-11	8.82676e-10
STUB1	8346.57	-0.34569	0.0523394	-6.60477	3.98134e-11	8.85054e-10
SBNO1	10978.7	0.307579	0.0465894	6.6019	4.05909e-11	9.01139e-10
TMEM51	2766	0.550505	0.0834028	6.60056	4.09614e-11	9.08158e-10
PAPPA	111.394	1.19553	0.181248	6.59611	4.22095e-11	9.3459e-10
GRB10	4146.91	0.407862	0.0618605	6.59326	4.30263e-11	9.51417e-10
PKIA	71.79	1.68149	0.255059	6.59255	4.32345e-11	9.54757e-10
PXMP2	675.214	-0.517601	0.0785221	-6.59179	4.34561e-11	9.58384e-10
PSME2	8157.65	0.356146	0.0540343	6.59111	4.36557e-11	9.61518e-10
FIZ1	1515.62	-0.411336	0.0624288	-6.58889	4.43137e-11	9.74727e-10
SEC23IP	12516	0.26851	0.0407598	6.58762	4.46918e-11	9.81751e-10
ICAM1	22115.5	1.31851	0.20021	6.58563	4.52946e-11	9.93687e-10
FYCO1	1502.52	-0.367818	0.055859	-6.58475	4.55653e-11	9.98316e-10
NFS1	2283.2	-0.305234	0.0463764	-6.58167	4.6519e-11	1.01788e-09
GCLC	4912.13	0.357855	0.0543829	6.58029	4.69522e-11	1.02601e-09
PLAUR	580.034	1.58302	0.240592	6.57969	4.7144e-11	1.02886e-09
BFSP1	720.211	-0.503894	0.0766413	-6.57471	4.87497e-11	1.06251e-09
RP11-216L13.17	1766.64	-0.415464	0.0632024	-6.57355	4.91286e-11	1.06938e-09
DEFB107B	153.946	1.28029	0.194841	6.57096	4.99927e-11	1.08677e-09
F2RL1	20813.3	0.392423	0.0597377	6.5691	5.06204e-11	1.09899e-09
HMG20A	4592.31	-0.283869	0.0432169	-6.56847	5.08341e-11	1.1022e-09
SCARB1	8014.07	-0.597082	0.0909128	-6.56763	5.1121e-11	1.10698e-09
HTATSF1	14919.7	-0.234902	0.0357906	-6.56322	5.26589e-11	1.13881e-09
IL18R1	57.9921	1.71973	0.262037	6.56295	5.27529e-11	1.13937e-09
CDH1	1212.4	-1.03465	0.157834	-6.55528	5.55359e-11	1.19793e-09
SNPH	798.341	0.516589	0.0789279	6.54507	5.94666e-11	1.28106e-09
CSNK1D	20089.7	-0.227026	0.0346936	-6.54376	5.9992e-11	1.29071e-09
ITPRIPL2	9771.32	0.358953	0.0548919	6.53928	6.18145e-11	1.32822e-09
CTDSP1	5032.46	-0.516094	0.0789326	-6.53841	6.21751e-11	1.33254e-09
DDHD1	1869.92	0.364281	0.0557128	6.53855	6.2119e-11	1.33254e-09
CUEDC2	3863.02	-0.351724	0.0538124	-6.53612	6.3137e-11	1.35142e-09
CDK17	3516.02	0.492839	0.0754519	6.53183	6.49727e-11	1.38727e-09
ZC3H12C	1671.06	0.467748	0.0716108	6.53181	6.49777e-11	1.38727e-09
UNC13B	6904.91	0.260935	0.0399544	6.53083	6.54076e-11	1.39467e-09
PODXL	17278.6	2.27424	0.348266	6.53019	6.56863e-11	1.39883e-09
STC1	320.113	2.06381	0.31607	6.5296	6.59459e-11	1.40257e-09
PLBD2	10390.7	0.30202	0.0462617	6.5285	6.64312e-11	1.41109e-09
AATK	1548.89	-0.450445	0.0690043	-6.52778	6.67501e-11	1.41607e-09
MRPL28	6271.83	-0.330487	0.0506335	-6.52705	6.70798e-11	1.42126e-09
COL2A1	133.612	-1.4796	0.226745	-6.52536	6.78387e-11	1.43552e-09
TLDC2	1552.04	0.616045	0.094426	6.52411	6.84077e-11	1.44573e-09
YWHAE	36646.8	-0.260269	0.0398971	-6.52351	6.86817e-11	1.44969e-09
TAX1BP3	7843.47	0.412258	0.0632071	6.52234	6.92173e-11	1.45915e-09
CORO1C	22525.3	0.444706	0.0682237	6.51836	7.10816e-11	1.49656e-09
NIBAN1	845.946	1.07604	0.165231	6.51237	7.39729e-11	1.55548e-09
GBP4	424.187	2.28985	0.351639	6.51193	7.41895e-11	1.55807e-09
CTC1	2423.98	0.438275	0.0674363	6.49909	8.08064e-11	1.69491e-09
ABCD1	5345.32	-0.384161	0.0591381	-6.49599	8.24864e-11	1.72798e-09
CPT2	1498.99	-0.376401	0.0579565	-6.49454	8.32859e-11	1.74254e-09
CREG1	1275.22	-0.423992	0.0653057	-6.49242	8.4467e-11	1.76504e-09
C1QTNF1	39.7954	2.6906	0.415099	6.48184	9.06125e-11	1.8911e-09
PPP1R15A	2539.36	0.707508	0.109185	6.4799	9.17848e-11	1.91317e-09
CHST15	4946.66	0.317444	0.0489928	6.4794	9.20898e-11	1.91714e-09
LOX	158.267	1.84607	0.28493	6.47902	9.23173e-11	1.91949e-09
CKMT1A	220.743	1.10652	0.170816	6.47783	9.30488e-11	1.93229e-09
ENDOD1	7012.2	0.36705	0.0566688	6.47711	9.34975e-11	1.9392e-09
LY6E	3888.56	-0.383668	0.0592787	-6.47228	9.65358e-11	1.99974e-09
DYNLT3	2094.71	0.472852	0.0731671	6.46264	1.02894e-10	2.12882e-09
LRCH1	1377.05	0.391569	0.0606215	6.45924	1.05229e-10	2.17443e-09
PAQR5	908.735	1.52181	0.235974	6.44906	1.12545e-10	2.32274e-09
DNAJC6	778.132	0.477771	0.0740867	6.44882	1.12727e-10	2.32362e-09
GCDH	838.453	-0.467365	0.0724927	-6.44707	1.14035e-10	2.34769e-09
ZNF462	2784.11	0.432686	0.0671363	6.44489	1.15686e-10	2.37874e-09
KYAT1	586.452	-0.469571	0.0728696	-6.444	1.16365e-10	2.38685e-09
SEMA3D	148.469	-1.85991	0.288626	-6.44404	1.16337e-10	2.38685e-09
RNF215	2937.25	0.414729	0.0643934	6.44054	1.19046e-10	2.43884e-09
LXN	10184.5	-0.693016	0.107795	-6.42904	1.28409e-10	2.62743e-09
GLB1	3541.64	0.333898	0.0519421	6.42827	1.29068e-10	2.63768e-09
SQOR	10629.4	0.29889	0.0465064	6.42686	1.30263e-10	2.65886e-09
OSGEPL1	609.343	-0.50665	0.0788647	-6.42429	1.32484e-10	2.70089e-09
COX15	7823.16	-0.279442	0.0435211	-6.42083	1.3553e-10	2.75962e-09
ARPC1B	13164	0.350441	0.0546069	6.41751	1.38523e-10	2.81713e-09
PAN2	1739.46	-0.661255	0.103066	-6.41585	1.40036e-10	2.84445e-09
HMGXB3	10421.5	0.371362	0.0579117	6.41255	1.43105e-10	2.90326e-09
ZW10	4710.35	-0.283134	0.0441556	-6.41218	1.43455e-10	2.90683e-09
ENO1	173428	-0.363728	0.0567603	-6.40813	1.47312e-10	2.98137e-09
DUSP8	284.611	1.51122	0.235872	6.40696	1.48454e-10	3.00085e-09
HAPLN3	3761.03	-0.614953	0.0960262	-6.40401	1.5135e-10	3.05569e-09
IL11RA	868.053	-0.420133	0.0656641	-6.39821	1.57206e-10	3.17011e-09
MID2	2181.37	-0.393448	0.0615297	-6.39444	1.61132e-10	3.24149e-09
POLE3	6636.66	-0.310733	0.0485942	-6.39444	1.61134e-10	3.24149e-09
SHISA4	1155.65	0.328762	0.0514222	6.39338	1.62259e-10	3.2602e-09
IL1RAP	760.569	0.597525	0.0934707	6.39265	1.63038e-10	3.27192e-09
REXO5	1499.8	-0.412543	0.0645409	-6.39196	1.63769e-10	3.28265e-09
RAP2B	3593.16	0.522185	0.0817664	6.3863	1.69945e-10	3.40236e-09
RCN1	17902.4	0.333037	0.0521821	6.38221	1.74553e-10	3.49043e-09
TMEM184A	2689.6	-0.435328	0.0682182	-6.38141	1.75466e-10	3.5045e-09
HACD4	55.954	1.62102	0.254154	6.3781	1.79294e-10	3.57669e-09
KL	94.4816	1.09165	0.171188	6.37688	1.80729e-10	3.60101e-09
CXXC5	3659.06	-0.671536	0.105326	-6.3758	1.82005e-10	3.62211e-09
EPAS1	17409.8	-0.339912	0.0533308	-6.37365	1.84578e-10	3.66896e-09
MFHAS1	2615.58	0.396334	0.0621911	6.37285	1.85552e-10	3.68394e-09
ZNF28	3320.86	0.301989	0.0473903	6.37238	1.86114e-10	3.69071e-09
RIPOR1	7567.14	0.361088	0.0566704	6.37173	1.86912e-10	3.70214e-09
SLC52A3	768.055	0.444896	0.0698346	6.3707	1.88164e-10	3.72254e-09
RP1-65P5.6	11034.5	0.309488	0.048589	6.36951	1.89631e-10	3.74711e-09
DDX18	12879.2	0.26803	0.0420852	6.36874	1.90585e-10	3.76152e-09
CXCL5	35.9326	3.24139	0.509155	6.36622	1.93743e-10	3.81484e-09
TRAM2	12152.3	-0.298986	0.0469642	-6.36625	1.93703e-10	3.81484e-09
CASP3	3879.12	0.482317	0.0757776	6.36491	1.95405e-10	3.84304e-09
U2AF2	28468.6	-0.321516	0.0505927	-6.35499	2.0844e-10	4.09458e-09
RP11-65B7.2	1030.77	0.556308	0.0876169	6.34933	2.16257e-10	4.24315e-09
NT5E	35164.9	0.337513	0.0531643	6.3485	2.17431e-10	4.26119e-09
OLFML2B	153.406	1.11253	0.175274	6.34738	2.19017e-10	4.28725e-09
CKMT1B	195.89	1.07013	0.168658	6.34495	2.22491e-10	4.35015e-09
RNF128	1588.15	0.585178	0.0922757	6.34163	2.27354e-10	4.44004e-09
TMEM158	809.968	0.918357	0.144877	6.33888	2.31434e-10	4.51446e-09
EPB41	2820.32	0.656677	0.103656	6.33518	2.37063e-10	4.61887e-09
TBC1D22B	2034.38	0.372122	0.0587805	6.33071	2.44031e-10	4.7491e-09
MIDN	3347.84	-0.380307	0.0600835	-6.32964	2.4574e-10	4.77679e-09
CAPN1	16727.1	0.349834	0.0552759	6.32887	2.46963e-10	4.79498e-09
MRPS27	8222.53	-0.271168	0.0428682	-6.32563	2.52204e-10	4.89106e-09
LMTK3	238.994	-0.78063	0.123435	-6.32423	2.54492e-10	4.92972e-09
PGAM2	254.277	0.724855	0.114682	6.32054	2.6065e-10	5.04315e-09
PCLO	188.373	1.00329	0.158757	6.31967	2.62121e-10	5.06575e-09
AC104534.3	28868.8	-0.326287	0.0516466	-6.31768	2.65519e-10	5.1255e-09
ELOVL7	275.547	1.3114	0.208034	6.30381	2.90416e-10	5.59963e-09
POMGNT1	15236.9	0.251932	0.0399771	6.30192	2.93985e-10	5.66192e-09
CTDSP2	9500.68	-0.485322	0.0770272	-6.30066	2.96374e-10	5.70137e-09
COL3A1	136.085	-2.13559	0.339012	-6.29946	2.98686e-10	5.73923e-09
ASB2	116.358	1.3826	0.219524	6.29817	3.01188e-10	5.78067e-09
MSH5-SAPCD1	2155.37	-0.512456	0.0813909	-6.29623	3.04964e-10	5.84643e-09
ADAM19	1500.14	1.42021	0.225639	6.29419	3.09016e-10	5.91732e-09
RTP4	65.5819	1.42449	0.22642	6.29136	3.14698e-10	6.01923e-09
ARHGAP22	195.274	1.72644	0.274488	6.28968	3.18121e-10	6.07775e-09
KDELR2	26191.3	0.295917	0.0470616	6.28785	3.21883e-10	6.14259e-09
RPL14	27903.8	-0.225148	0.0358197	-6.28558	3.26624e-10	6.22596e-09
CDYL	3206.51	0.304915	0.0485268	6.28343	3.31174e-10	6.30551e-09
COLGALT1	12004.6	0.335108	0.0533455	6.28184	3.34585e-10	6.3632e-09
CD63	30307.9	0.378976	0.0603391	6.28077	3.36904e-10	6.40003e-09
RIN2	3068.97	0.360425	0.0574105	6.27803	3.42888e-10	6.5063e-09
ADAM8	400.854	1.04911	0.167365	6.26838	3.64818e-10	6.91459e-09
SPTBN1	32827.9	0.324053	0.0517051	6.26732	3.67305e-10	6.95383e-09
BCAM	1207.37	-0.960343	0.153276	-6.26547	3.71709e-10	7.02878e-09
PGAP1	2540.92	0.399907	0.0638289	6.2653	3.72104e-10	7.02878e-09
SERPINB1	2649.27	0.355796	0.0567932	6.26475	3.73419e-10	7.04565e-09
TTC12	1203.74	-0.372554	0.0594822	-6.26328	3.76958e-10	7.10441e-09
SNRPD3	6688.66	-0.250142	0.0399449	-6.26217	3.7966e-10	7.14728e-09
ITSN2	6566.84	0.290757	0.0464352	6.26157	3.81114e-10	7.16657e-09
NEXN	1519.65	0.549038	0.0877197	6.25901	3.87439e-10	7.27732e-09
NIPA1	13208.9	0.235166	0.0376233	6.25055	4.09019e-10	7.67404e-09
BAIAP2	7066.08	-0.38372	0.0614653	-6.24288	4.29589e-10	8.05094e-09
RIMS2	226.08	0.861307	0.138034	6.2398	4.38123e-10	8.20167e-09
ZNF385D	407.006	-0.579798	0.0929499	-6.23775	4.43913e-10	8.30077e-09
CHRNA7	470.472	0.529469	0.0848936	6.23686	4.4645e-10	8.32958e-09
OSBP2	531.119	0.515149	0.0825964	6.23694	4.4621e-10	8.32958e-09
ARHGEF17	4127.07	-0.456917	0.0732998	-6.23354	4.5602e-10	8.49865e-09
LOXL4	664.472	-1.00914	0.161897	-6.23322	4.56956e-10	8.50661e-09
RNASEH2B	1803.27	-0.429816	0.0689606	-6.23277	4.58249e-10	8.52118e-09
GOLGA7B	709.543	1.72461	0.276746	6.23174	4.61283e-10	8.56807e-09
CDCP1	21375.1	0.657971	0.105662	6.22713	4.75057e-10	8.81412e-09
GLE1	3413.96	-0.310556	0.0498973	-6.22391	4.84923e-10	8.9872e-09
BRK1	4815.79	-0.311983	0.0501412	-6.2221	4.90542e-10	9.08127e-09
TRAPPC10	4757.19	0.254783	0.0409591	6.22043	4.95799e-10	9.16845e-09
TBC1D23	4323.57	0.565152	0.0909037	6.21704	5.06631e-10	9.3584e-09
TRIM25	13275.4	0.357085	0.0574677	6.21366	5.17647e-10	9.54438e-09
ZNF165	587.979	0.589921	0.0949402	6.2136	5.17841e-10	9.54438e-09
TANC2	5665.61	0.446441	0.071896	6.20953	5.31427e-10	9.784e-09
GOLGA3	8985.87	0.355769	0.0573137	6.2074	5.38684e-10	9.90443e-09
TTC7B	2177.41	0.337208	0.0543247	6.20726	5.39154e-10	9.90443e-09
AAAS	3924.51	-0.364817	0.0587978	-6.2046	5.48375e-10	1.00555e-08
SYT8	92.7418	-1.68677	0.271861	-6.20454	5.48578e-10	1.00555e-08
FMC1	370.273	-0.577031	0.0930549	-6.20097	5.61169e-10	1.0275e-08
SF3A3	11796.4	-0.221745	0.0357924	-6.19531	5.81709e-10	1.06394e-08
NAB1	4449.94	0.302494	0.0488291	6.19496	5.83008e-10	1.06515e-08
GLRB	81.4657	1.48143	0.239162	6.19423	5.857e-10	1.0689e-08
SPCS3	8904.19	0.409729	0.0661579	6.19321	5.89521e-10	1.0747e-08
ACTR3	30206.1	0.34207	0.0552359	6.1929	5.90687e-10	1.07565e-08
SLC17A5	3919.69	0.615869	0.0995655	6.18556	6.18813e-10	1.12565e-08
DRAXIN	84.562	1.28395	0.207653	6.18315	6.28335e-10	1.14049e-08
MAPRE2	2808.81	-0.333937	0.0540064	-6.18329	6.27797e-10	1.14049e-08
SLC35B4	3442.74	-0.321591	0.0520213	-6.18191	6.3329e-10	1.14823e-08
RP11-96O20.4	13364.2	0.230512	0.0372919	6.18128	6.35859e-10	1.1504e-08
TMEM141	1712.82	-0.410297	0.0663772	-6.18129	6.35803e-10	1.1504e-08
GAD1	798.903	0.496988	0.0804628	6.17662	6.54883e-10	1.18353e-08
MACROD1	995.758	-0.424861	0.0687882	-6.17637	6.55933e-10	1.18415e-08
LGALS3	6930.21	-0.483819	0.0783862	-6.17225	6.73263e-10	1.21412e-08
PSMB8	2582.01	0.487765	0.0790684	6.1689	6.87665e-10	1.23876e-08
LTB	159.263	1.83852	0.298331	6.1627	7.15147e-10	1.28688e-08
CRTAC1	641.236	1.70728	0.277049	6.16236	7.16695e-10	1.28689e-08
RAET1E	257.089	0.983501	0.159597	6.16241	7.16481e-10	1.28689e-08
CLIP4	7161.59	0.324922	0.052736	6.1613	7.21499e-10	1.29413e-08
IL12RB1	38.4314	2.48349	0.403292	6.15804	7.36518e-10	1.31965e-08
RARA	2276.56	-0.400623	0.0650841	-6.15546	7.48597e-10	1.33986e-08
ZNF704	706.531	-0.900783	0.146404	-6.15273	7.61584e-10	1.36165e-08
ACSS1	2023.42	-0.554222	0.0901468	-6.14799	7.847e-10	1.40148e-08
RHOBTB3	11754.4	-0.314892	0.0512432	-6.14505	7.99365e-10	1.42615e-08
HDX	301.653	0.842012	0.137097	6.1417	8.16411e-10	1.455e-08
HVCN1	788.574	-0.397978	0.0648214	-6.1396	8.27277e-10	1.4728e-08
GMPR2	3405.92	-0.254219	0.0414084	-6.13931	8.2879e-10	1.47392e-08
CAST	26864.1	0.380677	0.0620529	6.13472	8.53093e-10	1.51553e-08
ARL13B	2193.58	0.286455	0.0467004	6.13389	8.57541e-10	1.52182e-08
RMND5A	4980.65	-0.446512	0.0728366	-6.13032	8.77014e-10	1.55472e-08
COG5	5650.18	0.427072	0.0696815	6.12891	8.84806e-10	1.56688e-08
IFI27L2	624.155	0.97708	0.159503	6.12576	9.02502e-10	1.59652e-08
HSD17B14	902.643	0.810681	0.132432	6.1215	9.2696e-10	1.63805e-08
SLC2A12	1078.69	-0.496871	0.0812145	-6.11801	9.47491e-10	1.67257e-08
ASAP1	20791.4	0.266441	0.0435561	6.11718	9.52436e-10	1.67952e-08
ICE2	5524.95	-0.285164	0.0466185	-6.11698	9.53668e-10	1.67992e-08
CYC1	12538.1	-0.340187	0.0556333	-6.11482	9.66683e-10	1.70106e-08
PIGQ	1977.91	-0.502573	0.0821989	-6.11411	9.70977e-10	1.70682e-08
ZMIZ2	13649.6	0.368838	0.060328	6.11388	9.7238e-10	1.70749e-08
TDP2	4646.34	0.304833	0.049879	6.11144	9.8736e-10	1.73197e-08
RP11-2I7.1	402.622	0.911657	0.149193	6.11059	9.92615e-10	1.73937e-08
CLDN3	103.56	1.19593	0.195751	6.10944	9.99792e-10	1.75011e-08
IBA57	847.21	-0.430045	0.0704488	-6.10437	1.0321e-09	1.80477e-08
RPGRIP1L	1462.75	-0.422749	0.069307	-6.09966	1.06296e-09	1.85679e-08
EML1	3774.05	0.357139	0.0585586	6.09883	1.06846e-09	1.86445e-08
CD9	7346.33	0.489433	0.0802829	6.09636	1.08511e-09	1.89152e-08
MLXIP	8645.89	-0.4081	0.0669763	-6.0932	1.10677e-09	1.92727e-08
RP5-900K19.2	28221.9	0.269848	0.0442908	6.09263	1.1107e-09	1.9321e-08
NAT14	1585.02	-0.486798	0.0799358	-6.08986	1.13007e-09	1.96377e-08
SEC31B	980.487	-0.612846	0.100638	-6.08962	1.13176e-09	1.96466e-08
LIN28B	1205.06	-0.472694	0.0776534	-6.08722	1.14886e-09	1.99227e-08
SKP2	3533.78	-0.259612	0.0426531	-6.08659	1.15342e-09	1.99811e-08
IFI35	1681.31	0.474489	0.0779665	6.08581	1.15905e-09	2.00579e-08
HMX3	843.475	-0.887593	0.145874	-6.08465	1.16745e-09	2.01823e-08
MAP4K3	4423.04	0.268176	0.0440796	6.08389	1.173e-09	2.02572e-08
ACOT8	1736.31	0.613802	0.100909	6.08271	1.1817e-09	2.03864e-08
DLX4	395.07	-0.730958	0.120208	-6.08077	1.1961e-09	2.06136e-08
RAB17	146.119	-0.901532	0.14832	-6.07828	1.2148e-09	2.09142e-08
CCNE2	1794.41	-0.479877	0.0789672	-6.07691	1.22521e-09	2.10719e-08
JARID2	568.155	0.5258	0.0865526	6.07492	1.24053e-09	2.13134e-08
ZNF468	1756.71	0.364981	0.0600976	6.07313	1.25438e-09	2.15292e-08
JAK1	17907.5	0.297836	0.0490473	6.07241	1.26001e-09	2.16037e-08
JMJD8	7672.84	-0.327741	0.0539813	-6.07138	1.26816e-09	2.17211e-08
TMEM106C	6262.38	0.254429	0.0419086	6.07105	1.27073e-09	2.1743e-08
GPAA1	5052.83	-0.352762	0.0581204	-6.06951	1.28299e-09	2.19301e-08
CD24	2954.95	-1.24968	0.205918	-6.06884	1.28838e-09	2.19983e-08
CLPB	5175.67	-0.227155	0.0374328	-6.06834	1.29243e-09	2.19983e-08
IMPDH2	12232.8	-0.34099	0.0561919	-6.06831	1.29265e-09	2.19983e-08
LEPROT	8010.71	0.318389	0.0524669	6.06838	1.29209e-09	2.19983e-08
UQCRFS1	11889.9	-0.229728	0.0378578	-6.0682	1.29356e-09	2.19983e-08
CCND1	24164.7	0.409063	0.0674193	6.06745	1.2996e-09	2.20681e-08
ETV7	119.171	1.12643	0.185654	6.06736	1.3003e-09	2.20681e-08
BOLA3	1748.42	-0.363258	0.0598877	-6.06565	1.31417e-09	2.22584e-08
TBX1	2255.81	-0.692348	0.114142	-6.06566	1.31416e-09	2.22584e-08
LPAR3	1069.78	0.428536	0.0706536	6.06531	1.31699e-09	2.22835e-08
SHANK2	374.578	0.962997	0.158839	6.06272	1.33835e-09	2.2622e-08
SFXN3	2861.6	0.712959	0.117618	6.06165	1.34736e-09	2.27513e-08
DST	24091.7	0.52561	0.0867259	6.0606	1.35618e-09	2.28772e-08
FOXF2	1726.25	-0.479713	0.0791764	-6.05879	1.3715e-09	2.31123e-08
MAPKAPK2	7185.69	0.245421	0.0405216	6.05654	1.39083e-09	2.34144e-08
CBWD2	4127.07	-0.300782	0.0496837	-6.05394	1.41345e-09	2.37713e-08
NUDT1	2742.15	-0.326473	0.0539448	-6.05199	1.43064e-09	2.40361e-08
HTR1D	1202.6	0.533512	0.0881808	6.05021	1.44657e-09	2.42794e-08
IK	8841.03	-0.229713	0.0379805	-6.04817	1.46497e-09	2.45635e-08
KLHL24	1029.5	0.523006	0.0864765	6.04796	1.4669e-09	2.45713e-08
TLN1	39672.7	0.268182	0.0443482	6.04719	1.47391e-09	2.4664e-08
EFHC1	14393.9	-0.243832	0.040325	-6.04667	1.47869e-09	2.47192e-08
HERC3	372.167	0.873515	0.144471	6.04631	1.48204e-09	2.47506e-08
TBC1D4	958.196	0.485951	0.0803983	6.0443	1.50064e-09	2.50361e-08
SIKE1	2006.87	-0.554288	0.0917127	-6.04374	1.50583e-09	2.50976e-08
ETV6	1647.42	0.366977	0.0607298	6.04278	1.51483e-09	2.52226e-08
NOC2L	18153.2	-0.246993	0.0408792	-6.04202	1.52196e-09	2.53161e-08
OSCAR	907.951	-0.596705	0.0987784	-6.04084	1.53313e-09	2.54765e-08
SPA17	1032.07	-0.552327	0.0914842	-6.03741	1.5661e-09	2.59985e-08
CELSR1	4584.46	0.503907	0.0834952	6.03516	1.5881e-09	2.63376e-08
PBX3	3666.91	0.298072	0.0494029	6.03349	1.60458e-09	2.65845e-08
ADI1	5242.58	0.469384	0.0778041	6.0329	1.61047e-09	2.66557e-08
TP53BP2	6781.75	0.39542	0.0655574	6.03167	1.62278e-09	2.68329e-08
RP11-571M6.15	2676.02	-0.286268	0.0474628	-6.03141	1.62536e-09	2.6849e-08
UPK1B	753.233	-1.58199	0.262547	-6.02557	1.68519e-09	2.78098e-08
GREB1L	983.757	0.564319	0.093671	6.02448	1.69656e-09	2.79698e-08
SUSD1	1790.78	0.407804	0.0676945	6.02418	1.69968e-09	2.79936e-08
NUDC	16248.7	-0.211177	0.0350852	-6.01896	1.75537e-09	2.88823e-08
ATP6V0B	5456.76	0.536569	0.0891592	6.0181	1.76478e-09	2.89824e-08
FOSL2	4719.05	0.605591	0.100629	6.01809	1.76492e-09	2.89824e-08
XXbac-BPG246D15.9	11188.9	0.340011	0.0565174	6.01603	1.78742e-09	2.93231e-08
FAM216A	2113.74	-0.285226	0.047422	-6.01463	1.80295e-09	2.95489e-08
CCDC51	2833.82	-0.294423	0.0489623	-6.01326	1.81832e-09	2.97717e-08
B2M	39963.6	0.415147	0.0690534	6.01197	1.83277e-09	2.99789e-08
LSR	2268.98	0.447408	0.0744437	6.01002	1.85501e-09	3.0313e-08
SNX4	2958.2	-0.358722	0.0597159	-6.00715	1.88817e-09	3.08247e-08
ST3GAL1	1084.11	0.460265	0.0766337	6.00604	1.90104e-09	3.10046e-08
HOXC4	2524.71	-0.55479	0.0923889	-6.00494	1.91397e-09	3.11851e-08
PEBP1	9770.25	-0.280577	0.0467866	-5.99695	2.01056e-09	3.2727e-08
CFLAR	2890.05	0.285034	0.0475334	5.9965	2.01612e-09	3.27855e-08
FKBP4	10491.7	-0.198208	0.0330603	-5.99536	2.03041e-09	3.29858e-08
RP5-972B16.2	4200.04	0.28141	0.0469466	5.99425	2.04426e-09	3.31785e-08
LY75-CD302	538.399	0.621739	0.103727	5.99399	2.04753e-09	3.31994e-08
TAP2	11145.8	0.339676	0.056699	5.99085	2.08743e-09	3.38136e-08
TMEM64	4832.42	0.293953	0.0490742	5.98997	2.09885e-09	3.39656e-08
TRIM8	3619.15	0.3899	0.0651415	5.98543	2.15816e-09	3.48916e-08
TAPT1	960.485	0.437923	0.073197	5.98279	2.19341e-09	3.54273e-08
SGK3	1233.75	0.388772	0.0650116	5.98004	2.23088e-09	3.59978e-08
BHLHE40	5321.22	0.574737	0.0961135	5.97977	2.2345e-09	3.60214e-08
ESAM	187.834	0.917685	0.153523	5.9775	2.2659e-09	3.64923e-08
HSPBP1	3852.84	-0.334931	0.0560551	-5.97503	2.30047e-09	3.70135e-08
LRP1	615.031	0.582625	0.097518	5.97454	2.30744e-09	3.70898e-08
LAMP3	573.765	0.812527	0.136008	5.97409	2.31374e-09	3.71555e-08
ZCCHC9	4484.45	0.37788	0.0632572	5.97371	2.31921e-09	3.72076e-08
HOXB4	1639.98	-0.342355	0.0573338	-5.97126	2.35426e-09	3.77335e-08
CRYBG3	4728.72	0.298103	0.0499315	5.97025	2.36887e-09	3.79315e-08
MAP1B	13157.5	0.60765	0.101808	5.96858	2.39329e-09	3.82858e-08
IL1RL1	49.1815	1.62317	0.271967	5.96826	2.39797e-09	3.8324e-08
RP1-130H16.18	2019.31	0.774817	0.129835	5.96771	2.40608e-09	3.84168e-08
ADRB2	310.717	0.805576	0.135005	5.96701	2.4164e-09	3.85449e-08
HIGD2A	3339.55	-0.310929	0.0521421	-5.9631	2.47501e-09	3.9442e-08
WBP1	1460.34	-0.49145	0.0824283	-5.96215	2.48937e-09	3.96332e-08
BMP7	198.292	-0.825265	0.138452	-5.96067	2.51198e-09	3.99551e-08
EIF2AK4	6598.52	0.328546	0.0551228	5.96025	2.51846e-09	4.002e-08
BMP6	6641.68	0.270937	0.0454723	5.9583	2.54883e-09	4.04641e-08
QPRT	1015.54	-0.720767	0.121047	-5.95446	2.60931e-09	4.1385e-08
ST7	2141.23	0.393586	0.0661569	5.94928	2.6932e-09	4.26751e-08
NME4	14259.3	-0.39072	0.0656951	-5.94747	2.72321e-09	4.31098e-08
CNN2	13962.8	-0.365136	0.0615032	-5.93686	2.90532e-09	4.59492e-08
FXYD5	4592.18	0.6961	0.117261	5.93632	2.91495e-09	4.60419e-08
TLE3	5536.05	-0.405385	0.0682901	-5.93622	2.91669e-09	4.60419e-08
WSB1	5804.92	0.385167	0.0648986	5.9349	2.94021e-09	4.63693e-08
EIF3M	13539.8	-0.367143	0.0618747	-5.93366	2.96261e-09	4.66786e-08
FBXO32	1935.34	0.395572	0.0666817	5.93224	2.98822e-09	4.70377e-08
RP5-837J1.3	5463.75	0.290824	0.049029	5.93167	2.9986e-09	4.71567e-08
MRPS21	3285.52	-0.348495	0.0587575	-5.93108	3.00946e-09	4.7283e-08
SELENOM	1065.98	0.636278	0.107334	5.928	3.06644e-09	4.8133e-08
SERPINE2	177.819	1.4259	0.240641	5.92543	3.11483e-09	4.88467e-08
FAM184A	665.253	0.513567	0.0866883	5.9243	3.1363e-09	4.91373e-08
FBXO2	4047.63	-0.563311	0.0951375	-5.92102	3.19954e-09	5.00811e-08
CAMKK1	926.242	-0.599234	0.10123	-5.91952	3.22891e-09	5.04936e-08
UBE2R2	14510.1	0.275107	0.0465166	5.91418	3.33539e-09	5.21101e-08
ANAPC11	4966	-0.296206	0.0500999	-5.9123	3.37355e-09	5.26571e-08
ABRACL	1178.63	0.549883	0.0930227	5.91128	3.39458e-09	5.29359e-08
XXbac-BPG116M5.17	150.206	1.10014	0.186274	5.906	3.50521e-09	5.461e-08
SERINC3	13214.2	0.385847	0.0653375	5.90545	3.51696e-09	5.47421e-08
SLFN5	1072.62	0.774973	0.131259	5.90414	3.54494e-09	5.51262e-08
MYORG	797.085	0.52532	0.0891204	5.8945	3.75817e-09	5.83878e-08
PGGHG	3769.07	-0.68725	0.116657	-5.89118	3.83439e-09	5.95168e-08
BTF3	31050.3	-0.20483	0.03478	-5.88931	3.87804e-09	6.01384e-08
TBL1X	2262.24	-0.451645	0.0767179	-5.88708	3.93067e-09	6.08981e-08
DHX57	2946.18	-0.294769	0.0500787	-5.88612	3.95379e-09	6.11995e-08
FH	6477.21	-0.313913	0.0533357	-5.8856	3.96616e-09	6.13342e-08
BCL10	5685.12	0.503047	0.0855275	5.8817	4.06064e-09	6.27372e-08
IL6ST	34434	0.234897	0.0399557	5.87895	4.12885e-09	6.37323e-08
SEC24D	2632.59	0.501518	0.0853123	5.87861	4.13716e-09	6.38015e-08
METTL22	1417.38	-0.317862	0.0540867	-5.8769	4.18011e-09	6.44045e-08
SMIM7	4354.11	-0.228029	0.03881	-5.87552	4.21523e-09	6.48858e-08
MYD88	2449.87	0.34825	0.0593037	5.87232	4.29747e-09	6.60909e-08
RP11-807H22.10	9320.81	-0.253009	0.0431025	-5.86994	4.35966e-09	6.69857e-08
GLRX	10520.7	-0.303956	0.0517967	-5.86825	4.40427e-09	6.7609e-08
SHROOM1	909.714	0.657588	0.112076	5.86735	4.42806e-09	6.79119e-08
KLC4	5915.25	-0.258058	0.0439856	-5.86688	4.44083e-09	6.80452e-08
FKBP3	3448.17	-0.36687	0.0625455	-5.86565	4.47368e-09	6.84617e-08
SUSD2	599.451	-0.718857	0.122556	-5.86556	4.4762e-09	6.84617e-08
TGFB2	3077.31	-0.410353	0.0699755	-5.86425	4.51175e-09	6.89423e-08
ATP5PB	10436.5	-0.248727	0.0424326	-5.8617	4.58157e-09	6.99453e-08
SSH1	14068.9	0.247317	0.0422177	5.85814	4.6809e-09	7.13965e-08
TGFBI	22592.3	-0.445386	0.0760317	-5.8579	4.68765e-09	7.14343e-08
NFE2L3	14103.1	0.354536	0.0605255	5.85763	4.69528e-09	7.14854e-08
GEM	2992.54	0.614592	0.104935	5.85686	4.71696e-09	7.17501e-08
SLC29A3	704.871	-0.882642	0.150712	-5.8565	4.72737e-09	7.18432e-08
PARD6A	314.905	0.782566	0.133659	5.85495	4.77165e-09	7.24503e-08
CBX2	492.324	-0.690004	0.117939	-5.85052	4.90025e-09	7.43353e-08
SPATA20	5278.16	-0.428082	0.0732145	-5.84696	5.00633e-09	7.58756e-08
DHRS9	77.3461	2.3146	0.396098	5.84351	5.11124e-09	7.73954e-08
NAPRT	1002.05	-0.629595	0.107779	-5.84153	5.17249e-09	7.81812e-08
PIK3CA	4407.86	0.308216	0.0527625	5.84157	5.17116e-09	7.81812e-08
E2F7	2812.34	0.378434	0.0648156	5.83862	5.26347e-09	7.94845e-08
ENKUR	597.095	-0.398599	0.0682957	-5.83637	5.335e-09	8.0492e-08
CPNE8	3638.67	0.301629	0.0516936	5.83495	5.38067e-09	8.1108e-08
LEPR	8304.6	0.299355	0.0513247	5.83258	5.45764e-09	8.2194e-08
GSTM2	482.217	-0.534721	0.0916948	-5.83153	5.49225e-09	8.26408e-08
RASSF2	23.0252	2.26516	0.388703	5.82748	5.62696e-09	8.45917e-08
UBE2G1	9138.42	-0.230417	0.0395576	-5.82484	5.71658e-09	8.58618e-08
GJC1	10592.6	0.250728	0.0430485	5.82432	5.73462e-09	8.60553e-08
TOM1L2	3778.53	-0.417833	0.0717555	-5.82301	5.77959e-09	8.66524e-08
AC116366.7	13087.5	0.208356	0.0357828	5.8228	5.7871e-09	8.66873e-08
SH2D5	5786.72	0.634464	0.108974	5.82215	5.80963e-09	8.69467e-08
TCEA2	530.013	-0.708727	0.121834	-5.81715	5.98607e-09	8.95072e-08
WWC1	2980.86	0.775927	0.133408	5.81618	6.02065e-09	8.99439e-08
STX12	3046.89	0.511482	0.0879556	5.81523	6.05497e-09	9.03759e-08
PTPN6	371.147	-0.678734	0.116745	-5.8138	6.10696e-09	9.10705e-08
PDCD6	7030.99	0.195137	0.033605	5.80678	6.36865e-09	9.48883e-08
VLDLR	181.007	1.04977	0.180844	5.8048	6.44423e-09	9.59289e-08
MEGF9	1130.89	0.390535	0.067315	5.8016	6.56848e-09	9.76915e-08
CCND3	3644.94	0.404862	0.069806	5.79982	6.63878e-09	9.86494e-08
MSH5	1815.14	-0.508175	0.0877168	-5.79336	6.89907e-09	1.02426e-07
ANKUB1	25985.8	-0.266897	0.0460707	-5.7932	6.90562e-09	1.02432e-07
RP11-501E24.9	32534.4	-0.24663	0.0425774	-5.79252	6.93397e-09	1.02762e-07
P2RX4	667.283	0.528722	0.0912822	5.79217	6.94825e-09	1.02882e-07
TMEM192	1446.41	0.645959	0.11158	5.7892	7.0721e-09	1.04531e-07
VDAC1	29030.5	-0.228985	0.039553	-5.78934	7.06647e-09	1.04531e-07
SRPRA	18276.4	0.311487	0.0538088	5.78877	7.09018e-09	1.04705e-07
MCTP1	6881.31	0.326371	0.0563915	5.7876	7.13998e-09	1.05348e-07
MAP2	2393.83	-1.22124	0.211054	-5.78639	7.19138e-09	1.06013e-07
PEX10	3660.42	-0.312876	0.0540808	-5.78533	7.23691e-09	1.0659e-07
ADAMTS15	3613.41	-0.69102	0.119469	-5.78408	7.29112e-09	1.07294e-07
LDHB	32525	-0.246532	0.0426265	-5.78353	7.31493e-09	1.07549e-07
NRROS	1265.89	0.378229	0.0654074	5.78266	7.35278e-09	1.08011e-07
SMAD6	1603.4	-0.817573	0.14142	-5.78116	7.41888e-09	1.08886e-07
DNER	65.3863	1.52648	0.26411	5.7797	7.48346e-09	1.09738e-07
TMOD3	8278.93	0.216434	0.0374602	5.77771	7.57238e-09	1.10944e-07
DAGLB	29144.3	0.308107	0.0533667	5.7734	7.76871e-09	1.13721e-07
TTC39A	325.87	-0.878025	0.152311	-5.76467	8.18194e-09	1.19665e-07
CRMP1	2219.45	0.359156	0.0623223	5.76288	8.26915e-09	1.20835e-07
PRMT6	1039.88	-0.373153	0.0647576	-5.76231	8.29727e-09	1.2114e-07
CHUK	6540.1	0.226015	0.039242	5.75952	8.43527e-09	1.23048e-07
DISP2	4861.41	0.93521	0.162442	5.75721	8.55177e-09	1.24638e-07
CH507-9B2.9	1957.32	0.280787	0.0487914	5.75485	8.67184e-09	1.26271e-07
OAS2	119.864	1.22939	0.213631	5.75471	8.67888e-09	1.26271e-07
HACD2	9595.94	-0.234146	0.0406906	-5.75431	8.69989e-09	1.26466e-07
PDHB	4323.05	-0.382773	0.066523	-5.754	8.71573e-09	1.26586e-07
GATB	814.065	-0.386051	0.0671128	-5.75228	8.80498e-09	1.27772e-07
PFKFB3	2591.75	0.452389	0.0786515	5.75181	8.82914e-09	1.28011e-07
NDOR1	1812.17	-0.507571	0.0882837	-5.74931	8.96058e-09	1.29804e-07
OSBPL3	1530.15	0.455719	0.0794403	5.73662	9.65821e-09	1.39789e-07
ARHGAP45	1557.47	-0.521395	0.0908958	-5.73618	9.68353e-09	1.40034e-07
CGN	718.264	0.526732	0.0918721	5.73331	9.84879e-09	1.42301e-07
EIF1AX	7388.48	-0.246038	0.0429272	-5.73151	9.95413e-09	1.43699e-07
EARS2	4126.89	-0.314103	0.0548068	-5.73111	9.97777e-09	1.43916e-07
PMM2	10562.3	-0.270131	0.0471514	-5.72901	1.01017e-08	1.45578e-07
TUBB2B	4182.72	0.886955	0.154839	5.72824	1.01476e-08	1.46114e-07
TIMM13	2251.93	-0.414531	0.0723756	-5.72749	1.01925e-08	1.46633e-07
PRX	319.884	-0.755632	0.131938	-5.72716	1.02125e-08	1.46795e-07
SNX9	9050.31	0.257709	0.0450132	5.72519	1.03318e-08	1.48383e-07
TMEM14C	9506.54	0.452725	0.0791646	5.71878	1.07292e-08	1.53957e-07
NAA38	2826.48	-0.35315	0.0617656	-5.71759	1.08047e-08	1.54907e-07
CHMP4C	904.338	0.608212	0.106414	5.71554	1.09358e-08	1.56653e-07
BCL2A1	920.966	0.659638	0.115468	5.71272	1.11186e-08	1.59115e-07
SIDT2	2952.19	-0.345615	0.0605005	-5.71259	1.11267e-08	1.59115e-07
MB21D2	1315.66	0.676276	0.118396	5.71199	1.11661e-08	1.59542e-07
TAF11	2258.57	-0.346039	0.0605927	-5.7109	1.1238e-08	1.60432e-07
LYPLA1	12959.1	0.285233	0.049958	5.70945	1.1334e-08	1.61664e-07
CTC-429P9.4	4472.17	-0.218264	0.0382319	-5.70893	1.13686e-08	1.62019e-07
NDUFC1	2319.59	-0.254695	0.0446506	-5.70417	1.1691e-08	1.66331e-07
RP11-484M3.5	132.153	-1.55081	0.27187	-5.70422	1.1688e-08	1.66331e-07
MMP14	1779.27	0.467783	0.0820197	5.7033	1.17508e-08	1.67039e-07
H2BC8	62.5138	1.60729	0.282203	5.69552	1.22999e-08	1.74696e-07
NAXE	13125.2	-0.334229	0.0586985	-5.694	1.24099e-08	1.76109e-07
GNPTAB	7672.71	0.313696	0.0551273	5.69039	1.2675e-08	1.79719e-07
SSU72	10570.6	-0.18636	0.0327554	-5.68945	1.27453e-08	1.80562e-07
POLR2L	30001.2	-0.338645	0.0595782	-5.68404	1.31547e-08	1.86203e-07
ITPKA	324.623	0.947314	0.166691	5.68307	1.32301e-08	1.87113e-07
TBKBP1	627.971	-0.454108	0.0799712	-5.67839	1.35965e-08	1.92133e-07
NPAS2	15415	0.30556	0.0538133	5.67814	1.36167e-08	1.92255e-07
NBPF9	10340.3	0.227103	0.0400437	5.67139	1.41641e-08	1.99815e-07
MAPK12	3415.69	-0.544151	0.0959685	-5.67009	1.42719e-08	2.01167e-07
WIPF3	213.003	1.08976	0.192323	5.66628	1.45933e-08	2.05523e-07
NUP50	6463.81	0.231188	0.0408049	5.66569	1.46431e-08	2.0605e-07
GBA	5900.3	0.299548	0.0528719	5.66554	1.46561e-08	2.06061e-07
TMEM255A	145.56	-1.12357	0.198433	-5.66222	1.4943e-08	2.09917e-07
FBLN1	7633.57	-0.369679	0.0653374	-5.658	1.53148e-08	2.14961e-07
PLS1	6784.66	0.26545	0.0469225	5.6572	1.53859e-08	2.15777e-07
ACSL5	324.473	1.64889	0.291554	5.65551	1.55382e-08	2.17731e-07
CREBRF	620.526	0.629492	0.111382	5.65165	1.58913e-08	2.22305e-07
GPALPP1	1002.87	-0.375129	0.066374	-5.65174	1.58833e-08	2.22305e-07
PIGT	7199.35	-0.277488	0.0491059	-5.65081	1.59694e-08	2.23211e-07
SLC17A7	53.2124	1.3817	0.244758	5.64515	1.6504e-08	2.3049e-07
HNRNPL	38904.3	-0.278331	0.0493443	-5.64058	1.69474e-08	2.36485e-07
CHRFAM7A	586.294	0.456136	0.0809303	5.63617	1.73879e-08	2.4243e-07
SPR	3896.55	0.26935	0.047799	5.63505	1.75003e-08	2.43794e-07
RAD54L2	2361.56	0.362377	0.0643488	5.63146	1.78693e-08	2.48727e-07
PTPRH	4269.83	0.51355	0.0912046	5.63074	1.79434e-08	2.4955e-07
CCM2L	507.783	-1.08163	0.192404	-5.62165	1.89141e-08	2.62832e-07
VPS9D1	1694.57	-0.374346	0.0665961	-5.62114	1.89703e-08	2.63393e-07
KLHL41	60.791	1.49763	0.266538	5.61881	1.92277e-08	2.66747e-07
DOCK11	167.371	1.06715	0.189957	5.61784	1.93363e-08	2.6803e-07
KCNB1	289.268	-1.03967	0.185179	-5.6144	1.97249e-08	2.73191e-07
HMGN3	2091.29	-0.289054	0.0514945	-5.6133	1.98509e-08	2.74708e-07
PRDM11	1880.27	0.304592	0.054264	5.61315	1.98675e-08	2.7471e-07
FARSB	8280.34	-0.254117	0.0452926	-5.61058	2.01653e-08	2.78597e-07
PHF23	3991.1	-0.23929	0.0426534	-5.61011	2.02201e-08	2.79121e-07
TLR2	30.1535	2.68747	0.479052	5.60997	2.02365e-08	2.79121e-07
DRC3	320.664	-0.568465	0.101344	-5.60926	2.03189e-08	2.80026e-07
IFNGR2	7400.98	0.232094	0.0414008	5.60603	2.07015e-08	2.85063e-07
ZNF140	1526.98	0.321912	0.0574365	5.60466	2.08659e-08	2.8709e-07
ITPRID2	28201	0.207834	0.0370941	5.60288	2.1082e-08	2.89825e-07
MOSMO	4489.56	0.444735	0.0793886	5.602	2.11888e-08	2.91054e-07
VAMP8	2998.62	-0.362339	0.0646987	-5.6004	2.13855e-08	2.93516e-07
MX1	740.202	0.771852	0.137831	5.59999	2.14359e-08	2.93966e-07
TMX2-CTNND1	36761.4	-0.177661	0.0317392	-5.59753	2.17426e-08	2.97683e-07
ZNF12	4482.42	0.264184	0.0471955	5.59765	2.17279e-08	2.97683e-07
POP5	1328.38	-0.361613	0.0646119	-5.59669	2.1848e-08	2.98881e-07
DEPP1	1750.17	0.391098	0.0699069	5.59455	2.2119e-08	3.02341e-07
IFT74	479	-0.66143	0.118287	-5.59174	2.24811e-08	3.0704e-07
XAF1	125.731	1.15987	0.207451	5.59107	2.25675e-08	3.07968e-07
FRMD5	4018.9	0.406014	0.0726281	5.59032	2.26649e-08	3.09044e-07
DECR2	2088.09	-0.462249	0.0827114	-5.5887	2.28774e-08	3.11688e-07
HRNR	93.8065	1.52035	0.272175	5.58592	2.3247e-08	3.16211e-07
TMEM220	867.698	-0.387656	0.0693989	-5.58592	2.32472e-08	3.16211e-07
UNC13A	101.176	1.63341	0.292464	5.585	2.33706e-08	3.17632e-07
BCKDHA	1046	-0.369869	0.0662356	-5.58415	2.34853e-08	3.18702e-07
FOXK1	9841.84	0.308378	0.0552241	5.58413	2.34876e-08	3.18702e-07
TEX10	3146.73	0.411564	0.0738057	5.57631	2.45672e-08	3.33082e-07
TYW3	3003.61	-0.265345	0.0476424	-5.5695	2.55467e-08	3.46081e-07
ARAP1	6622.42	0.298215	0.0535756	5.56625	2.60286e-08	3.52324e-07
MINK1	6684.14	0.261635	0.0470074	5.56583	2.60913e-08	3.52887e-07
CAMK1D	392.994	0.675137	0.121352	5.56344	2.64513e-08	3.57466e-07
TRANK1	116.218	0.957593	0.17221	5.5606	2.68847e-08	3.6303e-07
CCDC57	2811.27	-0.478927	0.0861322	-5.56036	2.69211e-08	3.63229e-07
COX5B	3840.35	-0.252998	0.04551	-5.55917	2.71068e-08	3.65439e-07
PPM1N	496.204	0.526779	0.0947792	5.55796	2.72946e-08	3.67674e-07
CBFA2T3	1001.93	-0.460026	0.0827717	-5.55777	2.73249e-08	3.67786e-07
SLC6A20	19.9213	2.72636	0.490688	5.55621	2.75703e-08	3.7079e-07
PLXND1	14311.7	-0.658202	0.118502	-5.55435	2.78653e-08	3.74457e-07
CFB	92.3631	1.37428	0.247542	5.55173	2.82857e-08	3.79566e-07
ECH1	22739.5	-0.461259	0.0830843	-5.5517	2.82909e-08	3.79566e-07
HOXA5	79.3847	-1.07931	0.194512	-5.54882	2.87601e-08	3.85551e-07
GALNT1	14456.1	-0.389229	0.0701536	-5.54824	2.88563e-08	3.86531e-07
RGCC	229.21	0.64814	0.116984	5.54043	3.01728e-08	4.03842e-07
ABI2	7198.06	-0.190623	0.0344133	-5.53921	3.03843e-08	4.06347e-07
TMA7	4430.54	-0.315105	0.0568898	-5.53886	3.04447e-08	4.0683e-07
SWAP70	12432.9	0.24008	0.0433524	5.53787	3.0617e-08	4.08806e-07
MTMR1	7399.82	0.290357	0.0524487	5.53601	3.09435e-08	4.12835e-07
TRAF5	1139.55	0.380767	0.0687997	5.53443	3.12244e-08	4.16251e-07
MRPL20	6080.63	-0.200473	0.0362268	-5.53383	3.13316e-08	4.17347e-07
CCDC200	971.657	0.685129	0.12391	5.52926	3.21586e-08	4.28022e-07
KB-1995A5.6	6946.84	-0.230473	0.0417184	-5.5245	3.30424e-08	4.39435e-07
CDK5RAP3	6531.75	-0.397761	0.072011	-5.52362	3.32095e-08	4.41306e-07
UBXN1	4191.88	-0.30208	0.0546973	-5.52277	3.33706e-08	4.43094e-07
TMTC2	246.793	0.709727	0.128527	5.52201	3.35141e-08	4.44648e-07
SPOCD1	380.302	2.04328	0.370411	5.51625	3.46312e-08	4.59103e-07
ARHGAP42	1139.97	0.444657	0.0806359	5.51439	3.49997e-08	4.63622e-07
C3orf52	1836.09	0.70878	0.128559	5.51325	3.52258e-08	4.65878e-07
RASSF3	10997	0.26035	0.0472223	5.51329	3.52197e-08	4.65878e-07
GEMIN8	575.557	-0.504695	0.0915489	-5.51285	3.5307e-08	4.66583e-07
RP11-803J6.1	5031.32	-0.305156	0.055366	-5.51162	3.55549e-08	4.69488e-07
HMSD	200.479	1.13392	0.205754	5.51105	3.56696e-08	4.7063e-07
AK5	245.781	0.974476	0.176861	5.50985	3.59139e-08	4.7348e-07
DHODH	1038.47	-0.311644	0.0565903	-5.50702	3.64949e-08	4.80761e-07
DDX49	1737.89	-0.363451	0.066013	-5.50576	3.67583e-08	4.83468e-07
LRCH3	6159.14	0.232819	0.0422857	5.50587	3.67345e-08	4.83468e-07
MTURN	158.224	1.24866	0.226822	5.50504	3.69091e-08	4.85071e-07
ALDH3A2	3286.66	-0.248739	0.0451918	-5.50408	3.71093e-08	4.87319e-07
WHRN	1355.94	-0.509447	0.0925815	-5.50269	3.74048e-08	4.90813e-07
ODF3L2	123.392	-1.27301	0.231401	-5.50134	3.76905e-08	4.94174e-07
DYSF	115.34	1.87966	0.341801	5.49927	3.81361e-08	4.99624e-07
DHFR	8838.37	-0.352607	0.0641278	-5.4985	3.83031e-08	5.01419e-07
RHOT2	5068.69	-0.421672	0.0766923	-5.49824	3.83605e-08	5.01778e-07
TGFB1I1	2073.03	0.378034	0.0687753	5.49665	3.87077e-08	5.05924e-07
KDM5B	7330.31	-0.294294	0.0535768	-5.49294	3.95307e-08	5.16277e-07
TMEM218	1607.69	-0.31038	0.0565071	-5.49276	3.95702e-08	5.16389e-07
HSD3B7	424.455	0.706715	0.128669	5.49252	3.96245e-08	5.16695e-07
NEDD4	5692.7	0.303364	0.0552554	5.49021	4.01461e-08	5.23088e-07
FMNL2	9756.38	0.317191	0.057787	5.48897	4.04279e-08	5.2635e-07
C12orf56	508.457	0.649027	0.118267	5.4878	4.06972e-08	5.29443e-07
C10orf90	129.93	-0.902837	0.16456	-5.48636	4.10307e-08	5.33367e-07
TNIP2	4106.4	0.352713	0.0643016	5.4853	4.12779e-08	5.36163e-07
VAT1	12548.3	0.447527	0.0816144	5.48344	4.17144e-08	5.41412e-07
PLAAT4	96.0747	1.18157	0.21554	5.48191	4.2077e-08	5.45695e-07
TPP1	18351.4	-0.26959	0.0491821	-5.48148	4.21789e-08	5.46593e-07
MAT2A	27840.2	-0.360588	0.0657863	-5.4812	4.22451e-08	5.47026e-07
LRFN3	867.623	0.471507	0.0860368	5.48029	4.24633e-08	5.49003e-07
XIAP	9724.18	0.257914	0.0470622	5.48029	4.24634e-08	5.49003e-07
B4GALT1	9828.76	0.340801	0.0622016	5.47897	4.27804e-08	5.52674e-07
TMEM241	7191.79	-0.475618	0.0868742	-5.47479	4.38036e-08	5.65456e-07
ESRP2	2176.99	-0.574727	0.10499	-5.47411	4.39705e-08	5.67171e-07
TINAGL1	743.659	0.970619	0.177415	5.47089	4.47785e-08	5.77149e-07
CCDC174	1110.54	0.318705	0.0582575	5.47063	4.48439e-08	5.77546e-07
DELE1	4626.82	-0.299881	0.0548181	-5.47047	4.48836e-08	5.77613e-07
RP11-552F3.12	6308.22	-0.249317	0.0455783	-5.47008	4.49821e-08	5.78435e-07
NME3	940.387	-0.653268	0.119447	-5.46912	4.52277e-08	5.8092e-07
RUSF1	3839.96	-0.325875	0.0595853	-5.46905	4.52448e-08	5.8092e-07
PMF1-BGLAP	2435.92	-0.255345	0.0467149	-5.46603	4.60218e-08	5.90442e-07
THNSL1	555.982	-0.422013	0.0772668	-5.46176	4.71446e-08	6.04384e-07
DNM1	1880.1	-0.672329	0.123204	-5.45706	4.8409e-08	6.19711e-07
IQCE	3899.21	-0.415438	0.0761288	-5.45704	4.84143e-08	6.19711e-07
ITGA2	40081.5	0.478069	0.0876159	5.45641	4.85848e-08	6.21417e-07
LRRC8C	4796.16	0.351679	0.0644916	5.45309	4.95009e-08	6.3265e-07
CDC26	5533.71	0.346977	0.0636645	5.45009	5.0343e-08	6.42922e-07
C17orf49	2159.87	-0.270958	0.0497294	-5.44864	5.07551e-08	6.4769e-07
MFSD9	1775.28	0.297661	0.0546494	5.44674	5.13028e-08	6.54179e-07
S100A16	7644.54	0.556612	0.102199	5.44636	5.14122e-08	6.55075e-07
ORMDL3	3608.48	0.251249	0.0461518	5.44396	5.21095e-08	6.62948e-07
SEMA3F	2872.16	-0.941321	0.17291	-5.44398	5.21028e-08	6.62948e-07
ITM2C	5562.13	-0.304713	0.0559867	-5.44259	5.25101e-08	6.6703e-07
TIPARP	5506.55	0.511673	0.0940125	5.44261	5.25055e-08	6.6703e-07
RAP1GAP	923.728	0.420158	0.0772002	5.44245	5.25527e-08	6.67064e-07
BEX4	64.9767	1.40228	0.257801	5.43938	5.34661e-08	6.78143e-07
TMEM62	1986.81	0.339717	0.0624778	5.43739	5.40657e-08	6.85229e-07
OXTR	1205.28	1.12272	0.206534	5.43603	5.44819e-08	6.8998e-07
PLD2	1455.78	0.379572	0.0698325	5.43547	5.4652e-08	6.91611e-07
TBC1D10A	1236.8	0.522118	0.0960827	5.43405	5.50896e-08	6.96621e-07
TNFRSF25	480.448	0.895817	0.16488	5.43315	5.53686e-08	6.9962e-07
NPAS1	171.478	-0.801162	0.147462	-5.43299	5.5417e-08	6.99702e-07
CARD18	1176.41	0.409782	0.0754369	5.43212	5.56886e-08	7.02601e-07
GALNS	5162.31	-0.270056	0.0497249	-5.43101	5.60359e-08	7.06363e-07
PCDH1	501.682	-0.712682	0.131227	-5.4309	5.60713e-08	7.06363e-07
CAV3	1216.1	1.11837	0.205976	5.42963	5.64726e-08	7.10882e-07
KLF2	103.899	1.23629	0.227822	5.42655	5.74538e-08	7.2269e-07
C3orf49	3328.45	-0.322045	0.059353	-5.42593	5.76527e-08	7.24647e-07
GATA5	2838.29	-0.562257	0.103654	-5.42437	5.81587e-08	7.29909e-07
PHPT1	3304.58	-0.385453	0.0710592	-5.4244	5.81503e-08	7.29909e-07
AP000304.12	14109.4	-0.240069	0.0443227	-5.41638	6.08179e-08	7.62139e-07
TRIM56	4652.12	0.26041	0.0480782	5.41639	6.08147e-08	7.62139e-07
GRAMD2B	235.777	0.744742	0.137551	5.41429	6.15319e-08	7.70509e-07
UHMK1	16468.6	-0.271534	0.050165	-5.41281	6.20417e-08	7.76311e-07
PLCG2	620.516	0.608483	0.11242	5.41259	6.21179e-08	7.76683e-07
NUDT2	1696.58	-0.33329	0.0616026	-5.41032	6.29138e-08	7.86046e-07
TRAF3IP2	3758.93	-0.253497	0.0468772	-5.40769	6.38435e-08	7.97067e-07
NDUFAF8	1693.92	-0.348776	0.0645061	-5.40687	6.41366e-08	8.00128e-07
IL1R1	1333.97	0.593337	0.109743	5.40659	6.42372e-08	8.00786e-07
CD59	97516.3	0.198418	0.0367093	5.4051	6.47718e-08	8.06848e-07
OPHN1	2643.21	0.286864	0.0531171	5.40058	6.64241e-08	8.26815e-07
KLF16	4031.91	-0.306813	0.0568197	-5.39977	6.6728e-08	8.29979e-07
GAK	4077.48	0.275303	0.0509911	5.39905	6.6994e-08	8.32669e-07
CDS2	5499.33	0.251196	0.0465445	5.3969	6.7802e-08	8.42085e-07
PLAGL2	6638.9	-0.318731	0.0591136	-5.39185	6.97361e-08	8.65463e-07
RP4-541C22.8	97518.7	0.199145	0.0369378	5.39137	6.99232e-08	8.67141e-07
CLIP2	6253.03	0.394724	0.0732437	5.38918	7.07787e-08	8.77099e-07
AFAP1L2	12152.2	-0.544123	0.100986	-5.38812	7.11986e-08	8.8165e-07
SLC35B3	2216.05	0.2621	0.0486564	5.38676	7.17393e-08	8.87687e-07
RXFP4	72.1534	-1.65581	0.307497	-5.38481	7.25217e-08	8.96706e-07
F2RL2	470.946	0.917372	0.170379	5.38431	7.27216e-08	8.98513e-07
ZNRF1	2382.19	-0.282921	0.0525855	-5.38021	7.43994e-08	9.18563e-07
PTGS1	38.1028	-2.37031	0.440703	-5.37849	7.51147e-08	9.2671e-07
IPO4	9064.71	-0.221589	0.0412009	-5.37825	7.52131e-08	9.2724e-07
NUDT16L1	939.709	-0.495826	0.0921964	-5.37793	7.53457e-08	9.2819e-07
TAF9	11126.6	-0.212737	0.0395592	-5.37767	7.54541e-08	9.28841e-07
IFT81	1785.17	-0.289074	0.0537912	-5.374	7.70083e-08	9.47276e-07
SMIM29	1324.96	0.415007	0.0772417	5.37284	7.75078e-08	9.5272e-07
ARPC1A	15285.2	0.208974	0.0389063	5.37121	7.82114e-08	9.60661e-07
URB1	4453.72	0.249235	0.0464068	5.37067	7.84435e-08	9.62805e-07
CBARP	460.731	-0.5376	0.100108	-5.37022	7.86408e-08	9.64518e-07
KRT18	103394	-0.556795	0.103695	-5.36956	7.89306e-08	9.67363e-07
TRPM7	8150.28	0.249784	0.0465271	5.36856	7.9368e-08	9.72011e-07
NDUFB7	2270.34	-0.395277	0.073671	-5.36543	8.07568e-08	9.87337e-07
NEU4	206.138	-0.966664	0.180163	-5.3655	8.07242e-08	9.87337e-07
VAMP2	2323.16	-0.244242	0.0455221	-5.36534	8.07966e-08	9.87337e-07
COQ5	3308.75	-0.274121	0.0510944	-5.36498	8.09566e-08	9.8857e-07
GAB2	2935.39	0.429041	0.0799746	5.36472	8.10751e-08	9.89293e-07
RXRB	1949.47	-0.366424	0.0683191	-5.36342	8.16622e-08	9.9573e-07
FAM98C	834.3	-0.352684	0.0657733	-5.36212	8.22526e-08	1.0022e-06
NOCT	1325.54	0.680386	0.126952	5.35938	8.35066e-08	1.01674e-06
TNFSF10	43.3527	1.41705	0.264535	5.35677	8.47216e-08	1.03078e-06
ITGB3	2757.62	0.360045	0.0672332	5.35517	8.54783e-08	1.03923e-06
RNF24	1729.12	0.472029	0.088185	5.35272	8.66427e-08	1.05262e-06
CAB39	10643.5	0.214873	0.0401469	5.35216	8.69108e-08	1.05511e-06
ZFAND4	1612.36	-0.453667	0.0847813	-5.35103	8.74569e-08	1.06097e-06
WFDC10B	63.2651	1.5828	0.295919	5.34876	8.85577e-08	1.07355e-06
SARS2	7312.29	-0.473711	0.0885748	-5.34814	8.88623e-08	1.07646e-06
FBXL17	1774.44	0.318686	0.059595	5.34752	8.91658e-08	1.07935e-06
NBN	8796.72	0.238289	0.0445624	5.34732	8.92682e-08	1.07981e-06
SLCO2A1	156.469	-1.54128	0.28828	-5.34649	8.96764e-08	1.08396e-06
ILRUN	10979.5	0.251512	0.0470947	5.34055	9.26652e-08	1.11928e-06
HOXC9	1318.34	-0.411234	0.0770411	-5.33785	9.40573e-08	1.13528e-06
ALKBH2	1800.53	-0.379589	0.0711174	-5.33749	9.42415e-08	1.13668e-06
PRKAA2	2267.27	-0.329607	0.0617715	-5.3359	9.50716e-08	1.14586e-06
FBXO44	2643.6	-0.415512	0.0778802	-5.33527	9.54006e-08	1.149e-06
MXI1	761.538	0.337173	0.0632108	5.3341	9.60201e-08	1.15563e-06
APBB1	437.068	0.828946	0.155433	5.33314	9.65267e-08	1.16041e-06
EDIL3	1000.32	-0.800401	0.150082	-5.33309	9.65566e-08	1.16041e-06
PIR	2243.2	-0.302349	0.056695	-5.3329	9.66586e-08	1.16081e-06
BAHCC1	4312.64	-0.587772	0.110227	-5.33236	9.69449e-08	1.16341e-06
BICD2	3364.44	0.314959	0.0591165	5.32776	9.9429e-08	1.19236e-06
GOLGA4	15937.2	0.300512	0.0564066	5.32761	9.95154e-08	1.19254e-06
MAT1A	60.0842	1.74171	0.327034	5.32576	1.00532e-07	1.20387e-06
TNFRSF11B	53.1608	1.46002	0.274373	5.32131	1.03022e-07	1.2328e-06
LRP5	19590.3	-0.542714	0.101998	-5.32081	1.03304e-07	1.23528e-06
C1orf115	179.709	0.835863	0.157115	5.32008	1.03723e-07	1.23941e-06
NR2F6	3794.58	-0.424844	0.0799385	-5.31463	1.06874e-07	1.27616e-06
SLC35A5	2842.34	-0.258157	0.0485888	-5.31309	1.07779e-07	1.28604e-06
FLOT1	9094.12	-0.482891	0.0909142	-5.3115	1.08726e-07	1.29641e-06
POLRMT	2585.56	-0.28647	0.0539395	-5.31095	1.09053e-07	1.29938e-06
FAAP100	8359.68	-0.814454	0.153444	-5.30784	1.10932e-07	1.31989e-06
PTK7	7399.14	-0.540416	0.101813	-5.30794	1.10873e-07	1.31989e-06
NEO1	1273.03	0.537914	0.10136	5.30696	1.11468e-07	1.32533e-06
MYCBP	2178.38	-0.307309	0.0579174	-5.30597	1.12072e-07	1.33157e-06
PRKCD	1735.32	0.294949	0.0556016	5.30468	1.12872e-07	1.34011e-06
MTERF2	769.544	-0.35854	0.0676005	-5.30381	1.13411e-07	1.34556e-06
LAMA5	15780.5	-0.549415	0.103609	-5.30278	1.14053e-07	1.35222e-06
STIP1	31688.5	-0.191246	0.0360672	-5.3025	1.14229e-07	1.35334e-06
ACAT1	7942.22	-0.279288	0.0526905	-5.30054	1.15462e-07	1.36698e-06
KDM4B	970.821	-0.515224	0.0972059	-5.30034	1.15587e-07	1.36749e-06
DNAJB12	5269.19	-0.265717	0.0501585	-5.29755	1.1737e-07	1.38761e-06
MARCKS	2141.06	0.411471	0.0777165	5.29451	1.19335e-07	1.40983e-06
CSNK1E	7514.68	0.284681	0.0537912	5.29233	1.20768e-07	1.42577e-06
ATL2	7560.87	0.26817	0.0506922	5.29015	1.22215e-07	1.44182e-06
LIMS2	222.282	0.890725	0.168388	5.28971	1.22508e-07	1.44427e-06
GNL3	7270.81	-0.275594	0.0521039	-5.28932	1.22774e-07	1.44638e-06
C12orf40	934.498	0.385992	0.0729868	5.28852	1.2331e-07	1.45167e-06
THOC7	3312.78	-0.319068	0.060371	-5.28512	1.25623e-07	1.47786e-06
PDIA4	35461.9	0.214072	0.0405112	5.28426	1.26213e-07	1.48376e-06
ALX4	153.209	-1.19351	0.225885	-5.28369	1.26605e-07	1.48732e-06
IFI6	431.683	0.5244	0.0992664	5.28276	1.27255e-07	1.49286e-06
P2RX5-TAX1BP3	10040.7	0.249356	0.0472015	5.28279	1.27232e-07	1.49286e-06
EIF2B4	3214.28	-0.210615	0.0398747	-5.28193	1.27831e-07	1.49856e-06
FBXO45	4962.07	-0.295489	0.0559686	-5.27954	1.29507e-07	1.51715e-06
ARPC5	10584.5	0.304769	0.0577334	5.2789	1.29962e-07	1.52141e-06
DTD1	953.489	0.480756	0.0911323	5.27536	1.32496e-07	1.54999e-06
LZTS3	475.406	0.528751	0.100236	5.27506	1.32716e-07	1.55148e-06
KDM3A	5095.17	0.358659	0.0679983	5.27454	1.33092e-07	1.55478e-06
RP11-45M22.4	3989.03	0.247737	0.0469865	5.27252	1.34566e-07	1.57091e-06
RP13-122B23.13	827.427	-0.520362	0.0987145	-5.27138	1.354e-07	1.57954e-06
PRCP	10619.8	0.266623	0.0506007	5.26916	1.37048e-07	1.59765e-06
MANF	3217.17	0.432037	0.0821067	5.26189	1.42583e-07	1.66101e-06
WDR44	3485.64	0.291928	0.0554861	5.26129	1.43051e-07	1.6653e-06
PTGER2	35.2978	2.05798	0.391359	5.25854	1.452e-07	1.68915e-06
RSAD1	2953.83	-0.263701	0.0501536	-5.25787	1.45732e-07	1.69416e-06
HCN2	646.266	-0.646887	0.123067	-5.25639	1.46908e-07	1.70664e-06
TMEM94	4750.45	-0.31026	0.0590419	-5.25491	1.48098e-07	1.71927e-06
PRDX2	1102.17	-0.545638	0.103839	-5.25465	1.48308e-07	1.72052e-06
RHOBTB1	192.805	0.678356	0.129113	5.25397	1.48853e-07	1.72564e-06
GAB3	1521.19	0.475693	0.0906148	5.24962	1.52417e-07	1.76573e-06
G3BP2	18532.8	0.240564	0.04584	5.24791	1.53834e-07	1.78077e-06
ZCWPW1	556.085	-0.458224	0.0873174	-5.2478	1.53928e-07	1.78077e-06
AFAP1L1	4003.75	0.343973	0.0655614	5.24658	1.5495e-07	1.79136e-06
COL6A2	1159.39	0.642138	0.122411	5.24578	1.55626e-07	1.79792e-06
SCNN1G	219.509	1.17456	0.223975	5.24415	1.57005e-07	1.81261e-06
SLC36A4	2442.89	0.303245	0.0578718	5.23995	1.6062e-07	1.85306e-06
NALCN	1800.78	0.441138	0.0841899	5.2398	1.60749e-07	1.85327e-06
TRIM38	1268.56	0.505315	0.0964725	5.23792	1.62396e-07	1.87097e-06
TRAM1	9598.44	0.239101	0.0456532	5.23733	1.62913e-07	1.87563e-06
SEC16B	186.528	0.66449	0.126901	5.2363	1.63829e-07	1.88488e-06
GPR180	2594.71	0.291429	0.05569	5.23306	1.66723e-07	1.91685e-06
RSL24D1	5848.01	0.273612	0.0522885	5.23274	1.67013e-07	1.91887e-06
NUP58	6036.12	0.262159	0.050147	5.22781	1.71528e-07	1.9694e-06
ZNF620	334.119	0.5916	0.113203	5.22603	1.73187e-07	1.98707e-06
ADAMTS16	217.974	1.0725	0.205266	5.22494	1.74212e-07	1.99746e-06
MST1R	1731.68	-0.584011	0.111807	-5.22341	1.75656e-07	2.01263e-06
ADORA2B	4546.78	0.352564	0.0675049	5.22279	1.76248e-07	2.01804e-06
SOCS6	4494.54	-0.267878	0.0512941	-5.22238	1.76633e-07	2.02107e-06
KMT5C	735.532	-0.41343	0.079185	-5.22107	1.77896e-07	2.03412e-06
THOC2	16171.3	0.262672	0.0503213	5.21991	1.7901e-07	2.04546e-06
C2CD4C	136.176	-0.881309	0.168875	-5.21872	1.80167e-07	2.05727e-06
C9orf43	713.744	-0.384971	0.0737704	-5.2185	1.80374e-07	2.05823e-06
SRSF10	9881.38	-0.26995	0.0517542	-5.216	1.82833e-07	2.08486e-06
NTHL1	1255.49	-0.520386	0.099786	-5.21502	1.83797e-07	2.09443e-06
SLC43A2	1266.55	-0.553716	0.106219	-5.21296	1.85855e-07	2.11644e-06
GATD1	8395.67	-0.29463	0.0565245	-5.21243	1.86381e-07	2.12099e-06
CLCN4	484.766	-0.52833	0.101385	-5.21112	1.87707e-07	2.13317e-06
RHBDL2	715.242	0.599222	0.114988	5.21117	1.87658e-07	2.13317e-06
PCDH18	471.307	-1.31291	0.251982	-5.21032	1.88515e-07	2.1409e-06
DEPTOR	154.873	-1.15559	0.221827	-5.20941	1.89447e-07	2.15003e-06
PDE2A	87.8506	1.12638	0.216322	5.20698	1.91935e-07	2.17678e-06
C7orf50	5302.84	-0.333669	0.0640878	-5.20643	1.92506e-07	2.18178e-06
NFIC	6609.25	-0.414546	0.0796458	-5.20487	1.94135e-07	2.19875e-06
CCDC167	1422.25	-0.490977	0.0944372	-5.19898	2.00386e-07	2.26801e-06
IGFBP4	8728.29	-0.534896	0.102887	-5.19885	2.00529e-07	2.26809e-06
ATP13A2	3494.41	0.315509	0.0606911	5.1986	2.00796e-07	2.26957e-06
GBP1	110.991	3.09796	0.596328	5.19506	2.0465e-07	2.31158e-06
UBE2E2	2059.12	0.302411	0.0582156	5.19466	2.0509e-07	2.31498e-06
CHST3	6883.56	-0.257416	0.0495582	-5.19421	2.05595e-07	2.31912e-06
TFDP2	3457.36	-0.325708	0.0627222	-5.19287	2.07075e-07	2.33424e-06
RFNG	1870.66	-0.373492	0.0719741	-5.18926	2.11134e-07	2.37839e-06
CASTOR1	946.098	1.10541	0.213053	5.18844	2.12068e-07	2.3873e-06
ITGA5	22333.2	0.603251	0.1163	5.18701	2.13695e-07	2.40288e-06
RASGRF1	70.8224	-1.38322	0.266672	-5.18697	2.1374e-07	2.40288e-06
S100A11	27653.3	0.376476	0.0726541	5.18176	2.19798e-07	2.46933e-06
BEGAIN	4231.8	-0.623858	0.120417	-5.1808	2.20932e-07	2.47873e-06
NCR3LG1	1592.76	0.535093	0.103284	5.18081	2.20925e-07	2.47873e-06
TCAF2	147.083	-1.19601	0.230883	-5.18014	2.21719e-07	2.4859e-06
ATP5ME	3088.43	-0.274879	0.0530669	-5.17986	2.22052e-07	2.48796e-06
SOAT1	9537.11	0.324262	0.0626139	5.17874	2.23385e-07	2.50122e-06
ARHGEF6	2928.83	-0.65466	0.126426	-5.17819	2.24047e-07	2.50696e-06
GK5	3348.06	-0.254069	0.0490684	-5.17786	2.24441e-07	2.50969e-06
IQGAP2	546.253	0.844891	0.163207	5.17681	2.25711e-07	2.5222e-06
SLFN11	5417.44	0.446827	0.0863311	5.17574	2.27011e-07	2.53503e-06
FBXO27	40604.1	0.29008	0.0560552	5.1749	2.28028e-07	2.54469e-06
FAM13B	3765.03	0.265887	0.0513999	5.1729	2.30489e-07	2.56989e-06
RP11-599B13.6	2380.33	-0.233712	0.0451808	-5.17281	2.30594e-07	2.56989e-06
AKAP13	11637	0.385644	0.0745576	5.17243	2.31071e-07	2.57349e-06
RP11-326C3.17	3774.66	-0.543352	0.105073	-5.17121	2.32585e-07	2.58863e-06
SDR16C5	196.586	0.726637	0.140545	5.17012	2.33939e-07	2.60196e-06
ATXN2	14375.8	0.169489	0.0327839	5.16987	2.34254e-07	2.60374e-06
RAB3IL1	741.974	0.706979	0.13679	5.16835	2.36165e-07	2.62324e-06
COL26A1	719.538	-0.691779	0.133869	-5.16757	2.3716e-07	2.63254e-06
SLIT3	2646.22	-0.62349	0.120672	-5.16682	2.38106e-07	2.64129e-06
LPCAT3	3106.96	-0.279173	0.0540609	-5.16404	2.41682e-07	2.67918e-06
ADIRF	700.297	0.697534	0.135089	5.16351	2.42364e-07	2.68496e-06
ARHGEF3	1778.12	0.275884	0.0534371	5.16279	2.43297e-07	2.69351e-06
SETDB1	3260.45	-0.200632	0.0388627	-5.16257	2.4358e-07	2.69485e-06
DUSP5	7053.97	1.26733	0.245527	5.16169	2.44732e-07	2.70581e-06
NR2C2AP	2280.32	-0.283864	0.0549984	-5.16132	2.45215e-07	2.70936e-06
IFT88	1626.99	-0.271552	0.0526267	-5.15997	2.46988e-07	2.72534e-06
MAP4K5	3822.67	0.231256	0.0448171	5.15998	2.46975e-07	2.72534e-06
CCDC112	481.839	0.618488	0.119927	5.15719	2.50684e-07	2.7643e-06
ACOT12	415.67	0.816714	0.158386	5.15647	2.51646e-07	2.77308e-06
LHPP	789.296	-0.506809	0.0983313	-5.1541	2.54857e-07	2.80661e-06
LAMTOR1	7389.48	-0.252499	0.0490099	-5.152	2.57728e-07	2.83636e-06
TTC9B	523.455	0.871816	0.169233	5.15158	2.583e-07	2.8408e-06
SEPTIN9	46781.6	-0.405903	0.0787946	-5.15141	2.5854e-07	2.84156e-06
COL6A3	133.135	-1.09341	0.212296	-5.15039	2.59943e-07	2.85511e-06
RBMS2	2648.64	0.37431	0.0727007	5.14864	2.6238e-07	2.87809e-06
SERPINA3	137.132	0.892315	0.173309	5.1487	2.62292e-07	2.87809e-06
STARD3NL	7114.1	0.251666	0.0488962	5.14695	2.64763e-07	2.90232e-06
EFNB3	134.506	0.849169	0.165044	5.14511	2.67358e-07	2.92885e-06
CTNND1	23003	-0.254444	0.0494914	-5.14117	2.73027e-07	2.98899e-06
CCDC106	3265.65	-0.36339	0.0706912	-5.14053	2.73969e-07	2.99734e-06
RGPD5	13104.2	-0.301258	0.058609	-5.14013	2.74549e-07	3.00172e-06
SUCLG1	4683.34	-0.201885	0.0392924	-5.13803	2.77638e-07	3.03351e-06
CD151	27871	-0.33046	0.0643201	-5.13774	2.78061e-07	3.03615e-06
TCTN3	5758.15	-0.230356	0.0448561	-5.13545	2.81477e-07	3.07144e-06
FTO	2113.99	-0.240838	0.0469069	-5.13438	2.83073e-07	3.08684e-06
RGPD6	13071.7	-0.301563	0.0587454	-5.13338	2.84586e-07	3.10132e-06
TOMM22	7785.87	-0.210777	0.0410662	-5.13261	2.85751e-07	3.11199e-06
R3HDM4	2259.7	-0.316221	0.0616219	-5.13163	2.87237e-07	3.12613e-06
RASGRP3	217.585	0.653335	0.127351	5.1302	2.89429e-07	3.14794e-06
PIDD1	2231.1	-0.532506	0.103802	-5.13003	2.89697e-07	3.14881e-06
VPS28	3263.76	-0.269588	0.0525536	-5.12977	2.90093e-07	3.15106e-06
PNPLA2	4918.25	-0.380088	0.0741356	-5.12693	2.94507e-07	3.19693e-06
CAMK2A	334.67	0.668104	0.130371	5.12463	2.98125e-07	3.23336e-06
RAB39B	182.694	0.962744	0.187869	5.12455	2.9825e-07	3.23336e-06
EPB41L1	286.314	0.661608	0.129118	5.12404	2.99063e-07	3.24007e-06
NFIA	1286.84	-0.506262	0.0988511	-5.12146	3.03183e-07	3.28258e-06
MRPL38	5263.78	-0.236128	0.0461499	-5.11654	3.11188e-07	3.36708e-06
AP000721.4	9216.9	-0.217387	0.0424915	-5.11602	3.12054e-07	3.37426e-06
SRC	1709.82	0.307223	0.0600533	5.11585	3.12336e-07	3.37513e-06
TCEAL4	6332.24	-0.234897	0.0459181	-5.11557	3.12798e-07	3.37794e-06
SYNGR2	7602.43	0.320668	0.0626938	5.11483	3.14031e-07	3.38906e-06
PPP1R26	1730.91	0.390757	0.0764144	5.11366	3.15979e-07	3.40789e-06
GADD45B	1318.9	-0.373636	0.0730752	-5.11304	3.1702e-07	3.41431e-06
SCO1	2727.66	-0.24569	0.0480526	-5.11294	3.17188e-07	3.41431e-06
SSBP4	1975.86	-0.474978	0.0928959	-5.11302	3.17056e-07	3.41431e-06
PRPF31	7264.87	-0.223739	0.0437882	-5.10958	3.2287e-07	3.47324e-06
HBEGF	2535.32	1.2793	0.250394	5.10916	3.23593e-07	3.47878e-06
KIAA1671	4621.73	-0.26333	0.051544	-5.10885	3.24128e-07	3.48229e-06
ABCB6	1671.54	-0.420397	0.0823013	-5.10802	3.25544e-07	3.49333e-06
MPC2	2733.27	-0.333894	0.0653667	-5.10801	3.25573e-07	3.49333e-06
ARF4	16913.1	0.579151	0.113453	5.10476	3.31213e-07	3.55157e-06
OR2I1P	12.9506	3.75486	0.735885	5.1025	3.35189e-07	3.59189e-06
ANKRD52	10065.9	-0.262655	0.0515068	-5.09943	3.40684e-07	3.64844e-06
TICAM1	1110.18	0.582094	0.114156	5.09913	3.41221e-07	3.65185e-06
JCAD	9772.61	-0.500385	0.0982052	-5.09529	3.48199e-07	3.72415e-06
COX8A	8708.7	-0.223069	0.0437836	-5.09481	3.49096e-07	3.73135e-06
CARHSP1	5784	-0.431234	0.0846477	-5.09445	3.49751e-07	3.73389e-06
RP11-603J24.9	10374.7	-0.164398	0.0322701	-5.09444	3.4978e-07	3.73389e-06
BBS1	1159	-0.301497	0.0592103	-5.09198	3.54352e-07	3.78029e-06
ARAP2	826.85	0.46435	0.0912137	5.09079	3.56581e-07	3.80164e-06
USP54	3749.14	-0.199719	0.0392331	-5.09057	3.56982e-07	3.80348e-06
RGPD8	11385.5	-0.297996	0.0585513	-5.08948	3.59051e-07	3.82309e-06
AP1S3	4785.14	0.357544	0.0702571	5.08908	3.59804e-07	3.82867e-06
SLC37A3	5380.82	0.34398	0.0676064	5.08798	3.61902e-07	3.84854e-06
CRHBP	30.2965	2.09459	0.4117	5.08765	3.62521e-07	3.85268e-06
C6orf89	10252.9	-0.22709	0.0446435	-5.08675	3.6426e-07	3.86624e-06
ZNF580	1600.15	-0.427959	0.0841305	-5.08685	3.64051e-07	3.86624e-06
CLASP1	5996.04	0.231596	0.0455397	5.08557	3.66516e-07	3.88773e-06
PRKCE	1300.04	0.438725	0.0862711	5.08542	3.66821e-07	3.88849e-06
RPIA	2289.79	0.37672	0.0741159	5.08285	3.71805e-07	3.93882e-06
RAB42	234.566	0.611501	0.120351	5.08096	3.75524e-07	3.97571e-06
H2BC5	788.083	0.698801	0.137546	5.08049	3.76472e-07	3.98322e-06
DYNC1H1	34531.1	0.449453	0.0884953	5.07883	3.79759e-07	4.01546e-06
MTA2	13598.5	-0.21662	0.0426552	-5.0784	3.80635e-07	4.02217e-06
PHB2	8839.34	-0.182591	0.0359558	-5.07822	3.80997e-07	4.02345e-06
CDC23	5012.62	-0.254051	0.0500404	-5.07693	3.83591e-07	4.04613e-06
RNF214	2694.07	-0.227486	0.044808	-5.07691	3.83628e-07	4.04613e-06
SRSF6	11770.2	-0.312472	0.0615724	-5.07488	3.87749e-07	4.08701e-06
CD320	3623.67	-0.268013	0.0528175	-5.07432	3.8888e-07	4.09635e-06
FAM110B	540.409	0.496572	0.0978646	5.07407	3.89399e-07	4.09923e-06
AKT3	679.523	0.721126	0.142123	5.07395	3.89651e-07	4.09931e-06
CBX8	591.2	-0.474283	0.0934957	-5.07278	3.92039e-07	4.11925e-06
GADD45GIP1	4337.13	-0.260289	0.0513107	-5.0728	3.92009e-07	4.11925e-06
ATF3	870.871	1.17368	0.231688	5.06576	4.06784e-07	4.27149e-06
ANAPC16	9235.82	-0.231415	0.0456932	-5.06454	4.09385e-07	4.2961e-06
BCAR3	4081.94	0.383166	0.0756728	5.06346	4.11716e-07	4.31785e-06
PCDH7	2617	-0.354324	0.0699932	-5.06226	4.1431e-07	4.34058e-06
TMEM106A	668.115	0.638005	0.126033	5.06222	4.14402e-07	4.34058e-06
EVC	1492.44	0.366121	0.0723323	5.06165	4.15636e-07	4.35078e-06
CHST11	1581.46	0.703896	0.139261	5.05452	4.31472e-07	4.51089e-06
ZNF891	1785.82	0.263996	0.052229	5.05458	4.31343e-07	4.51089e-06
SLC6A8	9150.54	-0.414065	0.0819279	-5.05401	4.32619e-07	4.52006e-06
MMP16	1841.6	-0.437152	0.0865235	-5.05241	4.36274e-07	4.55539e-06
ADO	3142.42	-0.225753	0.0447133	-5.04891	4.44345e-07	4.63677e-06
FLRT3	51.926	1.28857	0.255224	5.04878	4.44643e-07	4.63699e-06
PARK7	14515.6	-0.211957	0.0419951	-5.04718	4.48381e-07	4.67064e-06
RPS23	34602.2	-0.214952	0.0425886	-5.04716	4.48428e-07	4.67064e-06
HNRNPH2	9729.77	-0.212071	0.042027	-5.04607	4.50993e-07	4.69443e-06
GAPDH	172096	-0.296477	0.0587685	-5.04483	4.53929e-07	4.72205e-06
PKD2L2	1889.29	0.308152	0.0610859	5.04456	4.54566e-07	4.72573e-06
IARS2	16809.4	-0.205034	0.0406457	-5.04443	4.54873e-07	4.72599e-06
GNPDA1	13232.9	0.337645	0.0669391	5.04407	4.55735e-07	4.732e-06
FBXO36	809.898	-0.312284	0.0619185	-5.04347	4.57154e-07	4.74378e-06
C19orf54	1629.16	-0.384487	0.0762452	-5.04277	4.58831e-07	4.75823e-06
KRT15	1444.15	0.538296	0.10675	5.04259	4.59268e-07	4.75981e-06
FAM160A1	119.91	0.858679	0.170305	5.042	4.60683e-07	4.77153e-06
SAMD4A	1917.66	0.480755	0.0953575	5.04161	4.61635e-07	4.77842e-06
ATP5MC3	11405.6	-0.194765	0.0386388	-5.04065	4.63965e-07	4.79956e-06
PACC1	996.792	0.352431	0.0699219	5.04036	4.64667e-07	4.80386e-06
ID4	43.9677	-1.51591	0.300797	-5.03963	4.66436e-07	4.81916e-06
GAMT	533.474	-0.853981	0.169465	-5.03929	4.67261e-07	4.82471e-06
GJB6	56.3268	1.3157	0.261137	5.03834	4.69587e-07	4.84573e-06
ATG9A	6449.9	-0.237333	0.0471166	-5.03715	4.7252e-07	4.87299e-06
FKTN	2518.71	-0.271174	0.0538487	-5.03586	4.75714e-07	4.90291e-06
SNX8	7726.47	0.215435	0.0428149	5.03178	4.85936e-07	5.00517e-06
SPART	5381.26	0.283706	0.05639	5.03114	4.87564e-07	5.01885e-06
TNS4	33.2972	-1.95242	0.388077	-5.031	4.87938e-07	5.01961e-06
WSCD1	169.435	0.770845	0.153236	5.03045	4.89341e-07	5.03095e-06
TIMM50	86364	-0.19427	0.0386353	-5.0283	4.94859e-07	5.08142e-06
TMEM88B	416.986	-0.70159	0.139527	-5.02833	4.94758e-07	5.08142e-06
CPNE7	3746.88	-0.451133	0.0897223	-5.0281	4.95352e-07	5.08336e-06
PMF1	2383.16	-0.247748	0.0492783	-5.02753	4.96836e-07	5.09547e-06
SNAP91	136.459	1.15044	0.228857	5.02688	4.98526e-07	5.10967e-06
OSGIN2	6416.14	0.272805	0.0542707	5.02674	4.98877e-07	5.11013e-06
KCNG3	384.724	0.497968	0.099067	5.02658	4.99293e-07	5.11125e-06
SIX5	1072.29	-0.549711	0.109367	-5.02629	5.00047e-07	5.11584e-06
MDK	5908.42	-0.519737	0.103411	-5.02594	5.00976e-07	5.12221e-06
HIRIP3	1817.12	-0.341702	0.0679998	-5.02504	5.03323e-07	5.14306e-06
ENTPD2	23.6915	-2.22914	0.443795	-5.0229	5.08978e-07	5.1945e-06
TSEN54	2024.25	-0.343531	0.0683921	-5.02296	5.0882e-07	5.1945e-06
HDAC6	4366.05	-0.475727	0.0947837	-5.01908	5.19195e-07	5.29553e-06
ME2	6582.09	0.200374	0.0399357	5.01742	5.23691e-07	5.33333e-06
RAN	45734.4	-0.18599	0.0370692	-5.01736	5.23857e-07	5.33333e-06
SLC2A4RG	4733.01	-0.393789	0.0784832	-5.01749	5.23506e-07	5.33333e-06
HTR1B	781.868	-0.728441	0.145202	-5.01675	5.2552e-07	5.34699e-06
LIPE	129.035	-0.806988	0.160871	-5.01637	5.26557e-07	5.35429e-06
CLPX	4061.78	-0.226285	0.0451214	-5.01502	5.30268e-07	5.38875e-06
HKDC1	198.644	1.29849	0.259031	5.01285	5.36306e-07	5.44679e-06
HHAT	147.591	0.842997	0.168344	5.00759	5.51166e-07	5.5933e-06
NECAP2	5297.66	0.314909	0.0628873	5.00751	5.51401e-07	5.5933e-06
SEMA4C	2473.28	0.333003	0.0665162	5.00635	5.54723e-07	5.62359e-06
RET	654.406	-0.82674	0.165229	-5.00361	5.62658e-07	5.70057e-06
RP11-468E2.2	9939.87	-0.214563	0.0428878	-5.00288	5.64787e-07	5.71868e-06
QTRT1	1909.51	-0.336039	0.0671864	-5.0016	5.68573e-07	5.75354e-06
UGCG	8674.92	0.515588	0.103192	4.99639	5.84143e-07	5.90751e-06
TRIM15	222.487	0.834666	0.167071	4.99586	5.85733e-07	5.92001e-06
HACL1	1720.99	-0.293123	0.0586795	-4.99531	5.87399e-07	5.93327e-06
ERCC2	2557.95	-0.294721	0.0590113	-4.99432	5.9044e-07	5.96038e-06
CACHD1	5887.59	0.269824	0.0540332	4.99367	5.92416e-07	5.96967e-06
RP1-138B7.8	12402.5	-0.299691	0.0600141	-4.99367	5.92428e-07	5.96967e-06
RP11-290H9.2	3030.64	0.3192	0.0639209	4.99367	5.92431e-07	5.96967e-06
LMO7	1418.23	0.565683	0.113335	4.99123	5.99962e-07	6.0419e-06
ANKRD6	369.13	0.597243	0.119687	4.99005	6.03645e-07	6.07271e-06
CAPNS1	33238.7	-0.212769	0.042639	-4.99001	6.03747e-07	6.07271e-06
WNT9A	1039.46	0.506487	0.101519	4.98908	6.06674e-07	6.09847e-06
SF1	22867.2	-0.185793	0.0372504	-4.98769	6.11061e-07	6.1352e-06
TMEM59L	129.478	-1.03545	0.207599	-4.98773	6.10941e-07	6.1352e-06
HOXC13	2916.44	-0.447285	0.089684	-4.98734	6.1217e-07	6.14265e-06
IFITM1	1361.85	-0.700105	0.140388	-4.98693	6.13448e-07	6.15178e-06
ATF7-NPFF	3940.54	-0.309905	0.062146	-4.98672	6.1413e-07	6.15493e-06
KDSR	2365.51	0.356458	0.0714847	4.98649	6.14854e-07	6.15849e-06
AC010646.3	669.55	-0.603172	0.121063	-4.98232	6.28269e-07	6.28909e-06
NDUFV1	9690.86	-0.247198	0.049618	-4.98203	6.2921e-07	6.29474e-06
LOXL1	653.349	-0.431175	0.0865749	-4.98037	6.34643e-07	6.34529e-06
ATP6V0D2	38.785	2.13048	0.427813	4.97992	6.36098e-07	6.35604e-06
AAMDC	2973.04	-0.279646	0.0561727	-4.97834	6.41328e-07	6.39859e-06
FLCN	3744.86	0.252694	0.050758	4.97841	6.41101e-07	6.39859e-06
MAST4	343.993	1.03322	0.207546	4.97828	6.41505e-07	6.39859e-06
PPP1R14A	3393.21	-0.385607	0.0774672	-4.97768	6.43524e-07	6.4149e-06
DDX39B	19096.9	-0.233431	0.0469059	-4.97659	6.47158e-07	6.44728e-06
TRIM10	221.605	0.829942	0.166785	4.97613	6.48678e-07	6.45858e-06
SMPDL3A	222.227	0.803904	0.16156	4.97589	6.49484e-07	6.46275e-06
EIF1B	1537.63	0.31461	0.063232	4.97549	6.50843e-07	6.47112e-06
GLIPR2	277.192	1.19871	0.240927	4.97541	6.51099e-07	6.47112e-06
IFIT1	2195.21	-0.536911	0.107929	-4.97467	6.53579e-07	6.49191e-06
CIART	205.318	0.672021	0.13515	4.97242	6.6123e-07	6.56011e-06
PDLIM1	11402.9	-0.261997	0.0526895	-4.97247	6.61054e-07	6.56011e-06
TRIB1	1704.15	0.484571	0.0974997	4.96998	6.69615e-07	6.63935e-06
TMEM50B	4857.81	0.21848	0.0439656	4.96934	6.71825e-07	6.65732e-06
PITX1	1119.51	-0.508686	0.102368	-4.96916	6.72422e-07	6.65929e-06
PSME3IP1	3081.3	-0.251468	0.0506155	-4.9682	6.7577e-07	6.68848e-06
MEPCE	5923.96	-0.214251	0.0431282	-4.96777	6.7727e-07	6.69936e-06
ATP6V1G2-DDX39B	19135	-0.232326	0.0467776	-4.96662	6.81307e-07	6.73531e-06
PPP1R9A	341.399	0.631179	0.127099	4.96604	6.83355e-07	6.75157e-06
ATF7	3891	-0.310911	0.0626172	-4.96526	6.86097e-07	6.77465e-06
ATR	6053.04	-0.265103	0.0533941	-4.96502	6.86931e-07	6.77488e-06
CKB	5185.88	-0.537644	0.108284	-4.96512	6.86595e-07	6.77488e-06
UQCR10	2498.85	-0.265386	0.0534681	-4.96345	6.92536e-07	6.82614e-06
CASTOR2	2072.28	-0.572525	0.115367	-4.96263	6.95457e-07	6.85089e-06
IGF2	1507.33	0.56597	0.114134	4.95884	7.09165e-07	6.98181e-06
CBX5	20800	-0.389543	0.0785941	-4.95639	7.18168e-07	7.06629e-06
C1orf198	3673.4	-0.489025	0.0986714	-4.9561	7.19225e-07	7.07252e-06
RUVBL2	9663.14	-0.305738	0.0616922	-4.95585	7.20144e-07	7.07739e-06
RP11-889I17.2	1511.93	0.563551	0.11372	4.95558	7.21142e-07	7.08304e-06
ADSS1	199.31	-0.636653	0.128557	-4.9523	7.33404e-07	7.19924e-06
CXCR4	42.4461	1.70262	0.344266	4.94566	7.58856e-07	7.44472e-06
AGBL5	6370.77	-0.211098	0.0427128	-4.94226	7.72223e-07	7.57141e-06
MIA2	2430.29	0.257148	0.0520341	4.94192	7.7357e-07	7.58017e-06
MLPH	6184.35	-0.439677	0.0889941	-4.94052	7.79145e-07	7.63033e-06
NR5A2	364.309	-0.619888	0.125562	-4.93693	7.93638e-07	7.76771e-06
GUF1	2215.62	-0.27121	0.054952	-4.93539	7.99891e-07	7.82433e-06
LSM4	5903.45	-0.261661	0.0530521	-4.93215	8.13299e-07	7.95083e-06
TEC	123.75	1.12039	0.227221	4.93083	8.18792e-07	7.99985e-06
FLI1	220.176	-0.60893	0.123519	-4.92985	8.22943e-07	8.03571e-06
RP11-302M6.4	5462.99	0.317152	0.0643511	4.92846	8.28782e-07	8.088e-06
ZNF614	657.626	-0.324347	0.0658199	-4.92779	8.31647e-07	8.11123e-06
EPHA2	36702.5	0.322984	0.0655454	4.92764	8.32297e-07	8.11283e-06
ACHE	241.126	1.25769	0.255241	4.92744	8.33132e-07	8.11624e-06
NLRP3	43.6919	2.25268	0.457261	4.92645	8.37352e-07	8.1526e-06
MINPP1	4102.36	0.313167	0.063588	4.92494	8.43867e-07	8.21124e-06
PRRT2	276.495	-0.93933	0.190757	-4.92421	8.47012e-07	8.23706e-06
WNT6	61.6155	-1.12461	0.228398	-4.92391	8.48309e-07	8.24487e-06
HNRNPA3	37521.4	-0.231057	0.0469325	-4.92318	8.51487e-07	8.27095e-06
SV2A	218.984	0.902198	0.183269	4.9228	8.53136e-07	8.28216e-06
TRIM31	224.622	0.799865	0.162493	4.92245	8.54686e-07	8.29239e-06
CMTR1	4464.28	-0.172454	0.035036	-4.92219	8.55802e-07	8.2984e-06
ATP2A1	202.557	-0.596361	0.121191	-4.92084	8.61737e-07	8.3511e-06
IRAK4	1498.87	0.349856	0.0711104	4.9199	8.65904e-07	8.38663e-06
DLG5	16711.8	0.226994	0.0461391	4.91977	8.66455e-07	8.38711e-06
CHDH	3364.48	-0.65608	0.133371	-4.91922	8.68916e-07	8.40514e-06
RAB40C	1628.7	-0.364234	0.0740445	-4.91912	8.69323e-07	8.40514e-06
CAPNS2	139.66	-0.709652	0.144282	-4.91852	8.7203e-07	8.42643e-06
IL17RC	1092.56	0.36354	0.0739186	4.91811	8.7383e-07	8.43895e-06
DESI1	3992.1	-0.25378	0.0516276	-4.91559	8.85152e-07	8.54335e-06
C8orf82	769.51	-0.418696	0.0851969	-4.91444	8.90352e-07	8.58859e-06
NXN	8567.35	-0.467996	0.0952443	-4.91364	8.9402e-07	8.61899e-06
ERGIC1	24964.7	-0.311831	0.0634676	-4.91323	8.95875e-07	8.62692e-06
TRHDE	493.982	0.533826	0.10865	4.91327	8.9572e-07	8.62692e-06
OTUD6B	2397.53	-0.26129	0.0531903	-4.91235	8.99893e-07	8.66063e-06
CMTM6	12344.7	0.21915	0.0446345	4.90988	9.11322e-07	8.76558e-06
JUNB	721.721	0.688753	0.140311	4.90876	9.16518e-07	8.81048e-06
RP11-986E7.7	140.352	0.850386	0.173316	4.90657	9.26832e-07	8.8994e-06
SMPD1	2223.5	0.568266	0.115816	4.90663	9.26554e-07	8.8994e-06
ACOXL	184.581	-1.10227	0.224704	-4.9054	9.32354e-07	8.93973e-06
LFNG	1165.37	-1.18216	0.240992	-4.90537	9.32503e-07	8.93973e-06
PPHLN1	8019.28	-0.143354	0.0292239	-4.90534	9.32637e-07	8.93973e-06
ZFP36L1	1596	0.517476	0.105497	4.90514	9.33594e-07	8.94378e-06
NGFR	94.1867	1.07638	0.219477	4.90431	9.3757e-07	8.97672e-06
TRIM40	222.326	0.81804	0.166869	4.90227	9.47336e-07	9.06503e-06
STAT1	20409.5	0.217331	0.0443411	4.90135	9.51807e-07	9.10261e-06
TTYH3	19465	-0.510523	0.1042	-4.89944	9.61097e-07	9.18619e-06
PNP	4598.42	0.464419	0.0948242	4.89769	9.69714e-07	9.26326e-06
HK2	897.732	0.745924	0.152306	4.89753	9.70494e-07	9.26542e-06
PUDP	1698.25	-0.246591	0.0503527	-4.89727	9.71761e-07	9.27222e-06
GPATCH2L	3845.38	0.312082	0.0637307	4.89688	9.73694e-07	9.28007e-06
UBL7	3524.18	-0.276005	0.0563625	-4.89697	9.73249e-07	9.28007e-06
UNC5C	714.412	-0.825441	0.168615	-4.89542	9.80971e-07	9.3441e-06
ZP3	1289.96	-0.36923	0.0754553	-4.89336	9.91297e-07	9.43708e-06
ZNF347	2464.13	0.309335	0.0632246	4.89264	9.9493e-07	9.46627e-06
TCF7	2019.79	0.485894	0.099317	4.89236	9.96357e-07	9.47446e-06
RALGAPA2	1178.59	0.412016	0.0842391	4.89103	1.00308e-06	9.52755e-06
S100A10	26528	-0.476975	0.0975193	-4.89109	1.00281e-06	9.52755e-06
NADK2	2445.65	-0.241409	0.0493618	-4.89061	1.00523e-06	9.54257e-06
VPS52	5278.34	-0.178624	0.0365277	-4.8901	1.00784e-06	9.56187e-06
EME2	2499.3	-0.380661	0.077846	-4.88992	1.00877e-06	9.56532e-06
TMEM245	11533.7	-0.327503	0.0669823	-4.8894	1.01144e-06	9.58521e-06
GPR161	141.915	0.972175	0.198846	4.88907	1.01313e-06	9.59573e-06
NF2	18595.6	0.349429	0.0714803	4.88847	1.01622e-06	9.61408e-06
RRAS2	6063.44	0.539284	0.110315	4.88857	1.01573e-06	9.61408e-06
ZNF697	1692.18	0.529741	0.1084	4.8869	1.02438e-06	9.68581e-06
ENOX2	1344.33	0.355962	0.0728483	4.88635	1.02724e-06	9.7074e-06
KLHL29	1265.22	0.423755	0.0867358	4.88559	1.03119e-06	9.73368e-06
MCRIP2	1530.77	-0.593915	0.121563	-4.88564	1.03093e-06	9.73368e-06
DRGX	25.2608	2.36545	0.484256	4.88471	1.03583e-06	9.77197e-06
ATXN7L3B	4478.64	-0.188569	0.0386128	-4.88358	1.04175e-06	9.82229e-06
C14orf39	1409.96	-0.463469	0.0949206	-4.8827	1.04644e-06	9.86095e-06
MGAT1	7594.95	0.156647	0.0320897	4.88154	1.05259e-06	9.91337e-06
SNCB	116.752	1.05994	0.217165	4.88083	1.05639e-06	9.94355e-06
CYLD	1541.43	0.605594	0.124093	4.88016	1.06002e-06	9.97206e-06
USE1	953.31	-0.322017	0.0659983	-4.87918	1.0653e-06	1.00161e-05
MDH2	22615.4	-0.179578	0.0368116	-4.87831	1.06996e-06	1.00543e-05
SLK	13178.3	0.218065	0.0447083	4.8775	1.0744e-06	1.00903e-05
PHACTR2	3412.58	-0.268399	0.0550437	-4.87611	1.08199e-06	1.01559e-05
COA4	6351.28	-0.275073	0.0564493	-4.87292	1.09959e-06	1.03095e-05
SMCO2	41.9363	1.34446	0.275898	4.87302	1.09908e-06	1.03095e-05
CHRNB1	1276.19	0.550574	0.113002	4.87224	1.10341e-06	1.03395e-05
DUSP2	321.609	-1.48999	0.305832	-4.87193	1.10512e-06	1.03498e-05
GRIN2D	673.749	-0.474124	0.0973897	-4.86832	1.12552e-06	1.05349e-05
MRPS34	4255.47	-0.325983	0.0670048	-4.86508	1.14412e-06	1.0703e-05
ZNF267	2282.84	0.309247	0.0635702	4.86466	1.14652e-06	1.07195e-05
KBTBD4	2334.31	-0.239046	0.049154	-4.8632	1.15501e-06	1.07928e-05
NIPSNAP3A	960.155	-0.347613	0.0714888	-4.86249	1.15921e-06	1.0826e-05
ANTXR1	13821.8	-0.504486	0.1039	-4.85548	1.20094e-06	1.12095e-05
PLTP	2355.68	0.298241	0.061471	4.85174	1.22385e-06	1.14169e-05
H2BC4	279.432	0.912007	0.188009	4.85088	1.22916e-06	1.14601e-05
ATG7	7357.16	0.219334	0.0452207	4.85031	1.23269e-06	1.14866e-05
ST3GAL2	5337.21	-0.451353	0.093062	-4.85002	1.23446e-06	1.14967e-05
CRACDL	129.986	-0.80792	0.166628	-4.84864	1.24309e-06	1.15706e-05
RHOU	1296.72	-0.477512	0.0984995	-4.84787	1.24797e-06	1.16095e-05
C22orf23	1051.43	0.407595	0.0841065	4.84618	1.25861e-06	1.1702e-05
RUNDC1	1399.55	0.250794	0.0517523	4.84604	1.25947e-06	1.17035e-05
LMCD1	1422.87	-0.428397	0.0884455	-4.84363	1.27486e-06	1.18399e-05
EMD	8833.23	-0.217564	0.0449396	-4.84126	1.2902e-06	1.19758e-05
GPRC5B	1521.09	0.877308	0.181224	4.84102	1.29173e-06	1.19833e-05
SPATA33	913.359	-0.351598	0.0726326	-4.84077	1.29336e-06	1.19918e-05
OSTF1	1430.09	0.318378	0.0657754	4.84038	1.29593e-06	1.20089e-05
TTC38	995.504	-0.388986	0.0803773	-4.8395	1.30165e-06	1.20553e-05
CUL7	4526.62	-0.280303	0.0579606	-4.83609	1.32419e-06	1.22572e-05
RP11-849H4.2	815.946	-0.365963	0.0757523	-4.83105	1.35817e-06	1.25647e-05
PDE8A	4952.23	0.286256	0.0592611	4.83042	1.36246e-06	1.25975e-05
RP11-514P8.6	4635.97	-0.29971	0.0621627	-4.82139	1.42564e-06	1.31744e-05
STK38L	2197.49	0.320184	0.0664712	4.81688	1.45819e-06	1.34677e-05
ANXA6	5986.99	-0.207989	0.0431805	-4.81673	1.45928e-06	1.34704e-05
ZFYVE1	2145.96	0.284468	0.0590664	4.81608	1.46405e-06	1.3507e-05
PTGES2	3441.88	-0.242544	0.050365	-4.81571	1.46676e-06	1.35244e-05
AVPI1	320.487	-0.459805	0.0954898	-4.81523	1.47031e-06	1.35422e-05
COQ10B	3481.78	0.33385	0.0693316	4.81526	1.47007e-06	1.35422e-05
SPDL1	7025.89	-0.368135	0.0764806	-4.81345	1.48348e-06	1.36561e-05
DYNC2I1	1743.29	-0.297459	0.0618116	-4.81235	1.49164e-06	1.37236e-05
C1QTNF2	17.665	2.38155	0.495105	4.8102	1.50781e-06	1.38647e-05
C2CD2L	1357.15	0.514712	0.107011	4.80992	1.50992e-06	1.38765e-05
MEA1	9465.28	-0.18783	0.0390548	-4.80939	1.51388e-06	1.39053e-05
RCCD1	1202.27	-0.42818	0.0890349	-4.80912	1.51594e-06	1.39165e-05
MAFG	8851.57	0.344853	0.0717195	4.80836	1.52175e-06	1.39622e-05
SUSD6	1319.81	0.490523	0.102023	4.80797	1.52468e-06	1.39813e-05
CSPG5	166.076	0.95393	0.198412	4.80784	1.52572e-06	1.39833e-05
SYCE2	277.037	-0.503566	0.104754	-4.80714	1.53108e-06	1.40247e-05
SLC35C1	1466.62	0.321226	0.0668551	4.80481	1.54896e-06	1.41807e-05
SNRNP25	3224.07	-0.317303	0.0660447	-4.80438	1.55234e-06	1.41961e-05
UPK3BL2	2959.1	-0.282935	0.0588902	-4.80445	1.55177e-06	1.41961e-05
CDH4	82.8943	-1.21805	0.253565	-4.80369	1.55766e-06	1.42369e-05
NIF3L1	2957.59	-0.244515	0.0509058	-4.80328	1.56086e-06	1.42584e-05
ZXDC	4026.62	0.230781	0.048049	4.80302	1.56288e-06	1.42691e-05
ADRA2C	244.163	-0.737729	0.153617	-4.80238	1.56792e-06	1.43073e-05
BEST3	235.182	1.15732	0.241013	4.80189	1.57175e-06	1.43266e-05
CNOT6	4210.77	-0.27628	0.0575345	-4.80199	1.57093e-06	1.43266e-05
GRAMD1C	1039.95	0.50355	0.104932	4.79884	1.59587e-06	1.45378e-05
LUZP1	8523.05	0.21366	0.0445241	4.79874	1.59666e-06	1.45378e-05
RPSA	42219.8	-0.240032	0.0500211	-4.79861	1.5977e-06	1.45393e-05
TPM3	42800.9	0.194382	0.0405216	4.797	1.61061e-06	1.46488e-05
DENND2A	320.767	0.517249	0.107831	4.79687	1.61166e-06	1.46504e-05
STX3	9823.93	0.498531	0.103979	4.79452	1.63069e-06	1.48153e-05
UBA6	5435.13	0.239736	0.0500091	4.79385	1.63614e-06	1.48568e-05
PTK2	16572.1	0.17655	0.0368437	4.79185	1.65248e-06	1.4997e-05
SSBP3	728.401	-0.517648	0.108066	-4.79011	1.66686e-06	1.51194e-05
NRG2	1326	0.306746	0.0640459	4.78947	1.67224e-06	1.51599e-05
ZNF581	2834.72	-0.306412	0.0639991	-4.78775	1.68658e-06	1.52816e-05
SELPLG	79.9392	1.67747	0.350383	4.78753	1.68845e-06	1.52903e-05
ATPAF1	3517.61	-0.302695	0.0632279	-4.78736	1.68992e-06	1.52953e-05
DGKD	9838.65	0.312313	0.0652476	4.78659	1.6964e-06	1.53457e-05
THEMIS2	166.838	0.736116	0.153817	4.78566	1.70427e-06	1.54085e-05
SLC22A4	668.878	0.597079	0.124856	4.78215	1.73426e-06	1.56712e-05
MITD1	2642.81	0.287431	0.0601092	4.78182	1.73715e-06	1.56888e-05
NPR1	45.0802	1.76223	0.368577	4.78116	1.74285e-06	1.57318e-05
CCDC122	587.825	0.365872	0.0765752	4.77795	1.7709e-06	1.59764e-05
IRF2BP1	465.182	-0.604052	0.12644	-4.77738	1.77596e-06	1.60133e-05
SPSB1	3688.53	-0.301285	0.0631015	-4.77461	1.80054e-06	1.62262e-05
TOB2	4220.15	0.281408	0.0589572	4.77309	1.81418e-06	1.63403e-05
ASAH1	2827	0.423006	0.0886452	4.7719	1.82494e-06	1.64284e-05
CREB3	6222.77	0.436155	0.0914999	4.76672	1.87248e-06	1.68472e-05
APOE	5860.35	0.430555	0.0903374	4.76607	1.87851e-06	1.68834e-05
MPI	5601.74	-0.230687	0.0484011	-4.76615	1.87784e-06	1.68834e-05
TLNRD1	1416.23	0.34093	0.0715587	4.76434	1.89475e-06	1.70202e-05
HDAC10	1124.83	-0.48017	0.100797	-4.76374	1.90039e-06	1.70617e-05
SOGA3	378.675	0.72902	0.153106	4.76154	1.92117e-06	1.7239e-05
WSB2	16231.8	-0.171639	0.036049	-4.76126	1.92391e-06	1.72543e-05
MED16	1379.3	-0.355384	0.0746553	-4.76034	1.93269e-06	1.73237e-05
SGSM3	2329.43	-0.354459	0.0744695	-4.75979	1.93796e-06	1.73617e-05
STK11	4130.91	-0.32681	0.0686666	-4.75938	1.94191e-06	1.73877e-05
PTPN18	2499.74	-0.339238	0.0713001	-4.75789	1.95626e-06	1.75069e-05
PSMA8	4099.67	-0.359892	0.0756446	-4.75767	1.95837e-06	1.75164e-05
INPP5K	953.483	-0.432979	0.0910288	-4.7565	1.96978e-06	1.7609e-05
PPM1L	1731.82	-0.501772	0.105558	-4.75353	1.99892e-06	1.78599e-05
CDS1	1138.12	-0.443498	0.0933903	-4.74886	2.04564e-06	1.82676e-05
CSF2	13.1072	3.04143	0.640748	4.74668	2.06785e-06	1.84561e-05
RGL1	230.246	0.653777	0.137894	4.74114	2.12519e-06	1.89578e-05
PDX1	235.985	-0.737964	0.155759	-4.73786	2.15991e-06	1.92572e-05
MACROD2	111.337	0.842931	0.177946	4.737	2.16901e-06	1.9328e-05
GRAMD4	1798.01	0.292096	0.0616706	4.7364	2.17551e-06	1.93756e-05
ANKRD29	45.8215	1.33766	0.282577	4.73377	2.20385e-06	1.96176e-05
PICALM	22221.1	0.304786	0.0644114	4.73187	2.22457e-06	1.97914e-05
COL4A5	212.721	-0.681402	0.144019	-4.73134	2.23039e-06	1.98327e-05
PPP1R18	7741.05	0.449428	0.0950051	4.73056	2.23899e-06	1.98986e-05
AP1S2	1111.33	0.322641	0.0682475	4.72751	2.27292e-06	2.01894e-05
EVI2B	115.582	0.972426	0.205826	4.7245	2.30686e-06	2.04799e-05
RP11-97O12.7	5519.03	-0.221375	0.0468642	-4.72375	2.31532e-06	2.05441e-05
BARX1	1578.1	-0.376344	0.0796882	-4.72271	2.32728e-06	2.06394e-05
RHBDF2	4170.34	0.302763	0.064127	4.7213	2.3434e-06	2.07713e-05
CAPG	5619.77	0.285862	0.0605952	4.71756	2.38684e-06	2.11451e-05
PLCXD1	2290.68	-0.477309	0.101267	-4.71335	2.43673e-06	2.15757e-05
LRRN2	258.816	0.843069	0.178879	4.71308	2.44005e-06	2.15936e-05
AP1AR	1949.04	0.286062	0.0607122	4.71178	2.45567e-06	2.17204e-05
TNFRSF10A	1437.39	0.454955	0.096566	4.71133	2.461e-06	2.1756e-05
FBXO6	2037.83	-0.258404	0.0548496	-4.71112	2.46353e-06	2.17669e-05
DLX2	309.503	-1.016	0.215687	-4.71051	2.47103e-06	2.18216e-05
HERC6	51.9472	1.26829	0.269338	4.70894	2.49008e-06	2.19782e-05
TMEM254	2066.07	-0.249562	0.0530038	-4.70838	2.49689e-06	2.20267e-05
SLC4A2	24503	-0.310042	0.0658581	-4.70772	2.50502e-06	2.20867e-05
PRR35	46.991	-1.81222	0.384973	-4.7074	2.50895e-06	2.21009e-05
UFL1	2467.21	-0.25599	0.0543806	-4.70738	2.50927e-06	2.21009e-05
HS3ST1	64.5903	0.988952	0.210124	4.70652	2.51986e-06	2.21825e-05
FOXRED2	4085.33	-0.245903	0.0522553	-4.70579	2.52887e-06	2.22501e-05
COL7A1	6475.92	0.511817	0.108801	4.70416	2.54918e-06	2.24169e-05
SNED1	1489.48	-0.344805	0.0733253	-4.7024	2.57116e-06	2.25984e-05
TSPAN12	56.8221	1.53843	0.327255	4.70102	2.58863e-06	2.27399e-05
UBE2V1	15525.6	-0.163616	0.0348155	-4.69951	2.60786e-06	2.28969e-05
PSMD10	5893.89	-0.258251	0.0549555	-4.69928	2.61085e-06	2.29111e-05
COQ3	904.919	-0.370583	0.0788642	-4.69901	2.61428e-06	2.29292e-05
KIAA1522	6894.31	-0.469612	0.0999944	-4.69638	2.64811e-06	2.32137e-05
CAMTA2	2390.66	0.353337	0.0752627	4.69472	2.66978e-06	2.33914e-05
PSMB6	9264.76	-0.281915	0.0600804	-4.69229	2.70167e-06	2.36584e-05
RP3-468K18.5	3192.16	-0.286078	0.0609744	-4.69177	2.70848e-06	2.37056e-05
C6orf62	17493.1	0.205255	0.0437507	4.69148	2.71235e-06	2.3727e-05
PXK	2597.88	-0.438743	0.0935437	-4.69024	2.72881e-06	2.38585e-05
CDKN2C	3209.49	-0.504386	0.107559	-4.68941	2.73991e-06	2.39373e-05
SPPL2B	2440.36	-0.384796	0.0820574	-4.68935	2.74068e-06	2.39373e-05
TMLHE	3034.53	-0.256101	0.0546341	-4.68756	2.76476e-06	2.41248e-05
USP18	630.554	0.40612	0.0866382	4.68754	2.76504e-06	2.41248e-05
MITF	1092.88	0.447537	0.0954788	4.68729	2.76849e-06	2.41423e-05
TNFAIP8L3	120.81	1.33232	0.284335	4.68576	2.78929e-06	2.4311e-05
SPOCK2	502.222	-0.475398	0.101468	-4.68523	2.79649e-06	2.43611e-05
TM4SF1	78975.8	0.284875	0.0608272	4.68336	2.82213e-06	2.45716e-05
KLHL7	3067.28	0.237559	0.0507277	4.68302	2.82677e-06	2.45946e-05
NBPF15	8814.94	0.245031	0.052324	4.68295	2.82775e-06	2.45946e-05
TBXAS1	520.373	0.451062	0.0963222	4.68285	2.82918e-06	2.45946e-05
PLEKHO1	414.854	0.60767	0.12982	4.68087	2.85655e-06	2.48196e-05
LYRM7	2195.83	-0.267941	0.0572513	-4.68008	2.86767e-06	2.49033e-05
TMEM184C	3072.65	-0.22946	0.0490309	-4.6799	2.87011e-06	2.49115e-05
YBX2	1454.21	-0.703246	0.150334	-4.67791	2.89819e-06	2.51422e-05
MELTF	1097.12	0.668784	0.143019	4.67619	2.92259e-06	2.53407e-05
TEAD2	1132.1	-0.460361	0.0984755	-4.67488	2.9412e-06	2.54889e-05
TMEM41B	10640.2	0.317385	0.0678962	4.67455	2.94594e-06	2.55168e-05
MSANTD3-TMEFF1	7366.01	0.301502	0.0645199	4.673	2.96829e-06	2.56874e-05
NFIX	6012.87	-0.486001	0.104005	-4.67287	2.97025e-06	2.56874e-05
SNTA1	649.866	0.478181	0.102331	4.6729	2.96982e-06	2.56874e-05
CTTN	53668.3	0.207641	0.0444381	4.67259	2.97421e-06	2.57083e-05
UPK3BL1	3550.86	-0.282624	0.0605336	-4.66887	3.02857e-06	2.61647e-05
PSTPIP2	146.185	1.32408	0.283692	4.66731	3.05167e-06	2.63506e-05
TMEM33	4172.76	0.37521	0.0804044	4.66654	3.0631e-06	2.64356e-05
BMX	534.326	-0.470872	0.100924	-4.66563	3.07675e-06	2.65261e-05
SLC35D2	1927.96	-0.288861	0.061912	-4.66566	3.07626e-06	2.65261e-05
MAP4K4	10678.3	0.224498	0.0481242	4.66496	3.08671e-06	2.65982e-05
FEM1A	3334.18	-0.209169	0.0448561	-4.66311	3.1147e-06	2.68256e-05
PRRC2C	17526.8	0.31149	0.0668187	4.66172	3.13578e-06	2.69932e-05
RNASEH2A	3149.1	-0.333636	0.0715823	-4.66087	3.14872e-06	2.70906e-05
BRD8	5656.46	-0.271776	0.058345	-4.6581	3.19149e-06	2.74445e-05
FKBP1A	44208.5	0.453626	0.0974059	4.65707	3.20741e-06	2.75672e-05
CDK8	2050.54	0.327119	0.0702705	4.65514	3.23767e-06	2.7813e-05
ALAD	567.819	-0.377667	0.0811328	-4.65493	3.2409e-06	2.78265e-05
PRXL2C	1586.79	0.419971	0.090282	4.65177	3.29093e-06	2.82416e-05
APOL2	3094.26	0.55201	0.118685	4.65107	3.30216e-06	2.83233e-05
THSD8	3151.77	-0.334697	0.0719657	-4.65079	3.30671e-06	2.83478e-05
DHX29	4716.03	-0.223105	0.047973	-4.65063	3.30915e-06	2.83542e-05
PKP3	2362.58	-0.477964	0.102804	-4.64926	3.33135e-06	2.85298e-05
RP11-240L7.5	1726.85	-0.313345	0.0674007	-4.64899	3.33566e-06	2.85517e-05
SIAE	2879.53	-0.299294	0.0643797	-4.64889	3.33732e-06	2.85517e-05
RP11-483F11.9	10381.9	-0.210195	0.0452246	-4.6478	3.35501e-06	2.86883e-05
UBE2Q1	8472.6	0.231279	0.0497812	4.6459	3.3859e-06	2.89377e-05
RPL3	51772.4	-0.222194	0.0478338	-4.64513	3.39854e-06	2.90309e-05
USP10	6880.29	-0.157882	0.0339932	-4.64452	3.40865e-06	2.91024e-05
CEBPD	82.2431	1.08126	0.232825	4.64412	3.41537e-06	2.91448e-05
NDFIP2	3363.86	0.23188	0.0499405	4.64312	3.43185e-06	2.92706e-05
SOX12	2864.39	-0.440401	0.0949458	-4.63845	3.51031e-06	2.99245e-05
TIMELESS	8024.85	-0.430897	0.0929053	-4.63802	3.51765e-06	2.99717e-05
CLINT1	9503.75	0.232571	0.0501585	4.63672	3.53987e-06	3.01457e-05
TFAP2C	263.114	0.630314	0.136002	4.6346	3.57632e-06	3.04406e-05
MAP3K10	14725	0.444906	0.0960794	4.63061	3.64598e-06	3.1002e-05
RP11-314N13.10	44521.7	0.450978	0.0973904	4.63063	3.64563e-06	3.1002e-05
NKX6-2	1254.86	-0.417757	0.0902572	-4.62852	3.68296e-06	3.13005e-05
RAB6A	14683.1	0.286381	0.0619418	4.62338	3.77529e-06	3.20688e-05
PRDM16	2024.71	-0.401113	0.0867834	-4.622	3.80061e-06	3.22675e-05
RARS2	4006.62	0.232345	0.0502909	4.62001	3.8372e-06	3.25616e-05
STAG3	896.388	-0.43246	0.0936345	-4.61859	3.8635e-06	3.27682e-05
AXL	35063.1	-0.260243	0.056349	-4.61841	3.86683e-06	3.27713e-05
NUDCD1	4521.48	0.226793	0.0491079	4.61826	3.86975e-06	3.27713e-05
TXN	11789.6	0.29332	0.0635132	4.61826	3.8697e-06	3.27713e-05
EID3	2151.57	0.256359	0.0555366	4.61603	3.91149e-06	3.3108e-05
VWA5A	206.299	-0.784712	0.170005	-4.61582	3.91555e-06	3.31257e-05
LARS2	1927.42	-0.241625	0.0523558	-4.61506	3.92976e-06	3.3229e-05
SEPTIN10	10668.4	0.203811	0.0441778	4.61342	3.96103e-06	3.34765e-05
FBXO48	209.272	0.581189	0.126	4.6126	3.97658e-06	3.35909e-05
TANK	1927.08	0.344123	0.0746131	4.6121	3.98615e-06	3.36548e-05
IER3	7430.98	0.390959	0.0847816	4.61137	4.00032e-06	3.37574e-05
WWC3	2674.95	0.284927	0.0617952	4.61083	4.01067e-06	3.38276e-05
CLEC16A	2784.57	0.223775	0.0485371	4.6104	4.0189e-06	3.38799e-05
GOLGA8H	434.038	0.469454	0.101842	4.60963	4.03377e-06	3.39882e-05
SLC1A4	1567.82	0.644088	0.13973	4.60952	4.03608e-06	3.39905e-05
TCEA3	578.803	-0.629316	0.13661	-4.60666	4.09189e-06	3.44432e-05
CCDC97	2259.43	-0.298391	0.0647829	-4.60601	4.10465e-06	3.45332e-05
CPPED1	492.852	0.511584	0.111104	4.60456	4.13348e-06	3.47582e-05
EID2	7736.05	-0.280886	0.0610304	-4.60239	4.17661e-06	3.50868e-05
MORN1	1412.99	-0.316871	0.0688493	-4.60239	4.17676e-06	3.50868e-05
NR2F2	4462.82	0.229723	0.0499423	4.59977	4.22964e-06	3.55133e-05
CHMP2B	2626.87	0.408517	0.0888463	4.59802	4.26521e-06	3.5794e-05
IL23A	65.9944	1.04173	0.226617	4.59688	4.28856e-06	3.59718e-05
PRRX2	169.437	-0.690833	0.150288	-4.59674	4.29155e-06	3.59788e-05
PA2G4	24117.1	-0.184819	0.0402077	-4.59661	4.29418e-06	3.59829e-05
AMZ1	26631.6	0.26777	0.0582683	4.59547	4.31784e-06	3.6163e-05
ADRB1	762.399	0.33756	0.0734683	4.59464	4.33507e-06	3.62891e-05
ESYT2	13156.7	0.191687	0.0417357	4.59288	4.37169e-06	3.65774e-05
LDB1	7078.21	-0.23432	0.0510285	-4.59196	4.3911e-06	3.67213e-05
[truncated: 14,718 more rows]

## Sheet: deseqresult_HOXB6B8_Ctrl
Genes	baseMean	log2FoldChange	lfcSE	stat	pvalue	padj
LAMC2	17064.6	2.56264	0.0805052	31.832	2.33625e-222	3.90551e-218
CTSV	4101.28	1.53016	0.0713283	21.4524	4.34049e-102	3.628e-98
TMEM132A	6725.63	1.00315	0.0470808	21.307	9.78191e-101	5.45081e-97
DKK1	17949.7	-1.07794	0.0520142	-20.724	2.10344e-95	8.79078e-92
TIMP2	8185.31	1.09095	0.0566348	19.263	1.09911e-82	3.67478e-79
CLDN1	6391.09	2.03131	0.106563	19.0621	5.20952e-81	1.45146e-77
CTSS	566.53	3.78506	0.207327	18.2565	1.83862e-74	4.39088e-71
HOXB8	973.766	-1.36364	0.0748852	-18.2098	4.31593e-74	9.01868e-71
HHIPL2	448.501	-2.04692	0.118969	-17.2055	2.41674e-66	4.48897e-63
CD82	4939.76	1.74949	0.103182	16.9554	1.75644e-64	2.93625e-61
MATN2	1259.43	2.64239	0.158039	16.7199	9.39351e-63	1.42756e-59
PTX3	1221.54	2.64606	0.159659	16.5732	1.08926e-61	1.51743e-58
EBI3	395.913	3.3507	0.205838	16.2784	1.40537e-59	1.8072e-56
KCTD20	7416.15	-0.690851	0.0437035	-15.8077	2.75406e-56	3.28855e-53
GPALPP1	1002.87	-1.08345	0.068581	-15.7982	3.20286e-56	3.56948e-53
LPCAT2	4857.06	-0.734447	0.0465544	-15.7761	4.54495e-56	4.74862e-53
MARCHF4	1839.21	2.11905	0.136055	15.575	1.07691e-54	1.05898e-51
CASP4	2623.09	1.71143	0.109936	15.5675	1.20964e-54	1.12342e-51
CADM4	274.649	1.90219	0.122264	15.558	1.40436e-54	1.23561e-51
ANO9	3251.65	1.97141	0.127661	15.4426	8.46831e-54	7.07824e-51
ARNTL2	16274.1	1.04226	0.0682311	15.2754	1.11607e-52	8.88447e-50
ACE	295.221	-2.76351	0.18167	-15.2117	2.95577e-52	2.24598e-49
SPNS2	1910.69	2.18556	0.147071	14.8606	5.9395e-50	4.31698e-47
CLDN4	6121.41	1.31729	0.0901071	14.6192	2.11912e-48	1.47606e-45
MYH15	1396.46	1.5288	0.105883	14.4386	2.95742e-47	1.97757e-44
CTD-2501B8.1	190.181	-2.8245	0.196457	-14.3772	7.19903e-47	4.6287e-44
MET	24887.9	0.899047	0.0635879	14.1387	2.19451e-45	1.35873e-42
CTSA	13425.7	0.718079	0.0512894	14.0005	1.54725e-44	9.23764e-42
MARCHF6	10842.3	-0.548777	0.0396423	-13.8432	1.39795e-43	8.05847e-41
NFKBIE	2817.3	1.1958	0.0865112	13.8225	1.86403e-43	1.0387e-40
SNX8	7726.47	0.586685	0.0426501	13.7558	4.70264e-43	2.53594e-40
CEP295NL	813.802	1.1514	0.0841218	13.6873	1.20951e-42	6.31857e-40
NAV2	6925.36	1.05592	0.0771623	13.6844	1.25834e-42	6.37443e-40
ZNF219	709.708	1.27788	0.0946792	13.4969	1.63009e-41	8.01476e-39
VEPH1	1283.53	2.57021	0.190504	13.4916	1.75286e-41	8.37214e-39
SQSTM1	92353.6	1.00781	0.0752457	13.3936	6.58769e-41	3.05907e-38
LGALS3BP	11623.1	0.822071	0.061546	13.357	1.07792e-40	4.87015e-38
CD74	1148.46	1.08167	0.0810182	13.351	1.16914e-40	5.14327e-38
S100A3	923.97	1.1722	0.087867	13.3406	1.34291e-40	5.75628e-38
ERAP2	3031.78	0.99102	0.0744028	13.3197	1.77888e-40	7.43438e-38
SPARC	2895.83	-1.7561	0.132293	-13.2743	3.26469e-40	1.33112e-37
CSTB	10065.1	0.880342	0.0665047	13.2373	5.34404e-40	2.12705e-37
ACADSB	1149.86	-0.961607	0.0727553	-13.217	6.99978e-40	2.72129e-37
MYPN	13486.7	0.684862	0.0519693	13.1782	1.17177e-39	4.45193e-37
BIRC3	24942.8	1.22884	0.0935448	13.1364	2.03693e-39	7.56696e-37
BTN2A2	710.079	1.59614	0.122015	13.0815	4.20107e-39	1.52672e-36
SMARCD3	1017.42	-0.985837	0.0756598	-13.0299	8.27647e-39	2.94378e-36
ULK1	7029.57	1.40939	0.108568	12.9816	1.55571e-38	5.4181e-36
MRNIP	48491.2	1.05498	0.0813137	12.9742	1.71486e-38	5.85048e-36
MMP9	146.612	3.99964	0.309485	12.9235	3.31576e-38	1.10859e-35
CD276	7165.63	0.640496	0.0499826	12.8144	1.36234e-37	4.46552e-35
PLIN2	2925.42	0.914865	0.0718525	12.7325	3.89926e-37	1.25354e-34
EHD1	16402.9	0.824194	0.0650493	12.6703	8.63748e-37	2.72439e-34
ANKRD33B	4169.57	0.933549	0.0739033	12.632	1.40594e-36	4.35241e-34
TGFBI	22592.3	-0.960318	0.0760962	-12.6198	1.64257e-36	4.99253e-34
LAYN	1832.31	0.957489	0.0765693	12.5049	7.02074e-36	2.09582e-33
LHFPL6	2368.28	0.963026	0.0771512	12.4823	9.32177e-36	2.7339e-33
RELB	1838.78	1.26397	0.101401	12.4651	1.1574e-35	3.33592e-33
IRF1	2377.01	1.13831	0.0915991	12.4271	1.86342e-35	5.27979e-33
WNT4	278.4	1.99001	0.160488	12.3997	2.62228e-35	7.30612e-33
ABL2	8638.72	1.03759	0.0837675	12.3865	3.09174e-35	8.4729e-33
GCH1	304.43	1.5159	0.122407	12.3841	3.1876e-35	8.5947e-33
IKBKE	542.734	1.13301	0.0918713	12.3326	6.04564e-35	1.60421e-32
TXNRD1	73452.4	0.683546	0.0554718	12.3224	6.86191e-35	1.79235e-32
OAS3	6803.88	0.712859	0.0579202	12.3076	8.24342e-35	2.12008e-32
GNA15	1162.46	0.892338	0.0726526	12.2823	1.12797e-34	2.85702e-32
WT1	1630.6	-1.03469	0.0844863	-12.2468	1.74797e-34	4.36132e-32
SERPINB9	487.713	1.25459	0.102583	12.23	2.14921e-34	5.28358e-32
N4BP3	621.856	1.09731	0.0900781	12.1818	3.88688e-34	9.38914e-32
SNX21	2632.23	1.02516	0.0841618	12.1809	3.93157e-34	9.38914e-32
ARSI	3591.18	0.851413	0.0699811	12.1663	4.69735e-34	1.10599e-31
FMNL3	5771.21	0.497018	0.0408596	12.1641	4.8301e-34	1.12146e-31
VEGFC	2774.79	0.906589	0.0752353	12.05	1.93847e-33	4.43911e-31
NPC2	4470.03	0.731684	0.0610492	11.9852	4.25032e-33	9.60169e-31
GLMP	4297.13	0.963247	0.0805674	11.9558	6.05543e-33	1.34972e-30
RAB29	2170.43	0.957166	0.0801962	11.9353	7.74654e-33	1.70393e-30
SIK1B	2019.11	1.20391	0.101471	11.8646	1.80714e-32	3.92337e-30
FAM210B	547.494	-1.08478	0.092047	-11.785	4.66184e-32	9.99129e-30
IFIT3	1340.5	0.926732	0.0787265	11.7715	5.47243e-32	1.15801e-29
TMEM171	516.393	1.44383	0.122798	11.7577	6.4444e-32	1.34664e-29
SIK1	2566.05	1.18976	0.101221	11.7541	6.72787e-32	1.38852e-29
GPX3	3822.42	3.10424	0.264493	11.7365	8.28103e-32	1.68822e-29
PGM2L1	2596.97	0.702499	0.0599378	11.7205	1.00125e-31	2.01662e-29
PLAU	73321.6	1.1161	0.0956872	11.6641	1.94445e-31	3.86969e-29
QSOX1	18008.7	0.473306	0.0407483	11.6154	3.44332e-31	6.714e-29
STRIP2	1653.14	1.59619	0.137423	11.6151	3.454e-31	6.714e-29
PIK3CD	3609.37	1.12266	0.0971224	11.5592	6.63249e-31	1.27443e-28
EPHB2	12527.6	0.579374	0.050533	11.4653	1.97135e-30	3.74489e-28
TMEM159	1314.44	1.56429	0.136549	11.4559	2.19765e-30	4.12789e-28
BTN3A2	644.601	1.29794	0.11355	11.4306	2.94127e-30	5.46325e-28
IL32	3560.7	3.22558	0.282238	11.4286	3.00922e-30	5.52803e-28
SMURF1	9849.49	0.448977	0.0395149	11.3622	6.44842e-30	1.17172e-27
B4GALNT1	6509.05	0.707372	0.0622834	11.3573	6.82006e-30	1.22592e-27
BACE2	1910.19	0.793291	0.0700408	11.3261	9.74242e-30	1.7326e-27
MGAT4B	15298	0.473361	0.0418526	11.3102	1.16839e-29	2.05599e-27
STX11	336.946	1.93233	0.171158	11.2897	1.47546e-29	2.5693e-27
PPP1R1B	158.605	-2.81081	0.249083	-11.2846	1.56332e-29	2.69422e-27
KCND1	583.669	0.887736	0.078843	11.2595	2.0784e-29	3.54536e-27
ARHGEF28	6211.28	0.499358	0.0443581	11.2574	2.12892e-29	3.59487e-27
GALNT6	953.884	1.22032	0.108448	11.2526	2.24846e-29	3.75876e-27
UBE2L6	766.007	1.30562	0.116472	11.2097	3.65298e-29	6.04622e-27
NFKB2	9201.16	0.96573	0.0863279	11.1868	4.73363e-29	7.75805e-27
TDRD7	1744.94	0.555958	0.0498594	11.1505	7.1203e-29	1.15563e-26
BTN3A1	852.922	1.13605	0.102168	11.1194	1.00897e-28	1.62182e-26
ENPP4	1051.29	0.906761	0.0815536	11.1186	1.01873e-28	1.62191e-26
PPP3CA	3317.95	0.510028	0.0459285	11.1048	1.18866e-28	1.87461e-26
NFKBIA	4994.74	0.919316	0.0831927	11.0504	2.18124e-28	3.40783e-26
SMAP1	5178.12	0.470645	0.0429215	10.9652	5.61528e-28	8.69172e-26
CD83	1466.81	1.18688	0.108757	10.9132	9.97114e-28	1.52924e-25
TAPBP	17771.2	0.452648	0.041497	10.908	1.056e-27	1.60483e-25
SOD2	23445.5	0.642668	0.0593294	10.8322	2.42259e-27	3.6485e-25
COL1A1	2799.48	-1.42205	0.131606	-10.8054	3.24634e-27	4.84545e-25
TAP1	9429.58	1.27723	0.11839	10.7883	3.9075e-27	5.78068e-25
CRY1	5160.95	0.542946	0.0504425	10.7637	5.10984e-27	7.49309e-25
HOXC12	309.678	-2.48522	0.230975	-10.7597	5.33289e-27	7.75216e-25
MMP7	278.096	1.41859	0.131869	10.7575	5.46206e-27	7.87149e-25
TLCD4	207.34	1.68176	0.15647	10.7481	6.04652e-27	8.63928e-25
HSD17B14	902.643	1.41118	0.131697	10.7154	8.61956e-27	1.22113e-24
KCNIP3	1058.64	1.13424	0.10621	10.6792	1.27313e-26	1.78847e-24
ITGAM	231.358	1.81828	0.170387	10.6715	1.3837e-26	1.92761e-24
ANPEP	34296	0.618974	0.0580487	10.663	1.51615e-26	2.09466e-24
NAV3	803.484	1.61104	0.151138	10.6594	1.57644e-26	2.16011e-24
SPAG9	33419.3	0.859867	0.0809264	10.6253	2.27293e-26	3.08915e-24
TLR6	936.404	0.910528	0.0857116	10.6232	2.32544e-26	3.13504e-24
RBM8A	11225.7	-0.46156	0.0434671	-10.6186	2.44162e-26	3.26532e-24
BOD1	6556.74	0.527224	0.0497854	10.5899	3.31851e-26	4.40282e-24
FAM102A	28109.3	0.582321	0.0550428	10.5794	3.71213e-26	4.88627e-24
AMPD3	1963.33	1.3977	0.132168	10.5752	3.88357e-26	5.07201e-24
ADAM8	400.854	1.75228	0.166047	10.5529	4.92378e-26	6.38068e-24
PPP2R1B	8224.04	0.435826	0.0413021	10.5522	4.96462e-26	6.38411e-24
DNTTIP1	4296.46	1.21715	0.115388	10.5483	5.17301e-26	6.55131e-24
TCTN1	893.317	-0.618405	0.0586249	-10.5485	5.16132e-26	6.55131e-24
APOL1	1257.61	1.26268	0.120035	10.5192	7.04378e-26	8.85344e-24
IFIH1	1684.08	1.1683	0.111689	10.4603	1.31488e-25	1.64036e-23
TMC5	349.988	1.74878	0.167384	10.4477	1.50154e-25	1.85936e-23
BICDL1	1065.8	0.870212	0.0833092	10.4456	1.5352e-25	1.88706e-23
EPB41	2820.32	1.07692	0.103457	10.4093	2.24814e-25	2.74322e-23
PHLDA3	777.18	0.86984	0.0835936	10.4056	2.33831e-25	2.83257e-23
GBP2	186.019	3.01235	0.290166	10.3815	3.01067e-25	3.62081e-23
TTC7A	2000.82	0.65096	0.0628047	10.3648	3.58366e-25	4.27915e-23
PSMB9	11349.6	1.19787	0.115585	10.3635	3.63317e-25	4.3075e-23
TNFRSF9	257.682	3.69182	0.357063	10.3394	4.67363e-25	5.50204e-23
ZMIZ2	13649.6	0.623213	0.0602857	10.3376	4.76073e-25	5.56539e-23
HLA-E	12714.7	1.10243	0.106656	10.3363	4.82913e-25	5.60615e-23
SFRP4	5060.96	-0.539803	0.0522852	-10.3242	5.47672e-25	6.31409e-23
F2RL2	470.946	1.74344	0.168926	10.3207	5.6791e-25	6.50257e-23
MYLK	2028.04	0.679598	0.0658648	10.3181	5.83811e-25	6.63916e-23
MPP1	11563.4	0.506726	0.0491168	10.3167	5.91975e-25	6.68652e-23
TLR1	1217.93	0.974213	0.0947973	10.2768	8.96591e-25	1.00593e-22
CD24	2954.95	-2.11968	0.206354	-10.272	9.42027e-25	1.04986e-22
PROS1	2448.14	1.73697	0.169254	10.2625	1.03983e-24	1.15118e-22
SLC36A1	1901.12	0.955498	0.0931931	10.2529	1.14871e-24	1.26335e-22
EPDR1	4960.92	-0.546864	0.0533596	-10.2486	1.2001e-24	1.31124e-22
SYTL2	15574.7	0.498395	0.048635	10.2477	1.21231e-24	1.31598e-22
HLA-B	8382.28	1.52754	0.14927	10.2334	1.40454e-24	1.51482e-22
TFCP2L1	183.332	-1.67573	0.164081	-10.2128	1.73838e-24	1.86285e-22
HDAC9	2082.8	0.777493	0.0762611	10.1951	2.08434e-24	2.21935e-22
TTC12	1203.74	-0.613754	0.0602261	-10.1908	2.17909e-24	2.30557e-22
SLC41A2	2180.67	1.35382	0.132878	10.1884	2.23401e-24	2.3488e-22
SLC52A3	768.055	0.704228	0.069185	10.1789	2.4628e-24	2.57316e-22
GATM	453.303	1.06614	0.105036	10.1503	3.30426e-24	3.43089e-22
ARPC1B	13164	0.553086	0.05457	10.1353	3.85042e-24	3.9733e-22
TNIP1	9115.39	0.883561	0.0872563	10.1261	4.23395e-24	4.34227e-22
QPCT	245.449	1.97961	0.195782	10.1113	4.92115e-24	5.01627e-22
RAB3IP	2487.85	0.92786	0.0921496	10.0691	7.57022e-24	7.66978e-22
MSRB3	8230.07	0.441128	0.0438525	10.0594	8.35409e-24	8.41297e-22
RYR1	2765.89	-0.725661	0.0723351	-10.0319	1.10333e-23	1.10445e-21
PARP14	7532.76	0.439899	0.0438856	10.0238	1.19845e-23	1.19252e-21
B3GAT2	3838.52	0.486755	0.0485973	10.0161	1.29518e-23	1.28116e-21
STAC	2878.43	0.832838	0.0831786	10.0127	1.34108e-23	1.31876e-21
VGLL4	4174.08	0.518117	0.0518832	9.9862	1.75167e-23	1.71244e-21
DRAM1	1951.78	0.684893	0.0687181	9.96671	2.1318e-23	2.07193e-21
GRN	9662.87	0.974274	0.0978276	9.95909	2.30156e-23	2.224e-21
RIPOR1	7567.14	0.562425	0.0566096	9.93514	2.92755e-23	2.81263e-21
GFM1	14244.5	-0.66952	0.0675258	-9.91502	3.58186e-23	3.4216e-21
HMGXB3	10421.5	0.572222	0.0578679	9.88841	4.67386e-23	4.43937e-21
DISP2	4861.41	1.60379	0.162323	9.88029	5.06867e-23	4.78717e-21
TNFRSF14	1142.81	1.09591	0.110976	9.87521	5.3322e-23	5.00778e-21
TCN2	429.247	1.61913	0.164101	9.86664	5.80773e-23	5.4239e-21
IQGAP2	546.253	1.59836	0.162026	9.86484	5.9128e-23	5.49135e-21
APLP2	95781.7	0.513694	0.0522644	9.82875	8.4662e-23	7.8193e-21
APOE	5860.35	0.886094	0.090208	9.8228	8.98164e-23	8.24979e-21
PLEKHA2	820.506	0.937972	0.0955501	9.81655	9.55618e-23	8.72954e-21
DOCK4	1450.84	1.27735	0.130503	9.78787	1.2694e-22	1.15329e-20
HLA-C	11029	1.02894	0.105205	9.78036	1.36729e-22	1.23551e-20
OCIAD2	2368.55	0.736473	0.075341	9.77521	1.43863e-22	1.29298e-20
ARHGAP31	2720.86	0.842424	0.0862267	9.76988	1.51633e-22	1.35554e-20
FARP2	5447.65	0.484501	0.0496033	9.76751	1.55214e-22	1.38017e-20
RP11-834C11.12	7991.25	-0.481224	0.0494502	-9.73149	2.21323e-22	1.95759e-20
RASEF	834.539	0.805876	0.0829615	9.71386	2.63187e-22	2.3093e-20
SLC15A3	576.777	1.46205	0.150516	9.7136	2.63849e-22	2.3093e-20
ACSS1	2023.42	-0.878192	0.090547	-9.69875	3.05214e-22	2.65742e-20
PRRG4	183.427	1.94138	0.20103	9.65715	4.58459e-22	3.97101e-20
AMMECR1	3753.05	0.58626	0.060733	9.65308	4.77026e-22	4.11054e-20
SAMD9L	231.344	2.23544	0.232141	9.62969	5.99087e-22	5.13586e-20
MIA3	5055.6	-0.417624	0.0434574	-9.60997	7.25706e-22	6.1896e-20
CCNYL1	7659.29	0.822917	0.085638	9.60925	7.30788e-22	6.20131e-20
TRIM21	2591.55	0.520414	0.0541674	9.60752	7.43185e-22	6.27466e-20
GBP3	809.068	2.30144	0.240188	9.58182	9.53508e-22	8.00995e-20
RP1-130H16.18	2019.31	1.23944	0.129604	9.56332	1.14038e-21	9.5319e-20
HVCN1	788.574	-0.62902	0.0658346	-9.55456	1.2411e-21	1.03222e-19
LHFPL2	4997.17	0.985662	0.103184	9.55246	1.26654e-21	1.04815e-19
ITGA5	22333.2	1.10837	0.116273	9.5325	1.53542e-21	1.26441e-19
TRIM8	3619.15	0.619426	0.0650151	9.52742	1.61248e-21	1.32136e-19
PAPSS2	3012.51	1.1885	0.125075	9.50233	2.0524e-21	1.67366e-19
NCEH1	29462.6	0.958712	0.100907	9.50098	2.07925e-21	1.68732e-19
SUSD3	186.021	-1.67674	0.176973	-9.47458	2.67844e-21	2.16307e-19
CHPF	930.088	1.09327	0.115503	9.46532	2.92655e-21	2.35207e-19
FAS	1085.35	1.02351	0.108315	9.44936	3.40909e-21	2.72678e-19
SERPINA3	137.132	1.59741	0.169184	9.44182	3.6635e-21	2.91632e-19
ZSWIM4	754.057	0.943586	0.100207	9.41634	4.67073e-21	3.7005e-19
AC025263.3	1078.82	0.816915	0.0868385	9.40729	5.09081e-21	3.99545e-19
CCL5	393.312	3.35766	0.356917	9.4074	5.08545e-21	3.99545e-19
STAP2	523.386	1.4643	0.156094	9.38089	6.54164e-21	5.11012e-19
CSF1	29603.4	0.56994	0.0608794	9.36179	7.83934e-21	6.09536e-19
HAS3	7721.52	0.893946	0.0956811	9.34297	9.36676e-21	7.24926e-19
TNIP2	4106.4	0.598994	0.0641763	9.33358	1.02353e-20	7.88495e-19
RNF19B	4214.23	0.666079	0.0714075	9.32786	1.08029e-20	8.28402e-19
SPATS2L	32274.7	-0.464035	0.0497739	-9.32286	1.13245e-20	8.64439e-19
AASDHPPT	6151.69	-0.431106	0.0464247	-9.28612	1.60009e-20	1.21585e-18
HEXB	18231.2	0.497257	0.0536587	9.26703	1.91399e-20	1.44779e-18
CAPN2	46506.4	0.465483	0.0503582	9.24344	2.38689e-20	1.79737e-18
FKBP10	11603.9	-0.523174	0.0566573	-9.234	2.607e-20	1.95432e-18
JAK1	17907.5	0.451763	0.0490255	9.21487	3.11647e-20	2.3258e-18
DEPTOR	154.873	-2.11648	0.229749	-9.21212	3.19735e-20	2.36505e-18
STX3	9823.93	0.957314	0.103914	9.2126	3.18326e-20	2.36505e-18
LITAF	4785.23	0.456267	0.0495484	9.20851	3.30678e-20	2.43522e-18
CASP1	73.4788	2.93736	0.319187	9.20264	3.49252e-20	2.56072e-18
ETS1	15146	0.82851	0.0900457	9.201	3.54648e-20	2.58893e-18
VPS18	4699.03	0.584125	0.0635076	9.19772	3.65624e-20	2.65745e-18
LLGL2	2117.34	-1.19155	0.129772	-9.1819	4.23559e-20	3.06521e-18
DDX58	4390.6	0.586475	0.0639149	9.17587	4.47958e-20	3.2278e-18
MMP2	8580.86	-0.80034	0.0872354	-9.17449	4.53711e-20	3.25523e-18
NLRC5	378.266	1.0856	0.118348	9.17291	4.60403e-20	3.28913e-18
CRIP1	5620.25	-1.10826	0.121114	-9.15055	5.66442e-20	4.02945e-18
HKDC1	198.644	2.3415	0.255946	9.14841	5.77794e-20	4.09279e-18
ATP8B1	2165.58	1.28798	0.140943	9.1383	6.34417e-20	4.47491e-18
LXN	10184.5	-0.984912	0.107859	-9.13148	6.7568e-20	4.74594e-18
ORAI1	2914.55	0.610789	0.0668981	9.13014	6.84117e-20	4.7851e-18
FMNL1	1880.88	0.485258	0.0531618	9.12796	6.98053e-20	4.86223e-18
GLB1L2	914.731	-1.06045	0.116205	-9.12567	7.12964e-20	4.94549e-18
ITGBL1	2299.32	0.738763	0.0809713	9.12376	7.25625e-20	5.01251e-18
DKK3	13771.8	0.400656	0.0439337	9.11957	7.54238e-20	5.18872e-18
RP11-986E7.7	140.352	1.54356	0.169343	9.11499	7.86745e-20	5.39017e-18
TMEM255B	871.917	0.787483	0.0864549	9.1086	8.34556e-20	5.6944e-18
SELENOM	1065.98	0.972617	0.106945	9.09453	9.50001e-20	6.45576e-18
EPB41L4B	3990.61	-0.763893	0.0840508	-9.08847	1.00442e-19	6.79794e-18
DUSP1	3969.42	0.80684	0.0889067	9.07513	1.13538e-19	7.65329e-18
ISG20	659.942	1.29611	0.142911	9.06936	1.19717e-19	8.03741e-18
IL4R	4048.52	0.52178	0.0575762	9.06243	1.27574e-19	8.53061e-18
BZW1	39395.2	0.6	0.0662695	9.05393	1.37909e-19	9.18498e-18
MR1	194.808	1.96688	0.21743	9.04604	1.48243e-19	9.83403e-18
TRIM16	3568.41	0.777288	0.0860524	9.03273	1.67445e-19	1.10639e-17
MLKL	828.146	0.924469	0.102358	9.03177	1.68922e-19	1.11176e-17
RHOQ	5107.22	0.533305	0.0590757	9.0275	1.75643e-19	1.15146e-17
TMSB4X	50731.2	-0.468157	0.0518709	-9.02543	1.78996e-19	1.16886e-17
GPNMB	122.921	3.48664	0.386667	9.01716	1.93026e-19	1.25557e-17
IL27RA	2206.41	0.721889	0.0802465	8.99589	2.34332e-19	1.51834e-17
NKAIN4	315.072	1.57365	0.17495	8.99483	2.36607e-19	1.52717e-17
TINAGL1	743.659	1.58867	0.176783	8.98652	2.55176e-19	1.64069e-17
GNPDA1	13232.9	0.601117	0.0668976	8.98563	2.57254e-19	1.64464e-17
SP140L	2098.93	0.638837	0.0710971	8.98542	2.57759e-19	1.64464e-17
CAMK2A	334.67	1.15762	0.128884	8.98188	2.66191e-19	1.69198e-17
RP11-468E2.6	1456.85	-0.53803	0.0599404	-8.97608	2.80581e-19	1.77669e-17
HMX3	843.475	-1.31691	0.146777	-8.97219	2.9067e-19	1.83364e-17
HEXA	10368.3	0.607824	0.0678609	8.95691	3.33917e-19	2.09853e-17
MREG	3148.75	0.508383	0.0568103	8.94878	3.59419e-19	2.25034e-17
ADRA1B	1379.47	0.742504	0.0829886	8.94706	3.65059e-19	2.27713e-17
RP11-106M3.2	10462.3	0.608647	0.0680935	8.93841	3.94803e-19	2.4535e-17
PLEKHG5	973.689	0.995909	0.11143	8.93756	3.97853e-19	2.4633e-17
TMEM64	4832.42	0.437313	0.0490017	8.92444	4.47956e-19	2.76328e-17
SNX10	2589.2	0.490611	0.0550154	8.91771	4.7605e-19	2.92578e-17
SH2D5	5786.72	0.97042	0.1089	8.91112	5.05182e-19	3.09345e-17
SUSD1	1790.78	0.601165	0.0674848	8.90816	5.18868e-19	3.16566e-17
LY96	47.7119	4.13051	0.463776	8.90626	5.27816e-19	3.20854e-17
AL928654.7	5827.78	-1.05897	0.118927	-8.90442	5.36647e-19	3.25041e-17
WWC1	2980.86	1.18545	0.133269	8.89516	5.83349e-19	3.52052e-17
IFI35	1681.31	0.690703	0.0777528	8.88332	6.48917e-19	3.90214e-17
KIAA0319	1102.43	1.05071	0.118377	8.87597	6.93254e-19	4.15381e-17
FAM136A	4865.07	-0.383621	0.0432848	-8.8627	7.81009e-19	4.6629e-17
PLAAT3	1297.92	0.824464	0.0931195	8.85383	8.45686e-19	5.03108e-17
S100A16	7644.54	0.904181	0.102137	8.85262	8.5489e-19	5.0678e-17
CNOT9	6799.13	-0.400702	0.0453403	-8.83766	9.77429e-19	5.77374e-17
TOP1	14664.9	0.576186	0.0653196	8.82103	1.13408e-18	6.6755e-17
CMIP	7067.44	0.519669	0.0589226	8.81953	1.14937e-18	6.74176e-17
ATP6V1C1	10492.8	0.503239	0.0571021	8.81297	1.21878e-18	7.12389e-17
SH3RF2	4940.59	0.945245	0.107279	8.81109	1.23932e-18	7.21873e-17
KLF7	985.799	0.633836	0.0719857	8.80503	1.30812e-18	7.59302e-17
SLC25A18	398.814	-1.02407	0.116361	-8.80075	1.35901e-18	7.86111e-17
CD63	30307.9	0.530823	0.0603286	8.79887	1.38197e-18	7.96635e-17
FRAT2	756.781	-1.25551	0.142805	-8.79179	1.4719e-18	8.45557e-17
RP11-385D13.1	3460.2	0.847762	0.0965513	8.78044	1.6284e-18	9.32259e-17
CIRBP	2448.24	-0.536115	0.0611299	-8.7701	1.78506e-18	1.01846e-16
GLIPR2	277.192	2.09505	0.239168	8.75974	1.95698e-18	1.11275e-16
PKIG	5104.95	0.492582	0.0562438	8.75799	1.98771e-18	1.12639e-16
ARMC9	3911.22	0.411536	0.0470182	8.7527	2.08315e-18	1.17253e-16
TNFRSF1B	3430.13	0.470366	0.0537396	8.7527	2.08315e-18	1.17253e-16
MYL9	5669.1	1.66209	0.189976	8.74893	2.15393e-18	1.2083e-16
BST1	230.761	1.83405	0.209947	8.73576	2.42014e-18	1.35309e-16
MDM1	1283.21	-0.776877	0.0890541	-8.72365	2.69364e-18	1.50099e-16
B3GNT2	1459.3	0.628015	0.0721161	8.7084	3.08204e-18	1.71171e-16
DTX3L	4831.77	0.409801	0.047065	8.70712	3.11703e-18	1.72541e-16
CLCN7	7871.5	0.639053	0.0734025	8.70615	3.14361e-18	1.73438e-16
H2BC12	2796.81	1.06032	0.121914	8.69726	3.39997e-18	1.86965e-16
CEMIP2	3104.11	0.737749	0.0849027	8.68935	3.64523e-18	1.99795e-16
M6PR	15821.7	0.593269	0.0683203	8.68365	3.83282e-18	2.0939e-16
NDST1	20463.5	0.488139	0.0563054	8.66949	4.34073e-18	2.35921e-16
RALGPS2	831.288	0.91795	0.105885	8.66933	4.3467e-18	2.35921e-16
RRAS2	6063.44	0.955028	0.110225	8.66433	4.54168e-18	2.45707e-16
LAMP1	17067	0.600576	0.0693645	8.65826	4.79008e-18	2.58309e-16
WDR1	23891.4	0.494102	0.0571566	8.64472	5.39395e-18	2.89938e-16
COL9A3	1152.98	-1.10314	0.127687	-8.63942	5.65012e-18	3.02734e-16
RSU1	4991.04	0.505481	0.0585255	8.63694	5.77412e-18	3.0839e-16
NEDD4L	5084.32	0.972172	0.11259	8.63462	5.8923e-18	3.13699e-16
GXYLT1	3015.58	-0.460996	0.0533916	-8.63424	5.91184e-18	3.1374e-16
LRRC75A	3663.83	-0.436385	0.050548	-8.63309	5.97188e-18	3.15924e-16
AP4E1	1884.76	-0.628332	0.0728071	-8.63009	6.13025e-18	3.23279e-16
TMEM192	1446.41	0.960285	0.111312	8.62697	6.3e-18	3.31186e-16
LACC1	638.197	1.32305	0.153382	8.62586	6.36154e-18	3.33372e-16
MAN2A1	7903.51	0.451717	0.0524405	8.61389	7.06244e-18	3.68946e-16
HIRIP3	1817.12	-0.588897	0.0684402	-8.60454	7.66211e-18	3.97787e-16
SLC66A1	2269.74	0.681999	0.079259	8.60469	7.65215e-18	3.97787e-16
CCND3	3644.94	0.599644	0.0697083	8.60219	7.82111e-18	4.0338e-16
DLX4	395.07	-1.04694	0.121711	-8.60188	7.84223e-18	4.0338e-16
IFFO2	11084.7	0.63471	0.0737853	8.60212	7.82555e-18	4.0338e-16
SPOCD1	380.302	3.17506	0.369365	8.596	8.25441e-18	4.23279e-16
TMEM14B	12906.7	0.669094	0.0778775	8.59161	8.57565e-18	4.38407e-16
SMPD1	2223.5	0.992319	0.115577	8.58581	9.02004e-18	4.5972e-16
TNFAIP3	914.947	0.921472	0.107408	8.5792	9.55344e-18	4.85425e-16
FIBP	4950.22	-0.464446	0.0541677	-8.57422	9.97607e-18	5.05363e-16
TMEM51	2766	0.713881	0.0833178	8.56817	1.05147e-17	5.3104e-16
ELOVL7	275.547	1.77179	0.207012	8.55888	1.13972e-17	5.73875e-16
IL31RA	2808.37	0.67607	0.0790039	8.55742	1.15419e-17	5.78457e-16
MROH1	2709.19	0.748679	0.0874925	8.55707	1.15773e-17	5.78457e-16
SDC4	14826.3	0.796191	0.0930475	8.55682	1.16023e-17	5.78457e-16
TRAF1	1787.99	1.72518	0.20162	8.55658	1.16266e-17	5.78457e-16
TMEM40	61.7123	3.30953	0.387075	8.55008	1.23e-17	6.10147e-16
ARNT	3693.07	-0.492548	0.0576151	-8.54894	1.24228e-17	6.14416e-16
CLGN	1136.64	0.76141	0.0891192	8.54373	1.29962e-17	6.40879e-16
ICAM1	22115.5	1.70951	0.200198	8.53912	1.35249e-17	6.64987e-16
ITPKB	2264.27	0.903609	0.105979	8.52632	1.51073e-17	7.40611e-16
RP11-65B7.2	1030.77	0.744356	0.0873622	8.52035	1.59067e-17	7.77523e-16
CLUAP1	1069.07	-0.607183	0.0712889	-8.51722	1.63432e-17	7.9653e-16
RHBDF2	4170.34	0.544601	0.0640051	8.50873	1.75856e-17	8.54588e-16
BHLHE40	5321.22	0.817219	0.0960503	8.50824	1.7659e-17	8.55669e-16
MCTP1	6881.31	0.479118	0.0563412	8.50386	1.83394e-17	8.86069e-16
ACP7	4446.36	0.849231	0.0999377	8.4976	1.93552e-17	9.32454e-16
RP11-637O19.3	13160.5	0.656136	0.07723	8.49586	1.96473e-17	9.43802e-16
TCAF2	147.083	-2.01664	0.237457	-8.49262	2.0203e-17	9.67717e-16
CASTOR1	946.098	1.80544	0.212613	8.49167	2.03681e-17	9.7284e-16
FRK	446.885	0.765653	0.0902465	8.48402	2.17537e-17	1.03606e-15
SRPRA	18276.4	0.456186	0.0537904	8.48081	2.23641e-17	1.0621e-15
SLFN5	1072.62	1.10958	0.130921	8.47518	2.34715e-17	1.11154e-15
CCDC8	329.575	-0.972474	0.114916	-8.46245	2.61812e-17	1.23636e-15
LEPROT	8010.71	0.443463	0.0524318	8.45791	2.72203e-17	1.28181e-15
RASSF3	10997	0.398909	0.04719	8.45326	2.83273e-17	1.33019e-15
HOXB6	4829.85	-0.80629	0.0954783	-8.44475	3.04689e-17	1.42675e-15
PEX11B	3254.35	-0.468613	0.055522	-8.44013	3.16985e-17	1.48018e-15
CORO1C	22525.3	0.574826	0.0682137	8.42684	3.55125e-17	1.65365e-15
RGMB	3510.48	0.369961	0.0439513	8.41753	3.84508e-17	1.78551e-15
BCAR3	4081.94	0.635941	0.0755637	8.41596	3.89698e-17	1.80459e-15
ATP6V0B	5456.76	0.749472	0.0891018	8.41141	4.051e-17	1.87073e-15
SYNGR2	7602.43	0.526734	0.0626365	8.40938	4.12199e-17	1.89828e-15
HOXB5	1588.71	-0.645143	0.0767313	-8.40781	4.17723e-17	1.91518e-15
MAPK13	669.895	1.18896	0.141413	8.40769	4.18163e-17	1.91518e-15
AK2	15826.5	-0.230713	0.0274435	-8.40684	4.21211e-17	1.92388e-15
PXMP2	675.214	-0.665745	0.0792139	-8.40439	4.30076e-17	1.95902e-15
ADAMTS15	3613.41	-1.0052	0.119641	-8.40178	4.39767e-17	1.9923e-15
FGF14	1329.68	0.755278	0.0898924	8.40202	4.38865e-17	1.9923e-15
NOTCH2	24708.9	0.368047	0.0438996	8.38383	5.12322e-17	2.31473e-15
NOCT	1325.54	1.05978	0.126643	8.36824	5.84853e-17	2.63531e-15
KLHL5	17950.8	-0.337635	0.0403762	-8.36222	6.1548e-17	2.76586e-15
MXRA8	2787.35	-0.898716	0.10753	-8.35782	6.38878e-17	2.8633e-15
CD47	12309.5	0.454519	0.0545248	8.336	7.6843e-17	3.43472e-15
BCOR	4960.34	-0.962557	0.115585	-8.32771	8.24223e-17	3.65478e-15
G0S2	73.3362	2.65512	0.318813	8.32815	8.21121e-17	3.65478e-15
LOXL2	10332.3	-0.590041	0.0708501	-8.32802	8.22077e-17	3.65478e-15
LIMS2	222.282	1.38739	0.166621	8.32665	8.31653e-17	3.67798e-15
PLK2	7887.83	0.625914	0.0751817	8.32535	8.4082e-17	3.7087e-15
RNF214	2694.07	-0.375207	0.0450875	-8.32175	8.66715e-17	3.81286e-15
SLC37A1	878.139	0.763076	0.0917004	8.32141	8.69228e-17	3.81388e-15
PPFIBP1	8134.61	0.43598	0.0524131	8.31816	8.93416e-17	3.90975e-15
MICAL3	4576.3	0.464897	0.0559116	8.31485	9.18661e-17	4.00973e-15
KDM1B	5140.91	0.330095	0.0397013	8.31446	9.21706e-17	4.01254e-15
SLCO2A1	156.469	-2.45298	0.295141	-8.3112	9.47388e-17	4.11363e-15
IKZF3	82.0792	2.51363	0.302556	8.308	9.73324e-17	4.2153e-15
SRGN	827.744	2.48795	0.299516	8.30654	9.85316e-17	4.25621e-15
THY1	783.772	0.845579	0.101819	8.30474	1.0004e-16	4.31024e-15
FBXO10	5194.36	0.461778	0.0556096	8.30393	1.00727e-16	4.32866e-15
HLA-A	31009.4	0.433318	0.0522532	8.29265	1.10756e-16	4.74745e-15
PXK	2597.88	-0.778177	0.0938596	-8.29086	1.12431e-16	4.80692e-15
FRMD6	4918.35	0.393781	0.0475495	8.28149	1.2164e-16	5.18738e-15
ZNF462	2784.11	0.555338	0.0670636	8.28077	1.22378e-16	5.20556e-15
TMCC2	424.792	0.781115	0.0944004	8.27448	1.29015e-16	5.47399e-15
PDLIM7	3811.85	0.674997	0.0816527	8.26668	1.37741e-16	5.8294e-15
APOL3	172.732	1.32688	0.160679	8.25794	1.48212e-16	6.25674e-15
ITM2C	5562.13	-0.462587	0.0561009	-8.24563	1.64288e-16	6.91788e-15
LRRC8A	2674.11	0.608908	0.0738976	8.23989	1.72364e-16	7.2397e-15
RFFL	5357.04	0.485979	0.0590949	8.22371	1.97297e-16	8.26619e-15
TRPV2	3955.02	0.831628	0.101263	8.21256	2.16522e-16	9.049e-15
TRIB2	3014.07	-1.09898	0.133955	-8.20406	2.32402e-16	9.68844e-15
EMILIN2	729.647	0.615875	0.0750841	8.20247	2.35489e-16	9.79272e-15
RP5-900K19.2	28221.9	0.363096	0.0442833	8.19939	2.41615e-16	1.00225e-14
LINGO1	205.008	-1.7541	0.214181	-8.1898	2.61656e-16	1.0827e-14
EFHD1	1975.19	-1.04346	0.127654	-8.17413	2.98013e-16	1.23009e-14
AMHR2	50.2099	2.69172	0.329348	8.17288	3.01102e-16	1.23979e-14
DDX60L	954.827	0.935433	0.114466	8.17212	3.03021e-16	1.24462e-14
MAP7D1	10994.4	0.358991	0.043955	8.16725	3.15492e-16	1.29267e-14
REPS2	300.93	-0.905482	0.110918	-8.1635	3.25454e-16	1.33022e-14
PDK3	342.384	-1.21841	0.149619	-8.14345	3.84184e-16	1.56644e-14
WNT11	42.2498	-2.63597	0.323718	-8.14278	3.86317e-16	1.5713e-14
BACE1	1686.65	-0.626206	0.0769386	-8.13904	3.98433e-16	1.61665e-14
STYK1	146.803	2.16022	0.265507	8.13619	4.07909e-16	1.6511e-14
RGS10	1660.33	-0.435083	0.0534769	-8.13589	4.08918e-16	1.65118e-14
ADAM17	8105.41	0.674652	0.0829422	8.134	4.15358e-16	1.67314e-14
TPM2	31892	0.760025	0.0935107	8.12768	4.37575e-16	1.7584e-14
LEPR	8304.6	0.4167	0.051293	8.12392	4.51376e-16	1.80951e-14
BMP7	198.292	-1.14649	0.141205	-8.11935	4.6868e-16	1.87438e-14
GCLM	5923.28	0.327244	0.0403659	8.10694	5.19114e-16	2.07113e-14
SRXN1	9854.35	0.62307	0.0769344	8.09871	5.55433e-16	2.21075e-14
ABHD4	814.297	1.41182	0.174502	8.09057	5.93882e-16	2.35818e-14
CCSER1	6168.42	-0.447303	0.055308	-8.08749	6.09063e-16	2.41272e-14
RPS6KA1	5129.94	0.390984	0.0483538	8.0859	6.17063e-16	2.43864e-14
HIBADH	2804.74	-0.325369	0.0402697	-8.07974	6.49036e-16	2.55895e-14
BTN3A3	118.635	1.80458	0.223402	8.07772	6.59875e-16	2.59078e-14
MMP16	1841.6	-0.701868	0.0868901	-8.07766	6.60211e-16	2.59078e-14
COTL1	43957.7	0.574804	0.0711704	8.07645	6.66817e-16	2.61058e-14
RP5-850E9.3	9976.78	0.623098	0.077209	8.07027	7.0145e-16	2.73975e-14
TAX1BP3	7843.47	0.509754	0.0631871	8.06737	7.18273e-16	2.79892e-14
SIAE	2879.53	-0.521258	0.0646421	-8.06375	7.39909e-16	2.87652e-14
TBC1D10A	1236.8	0.772173	0.0958113	8.05931	7.67265e-16	2.97596e-14
EPAS1	17409.8	-0.429824	0.0533561	-8.05577	7.89813e-16	3.05632e-14
PTPN1	7288.57	0.661909	0.0822645	8.04611	8.547e-16	3.29977e-14
STPG4	975.559	0.610161	0.0758669	8.04252	8.80091e-16	3.38997e-14
CLIP2	6253.03	0.587961	0.0731883	8.03354	9.47033e-16	3.63944e-14
GALNT10	15165.3	-0.382873	0.047666	-8.03242	9.55689e-16	3.66428e-14
FERMT2	4793.26	0.731163	0.0911048	8.02551	1.01102e-15	3.86756e-14
SLC25A23	839.758	-0.963559	0.1202	-8.01629	1.08983e-15	4.15952e-14
SFXN3	2861.6	0.942101	0.117534	8.01559	1.09613e-15	4.17402e-14
ZFAND3	7916.81	0.477151	0.0595497	8.01266	1.12253e-15	4.26483e-14
C15orf48	11677.1	2.258	0.281908	8.00971	1.14981e-15	4.35857e-14
PHLDA2	3557.56	0.846886	0.105821	8.00302	1.21406e-15	4.59173e-14
LIMK1	9729.87	0.636005	0.0795056	7.9995	1.24924e-15	4.71412e-14
WNT10A	450.868	0.981145	0.122656	7.99913	1.25305e-15	4.71786e-14
SEMA3A	2532.52	0.640061	0.080079	7.99287	1.3183e-15	4.95238e-14
HOXB3	12741.6	-0.554293	0.0693552	-7.99209	1.32666e-15	4.9726e-14
COL7A1	6475.92	0.868473	0.108733	7.98718	1.38059e-15	5.16315e-14
DLX3	317.41	-1.61921	0.202744	-7.98649	1.38835e-15	5.17281e-14
TGFB3	1014.28	0.932782	0.116796	7.9864	1.38936e-15	5.17281e-14
S100A11	27653.3	0.578725	0.0726407	7.96695	1.62639e-15	6.04187e-14
RRAD	87.9655	2.21539	0.278139	7.96505	1.6516e-15	6.1219e-14
IGSF3	1173.5	0.710876	0.0892751	7.96276	1.68237e-15	6.22217e-14
ECHDC2	1573.33	-0.594264	0.0746754	-7.95797	1.74888e-15	6.45388e-14
KIAA1671	4621.73	-0.411021	0.0516853	-7.95238	1.82958e-15	6.7368e-14
SOCS7	3608.44	0.391908	0.0492924	7.95068	1.85493e-15	6.81512e-14
DIRAS1	691.057	-1.1644	0.146511	-7.94748	1.90339e-15	6.97786e-14
PANX2	172.368	1.3311	0.167651	7.9397	2.02666e-15	7.41349e-14
LSAMP	16165.8	0.564502	0.0711484	7.93414	2.11952e-15	7.73623e-14
SLC8B1	2638.64	0.443158	0.0558588	7.93354	2.12989e-15	7.75715e-14
OTULINL	336.963	0.981582	0.123785	7.92973	2.19625e-15	7.98146e-14
SLC31A1	4182.43	0.514661	0.0649049	7.92945	2.20112e-15	7.9818e-14
ROR1	4998.93	0.38299	0.0483127	7.92731	2.23944e-15	8.10318e-14
ZBTB18	1522.63	0.626453	0.07907	7.92276	2.32291e-15	8.38707e-14
HOXC6	4190.69	-0.420414	0.0530718	-7.92161	2.34464e-15	8.44727e-14
LAT2	764.578	1.08113	0.136518	7.91934	2.38777e-15	8.58416e-14
GAK	4077.48	0.403035	0.0509201	7.91505	2.47154e-15	8.86625e-14
BASP1	10799.7	0.548015	0.0692455	7.91409	2.49077e-15	8.89704e-14
EIF3K	72347.9	-0.251505	0.0317789	-7.91421	2.4883e-15	8.89704e-14
MAN2B1	2474.99	0.727506	0.091977	7.90965	2.58107e-15	9.19996e-14
BEND6	1839.67	0.545984	0.0690943	7.90202	2.74427e-15	9.76085e-14
CYB5R4	4221.56	0.487455	0.0616929	7.90131	2.75978e-15	9.79518e-14
CACNA1H	3936.56	-1.47628	0.18685	-7.9009	2.76907e-15	9.80733e-14
SMIM10	1125.06	0.600485	0.0760068	7.90041	2.77996e-15	9.82508e-14
SLC17A5	3919.69	0.785937	0.0995123	7.89789	2.83674e-15	1.00046e-13
EXPH5	51.2171	2.19702	0.278223	7.89659	2.86635e-15	1.00877e-13
EGFLAM	1829.9	0.89105	0.112913	7.89144	2.98713e-15	1.04907e-13
GNS	18483.4	0.544593	0.069014	7.89105	2.99652e-15	1.05016e-13
ELK3	5720.3	0.53913	0.068336	7.8894	3.03649e-15	1.05973e-13
HIVEP3	1362.09	-0.967127	0.122585	-7.88944	3.03554e-15	1.05973e-13
TUBB2B	4182.72	1.22097	0.154771	7.8889	3.04854e-15	1.06172e-13
PRSS22	1245.55	1.00202	0.127039	7.88745	3.08417e-15	1.07189e-13
CRABP2	9341.98	-1.47969	0.187682	-7.88402	3.17007e-15	1.09946e-13
UPK1B	753.233	-2.07603	0.263388	-7.88202	3.2214e-15	1.11495e-13
OPTN	7086.81	0.818204	0.103858	7.87808	3.32449e-15	1.14825e-13
RCN2	6005.59	-0.352143	0.0447591	-7.86752	3.61753e-15	1.24689e-13
ALX4	153.209	-1.81422	0.230731	-7.86289	3.75358e-15	1.29112e-13
DDR1	9845.61	0.320901	0.040833	7.85887	3.87609e-15	1.33053e-13
PARP10	13448.7	0.445585	0.0567155	7.85648	3.95081e-15	1.35339e-13
VNN1	29.4567	3.34835	0.426432	7.85202	4.09396e-15	1.39957e-13
TMEM79	1867.77	0.720338	0.0918106	7.84591	4.29839e-15	1.46645e-13
GPRC5B	1521.09	1.41851	0.180952	7.83916	4.53558e-15	1.54422e-13
ERAP1	18929.2	0.410893	0.0524343	7.83633	4.63906e-15	1.57624e-13
SEMA7A	2103.45	0.995283	0.127086	7.83157	4.8183e-15	1.63382e-13
GPAT4	3359.33	0.316304	0.0403956	7.83016	4.87249e-15	1.64886e-13
CMPK1	13161.7	0.344012	0.0439466	7.82794	4.95916e-15	1.67479e-13
TFE3	5872.89	0.495399	0.0632885	7.82763	4.97168e-15	1.67564e-13
VAX1	426.747	-0.677624	0.0865778	-7.82676	5.00594e-15	1.68379e-13
BGN	113.051	-1.75767	0.224731	-7.82123	5.2311e-15	1.75599e-13
PODXL	17278.6	2.72371	0.348258	7.82097	5.24193e-15	1.7561e-13
LTBR	70.411	-1.85945	0.237813	-7.81896	5.3262e-15	1.78076e-13
AP5Z1	3628.84	0.741676	0.0948694	7.81786	5.37291e-15	1.79279e-13
FBXO17	25943.2	-0.457851	0.0585862	-7.815	5.49636e-15	1.83033e-13
GPR158	143.99	1.22893	0.157423	7.80655	5.87764e-15	1.95341e-13
KIAA1755	86.5989	2.50692	0.321157	7.8059	5.90773e-15	1.95951e-13
NEXN	1519.65	0.683608	0.087601	7.80365	6.01406e-15	1.99083e-13
ACTR3	30206.1	0.430941	0.0552306	7.80257	6.06566e-15	2.00394e-13
OSGIN1	1167.19	1.57908	0.202641	7.79248	6.57089e-15	2.16658e-13
ADGRG1	4440.18	0.940437	0.120696	7.79179	6.60653e-15	2.17404e-13
PPP2R3A	997.708	0.465496	0.0597647	7.78881	6.76419e-15	2.22155e-13
CDKN2AIPNL	2823.47	-0.554604	0.0712258	-7.78655	6.88626e-15	2.25721e-13
OXTR	1205.28	1.60498	0.206282	7.78052	7.22272e-15	2.36286e-13
CAV3	1216.1	1.59955	0.205726	7.77518	7.53391e-15	2.45985e-13
EID3	2151.57	0.43031	0.0553496	7.77441	7.58011e-15	2.47011e-13
FA2H	41.1873	4.08791	0.525844	7.77401	7.60426e-15	2.47316e-13
FAM110B	540.409	0.755187	0.0972046	7.76904	7.90825e-15	2.56703e-13
IFI27L2	624.155	1.23598	0.15917	7.76517	8.15356e-15	2.64153e-13
KCNQ2	382.858	-1.27956	0.164804	-7.7641	8.22275e-15	2.6568e-13
KLF4	549.77	1.00578	0.129545	7.76395	8.23248e-15	2.6568e-13
SLC7A11	4527.81	0.904724	0.116558	7.76198	8.36118e-15	2.69314e-13
SMIM3	1892.05	-0.888403	0.114486	-7.75992	8.49845e-15	2.73209e-13
PLAUR	580.034	1.86497	0.240371	7.75874	8.57772e-15	2.75228e-13
SPATA20	5278.16	-0.568441	0.0733002	-7.75498	8.83579e-15	2.82965e-13
GAMT	533.474	-1.32336	0.170717	-7.75182	9.05879e-15	2.89552e-13
LAMA3	666.253	0.945402	0.122023	7.74771	9.35627e-15	2.9849e-13
CCL2	16870.7	1.59976	0.206507	7.74675	9.42777e-15	3.00198e-13
ZNF558	2364.27	-0.464366	0.0599481	-7.74615	9.47242e-15	3.01047e-13
ERCC5	1575.29	0.555084	0.0716899	7.74284	9.72213e-15	3.08396e-13
FZD6	3021.03	-0.642064	0.0830326	-7.73267	1.05315e-14	3.33437e-13
MITF	1092.88	0.735244	0.0950929	7.73185	1.05993e-14	3.34949e-13
TUB	841.25	-1.07163	0.138732	-7.72444	1.12349e-14	3.54367e-13
TNS2	1824.59	-0.922698	0.119512	-7.72057	1.15812e-14	3.64599e-13
SNX25	2323.8	0.411694	0.0534364	7.70438	1.31482e-14	4.13155e-13
MX1	740.202	1.05719	0.137475	7.69005	1.47075e-14	4.61285e-13
SPATS2	6132.35	0.338719	0.044057	7.68819	1.49228e-14	4.6716e-13
RP11-205M20.8	7537.09	0.317152	0.0412629	7.68614	1.51643e-14	4.73833e-13
GTDC1	1453.6	0.552029	0.0718294	7.68528	1.52658e-14	4.76117e-13
RAB35	6525.19	0.352793	0.0459215	7.68251	1.55999e-14	4.85632e-13
CEBPB	933.552	0.85049	0.110799	7.67597	1.64171e-14	5.1012e-13
TSC22D4	4096.1	0.597269	0.0778262	7.67439	1.66203e-14	5.15475e-13
DHRS9	77.3461	3.01552	0.393198	7.66922	1.73045e-14	5.35703e-13
KRT19	46424.7	-0.452895	0.0590733	-7.66665	1.76544e-14	5.45523e-13
ARL6IP5	5843.76	0.544966	0.0711012	7.66466	1.79302e-14	5.53024e-13
ERO1A	12027.8	0.375665	0.0490314	7.66173	1.83438e-14	5.64739e-13
SYS1-DBNDD2	6969.98	0.31114	0.0406162	7.66049	1.85221e-14	5.69179e-13
LRP10	8402.5	0.517622	0.0675914	7.6581	1.88697e-14	5.78797e-13
SPIRE1	9217.03	0.486009	0.0634666	7.65771	1.89272e-14	5.79498e-13
SOCS1	165.27	1.67081	0.218232	7.65611	1.91657e-14	5.85727e-13
JAG1	5100.51	0.690622	0.0903011	7.64798	2.04153e-14	6.2278e-13
FGFR1	4416.47	0.674698	0.0884054	7.63187	2.31372e-14	7.04525e-13
HLA-F	475.079	0.846861	0.110977	7.63095	2.33027e-14	7.08274e-13
IARS2	16809.4	-0.31041	0.0406833	-7.62992	2.34898e-14	7.12667e-13
SPART	5381.26	0.429477	0.0563311	7.62416	2.45638e-14	7.439e-13
B4GALT1	9828.76	0.473825	0.0621757	7.62075	2.52206e-14	7.62411e-13
TDP2	4646.34	0.379789	0.0498519	7.61834	2.56951e-14	7.75353e-13
PARP8	1698.49	0.409091	0.0537196	7.6153	2.63089e-14	7.92443e-13
CHST11	1581.46	1.05889	0.139055	7.61494	2.63814e-14	7.93197e-13
NRBF2	2257.81	0.56636	0.0743808	7.61433	2.65066e-14	7.95531e-13
SCNN1A	476.416	-1.91	0.250947	-7.61118	2.71613e-14	8.1372e-13
AF011889.5	28866.2	0.584193	0.0768093	7.60576	2.83228e-14	8.46999e-13
IGF2BP1	9148.05	0.280348	0.0369225	7.59287	3.12895e-14	9.34048e-13
TUBB2A	4997.67	1.23719	0.163028	7.58883	3.22816e-14	9.61947e-13
RPL10	79772.9	-0.369226	0.0486874	-7.5836	3.36099e-14	9.99745e-13
RBMS2	2648.64	0.550216	0.0725859	7.58021	3.45002e-14	1.0244e-12
GAB2	2935.39	0.60545	0.0798751	7.57996	3.45655e-14	1.02452e-12
B3GNT3	91.2636	2.10991	0.278637	7.57224	3.66855e-14	1.08544e-12
MYORG	797.085	0.672842	0.0888833	7.56995	3.73361e-14	1.10079e-12
PLIN4	304.036	-1.72631	0.228042	-7.57016	3.7277e-14	1.10079e-12
SLCO1B3	234.543	1.36416	0.180217	7.56954	3.74562e-14	1.10239e-12
SIPA1L3	4977.51	0.503673	0.0665527	7.56803	3.78934e-14	1.11329e-12
APOL2	3094.26	0.897155	0.118552	7.56762	3.80128e-14	1.11484e-12
LAMC1	23330.6	0.48308	0.0638386	7.56722	3.81296e-14	1.11631e-12
UBE2R2	14510.1	0.351688	0.0465063	7.56215	3.96447e-14	1.15864e-12
TTC9B	523.455	1.27417	0.168642	7.55545	4.17412e-14	1.21778e-12
SHANK3	2151.39	0.801305	0.106317	7.53696	4.81058e-14	1.39858e-12
STX12	3046.89	0.66242	0.0878873	7.53716	4.80309e-14	1.39858e-12
CHPF2	5862.87	0.692813	0.091975	7.53262	4.97309e-14	1.44332e-12
SPHK1	2042.58	1.54151	0.204723	7.52975	5.08389e-14	1.47292e-12
RP11-411B6.6	8106.52	-0.389242	0.051699	-7.52901	5.11281e-14	1.47874e-12
ARID5B	2802.03	-0.53501	0.0710683	-7.5281	5.14823e-14	1.48641e-12
HOXB7	8434.96	-0.370874	0.0492811	-7.52569	5.24444e-14	1.51158e-12
PLIN3	13986.2	0.426637	0.0567088	7.5233	5.34087e-14	1.53672e-12
PPP1R18	7741.05	0.714312	0.0949567	7.52251	5.37345e-14	1.54344e-12
C1GALT1	4944.7	0.372153	0.0495014	7.51802	5.561e-14	1.59457e-12
IDS	27892.3	0.590927	0.0786155	7.51668	5.61866e-14	1.60834e-12
ADI1	5242.58	0.584033	0.0777727	7.50949	5.9358e-14	1.69622e-12
NELFCD	7332.36	-0.235262	0.0313441	-7.50579	6.10599e-14	1.74187e-12
CAP2	4933.42	0.368364	0.0490921	7.50353	6.21195e-14	1.76908e-12
MAPK8IP2	2122.44	0.520151	0.0693316	7.50236	6.26778e-14	1.78195e-12
MAP3K10	14725	0.720326	0.0960537	7.4992	6.42079e-14	1.82235e-12
LRRFIP2	4536.61	0.565379	0.0754899	7.48947	6.91522e-14	1.95935e-12
DAPK2	295.086	0.977882	0.130642	7.48523	7.14225e-14	2.02025e-12
FAM216A	2113.74	-0.356459	0.0476253	-7.48466	7.17306e-14	2.02554e-12
SEC61A1	37432.7	0.532187	0.0711165	7.48332	7.24702e-14	2.04298e-12
SH2B3	10195.4	0.300425	0.0401576	7.48114	7.36826e-14	2.07366e-12
LRRN2	258.816	1.3276	0.177536	7.47788	7.553e-14	2.12207e-12
SP100	3123.9	0.655287	0.087637	7.47728	7.58743e-14	2.12817e-12
HIF1A	8906.37	0.359454	0.0480821	7.47583	7.67194e-14	2.14827e-12
CORO2B	304.193	1.30439	0.174525	7.47393	7.78364e-14	2.17591e-12
UBA7	295.464	0.965047	0.129155	7.47203	7.8965e-14	2.20377e-12
SAA1	35.5366	3.98148	0.532961	7.47048	7.99041e-14	2.22626e-12
SLCO1B3-SLCO1B7	250.674	1.31158	0.175637	7.46752	8.17191e-14	2.27304e-12
MFSD12	3309	0.339214	0.0454567	7.46234	8.49985e-14	2.36033e-12
RP11-571M6.19	2611.99	0.499066	0.0668817	7.46192	8.52721e-14	2.364e-12
TTC21B	1486.77	-0.650632	0.0872285	-7.45894	8.72227e-14	2.41408e-12
ACOXL	184.581	-1.7039	0.228616	-7.4531	9.11711e-14	2.51919e-12
EARS2	4126.89	-0.409014	0.0549157	-7.44803	9.47466e-14	2.61366e-12
ARPC5	10584.5	0.42973	0.0577093	7.44646	9.58747e-14	2.64042e-12
CTSB	17961.4	0.484184	0.0650454	7.44378	9.78474e-14	2.69032e-12
JUNB	721.721	1.04029	0.139865	7.43778	1.02393e-13	2.81069e-12
ATP13A3	34070.4	0.505687	0.0680131	7.43514	1.04453e-13	2.86254e-12
F11R	8389.38	0.340129	0.0457545	7.43378	1.05538e-13	2.88752e-12
TTC39C	1222.73	0.530151	0.071451	7.41979	1.17309e-13	3.20433e-12
SGCD	183.37	1.2371	0.166874	7.41336	1.23142e-13	3.35818e-12
CRISPLD2	2636.38	0.537716	0.0726015	7.40641	1.29765e-13	3.53304e-12
EMSY	2544.27	-0.411726	0.0555947	-7.40585	1.30309e-13	3.54208e-12
CCDC106	3265.65	-0.524412	0.0708496	-7.40176	1.34395e-13	3.6472e-12
MITD1	2642.81	0.443918	0.0599881	7.40011	1.36075e-13	3.68683e-12
MDK	5908.42	-0.765855	0.103503	-7.39936	1.36843e-13	3.70163e-12
YBX2	1454.21	-1.11491	0.15077	-7.39474	1.41681e-13	3.8263e-12
NUDT6	2358.12	-0.414205	0.0560381	-7.39149	1.45189e-13	3.91473e-12
LACTB	1940.42	0.841258	0.113822	7.39099	1.45737e-13	3.92317e-12
TRAK1	3739.83	0.287357	0.0389013	7.38682	1.50384e-13	4.04176e-12
CDX2	127.892	-1.40009	0.189758	-7.37828	1.60352e-13	4.29585e-12
HS1BP3	4406.38	0.511536	0.0693298	7.37831	1.60314e-13	4.29585e-12
FRMD5	4018.9	0.53525	0.0725778	7.37484	1.64541e-13	4.40101e-12
TMEM144	875.673	1.02297	0.138822	7.3689	1.72039e-13	4.59421e-12
CREG1	1275.22	-0.482733	0.0655242	-7.36725	1.74184e-13	4.64222e-12
FGF2	2320.4	-0.404615	0.0549219	-7.36709	1.74392e-13	4.64222e-12
ONECUT3	3104.55	-0.821947	0.111582	-7.36633	1.75387e-13	4.66127e-12
GRINA	12267.6	0.436313	0.059235	7.36579	1.76099e-13	4.67277e-12
GAB3	1521.19	0.665361	0.0904444	7.35658	1.88684e-13	4.99861e-12
MCFD2	11962.5	0.526216	0.071532	7.35637	1.88977e-13	4.99861e-12
NDRG4	1027.91	1.77502	0.241356	7.35435	1.91864e-13	5.06696e-12
RAET1E	257.089	1.16958	0.159073	7.35244	1.94618e-13	5.13159e-12
HOXC10	4735.44	-0.506987	0.0689948	-7.34819	2.00915e-13	5.28928e-12
GEM	2992.54	0.770044	0.104877	7.34237	2.09839e-13	5.51553e-12
NFKB1	4247.21	0.347149	0.0473078	7.33809	2.16664e-13	5.68599e-12
FILIP1L	1041.97	0.826429	0.112633	7.33736	2.17841e-13	5.70791e-12
RGS9	455.062	0.790831	0.107833	7.33384	2.23647e-13	5.85088e-12
SELPLG	79.9392	2.53668	0.345903	7.3335	2.24223e-13	5.85677e-12
DENND11	1861.69	0.541442	0.0738716	7.32951	2.31001e-13	6.02439e-12
JAKMIP3	370.578	0.75622	0.1032	7.32774	2.34059e-13	6.09464e-12
CYB5A	1728.75	0.660549	0.0901604	7.32638	2.36458e-13	6.14202e-12
P2RX5-TAX1BP3	10040.7	0.345658	0.0471805	7.32629	2.36613e-13	6.14202e-12
PURA	2159.08	-0.367679	0.0502144	-7.32218	2.43972e-13	6.32323e-12
CD22	142.741	1.84115	0.251487	7.32105	2.46045e-13	6.36709e-12
EML6	858.958	-0.997693	0.136283	-7.32076	2.46566e-13	6.3707e-12
KCNK6	4146.8	0.467205	0.0638213	7.32052	2.47013e-13	6.37239e-12
WASHC2A	12375.5	0.388257	0.0530389	7.32024	2.47536e-13	6.37605e-12
GLRB	81.4657	1.73896	0.237647	7.31739	2.52836e-13	6.50256e-12
MINDY2	1357.77	0.577474	0.0789277	7.31649	2.54544e-13	6.53642e-12
WIPF3	213.003	1.40024	0.191419	7.31507	2.57242e-13	6.59558e-12
RBPMS	896.672	0.545607	0.0746485	7.30902	2.69089e-13	6.88877e-12
SERPINB1	2649.27	0.414756	0.0567683	7.30612	2.74975e-13	7.02867e-12
TXN	11789.6	0.463369	0.0634835	7.29904	2.89828e-13	7.39704e-12
GBP1	110.991	4.33495	0.594114	7.29649	2.95369e-13	7.52696e-12
CTDSP2	9500.68	-0.561973	0.0770568	-7.29297	3.03187e-13	7.71442e-12
ITGA2	40081.5	0.638898	0.0876104	7.29249	3.04271e-13	7.73024e-12
SEMA3D	148.469	-2.12088	0.290881	-7.29122	3.07165e-13	7.79193e-12
PTPRS	3507.72	-0.650533	0.0892335	-7.29024	3.09409e-13	7.83696e-12
LAMTOR5	2530.64	-0.401318	0.0550685	-7.2876	3.1552e-13	7.97965e-12
RP11-484M3.5	132.153	-2.00975	0.276058	-7.28019	3.33355e-13	8.41796e-12
PRKAG2	8543.47	0.505792	0.0694855	7.27911	3.36041e-13	8.473e-12
ARFGEF3	683.385	0.819148	0.11254	7.27872	3.36992e-13	8.48419e-12
AC104534.3	28868.8	-0.375852	0.0516571	-7.27591	3.4409e-13	8.64985e-12
PLAC8	3978.24	-0.494281	0.0680217	-7.26651	3.68883e-13	9.25918e-12
PCDHA1	2147.82	0.581641	0.0801098	7.26055	3.85519e-13	9.66224e-12
TGM2	13781.3	2.37824	0.327782	7.25555	4.00029e-13	1.00109e-11
CCDC93	4817.7	0.408236	0.0563354	7.24652	4.276e-13	1.06849e-11
PLBD2	10390.7	0.334869	0.0462624	7.23848	4.53756e-13	1.13215e-11
KLHL21	6142.14	0.684247	0.0945452	7.23724	4.57907e-13	1.13997e-11
MCF2L2	5283.71	0.631324	0.0872339	7.23714	4.58253e-13	1.13997e-11
PRDX2	1102.17	-0.754438	0.104261	-7.23608	4.61843e-13	1.1472e-11
LIPH	3152.88	1.25441	0.173603	7.22577	4.98273e-13	1.23585e-11
CYP2S1	767.053	0.690969	0.09565	7.22393	5.05048e-13	1.2508e-11
FAM98C	834.3	-0.479107	0.0663316	-7.2229	5.08908e-13	1.25849e-11
SERPINB8	547.533	1.31576	0.182312	7.21707	5.31211e-13	1.31171e-11
HOXC4	2524.71	-0.667646	0.0925167	-7.21649	5.33478e-13	1.31536e-11
THSD4	17530.2	-0.428674	0.0594054	-7.21608	5.35079e-13	1.31737e-11
TMBIM4	5701.84	-0.284582	0.0394459	-7.21448	5.41401e-13	1.33097e-11
TEX10	3146.73	0.531871	0.0737483	7.21198	5.5146e-13	1.35371e-11
PCDHA3	2143.47	0.580884	0.080548	7.21166	5.52753e-13	1.35489e-11
TMEM88B	416.986	-1.01523	0.140785	-7.21121	5.54584e-13	1.35739e-11
NDUFB10	4781.7	-0.391668	0.0543231	-7.20997	5.59656e-13	1.3678e-11
MINK1	6684.14	0.338726	0.0469859	7.20911	5.63206e-13	1.37447e-11
PCDHA2	2145.75	0.580274	0.0805023	7.20817	5.67104e-13	1.38197e-11
CACUL1	7094.99	0.535702	0.0743214	7.20792	5.68134e-13	1.38246e-11
CREB3	6222.77	0.658645	0.0914467	7.2025	5.91167e-13	1.43642e-11
TPMT	2520.46	0.556988	0.0773382	7.20198	5.93442e-13	1.43985e-11
ECH1	22739.5	-0.598343	0.0831018	-7.20012	6.01597e-13	1.45752e-11
PEPD	5761.99	0.357696	0.0497392	7.19144	6.41129e-13	1.55105e-11
CDC42EP2	1259.42	0.73312	0.102037	7.18488	6.72682e-13	1.62503e-11
LTBP3	2646.07	-0.583956	0.0812787	-7.18461	6.74001e-13	1.62587e-11
HINT1	14335.8	-0.315912	0.0439846	-7.18232	6.85358e-13	1.65088e-11
EEF1AKMT2	3890.08	-0.411359	0.057277	-7.18193	6.87319e-13	1.65322e-11
CLTA	39933.4	0.242857	0.0338283	7.17912	7.01639e-13	1.68283e-11
NCDN	6027.01	0.529645	0.0737748	7.17922	7.01123e-13	1.68283e-11
SRPX2	450.555	0.790385	0.110124	7.1772	7.11552e-13	1.70416e-11
CTXN1	551.546	-1.04261	0.145309	-7.17517	7.22173e-13	1.72712e-11
PKIA	71.79	1.823	0.254319	7.16817	7.60069e-13	1.81515e-11
NDUFS1	11577.2	-0.258363	0.0360481	-7.16719	7.65526e-13	1.82558e-11
PCDHA4	2139.67	0.57979	0.0808997	7.16677	7.6786e-13	1.82854e-11
PGGHG	3769.07	-0.836592	0.11674	-7.16629	7.70576e-13	1.83239e-11
CAST	26864.1	0.444489	0.06205	7.1634	7.86999e-13	1.86879e-11
SDCBP	15774	0.528814	0.0738343	7.16218	7.94067e-13	1.8829e-11
DOCK10	448.394	1.13263	0.158224	7.15839	8.1631e-13	1.9329e-11
IL11RA	868.053	-0.471969	0.0659627	-7.15508	8.36222e-13	1.97724e-11
LONRF2	2282.14	-0.6783	0.094834	-7.1525	8.5213e-13	2.01201e-11
SSC5D	595.18	-1.10496	0.154655	-7.14468	9.02072e-13	2.12693e-11
MAFG	8851.57	0.511441	0.0716863	7.13443	9.71871e-13	2.28828e-11
SYT15	476.762	0.70205	0.0984327	7.13229	9.87115e-13	2.3208e-11
TM4SF19	243.629	2.38022	0.333734	7.1321	9.88462e-13	2.3208e-11
CCDC9B	7663.65	0.52518	0.0737018	7.12574	1.0352e-12	2.42713e-11
BBX	3107.62	-0.485133	0.0681327	-7.12042	1.07599e-12	2.51923e-11
B3GNT5	5040.07	0.62627	0.0879899	7.11752	1.09889e-12	2.56924e-11
B4GALT5	8786.38	0.673841	0.0946787	7.11713	1.10196e-12	2.57282e-11
COL17A1	92.7631	2.1663	0.304413	7.11633	1.10839e-12	2.58422e-11
BCL10	5685.12	0.608299	0.0855046	7.11422	1.12546e-12	2.62038e-11
RNASEH2A	3149.1	-0.510452	0.071762	-7.11312	1.13449e-12	2.63772e-11
BEST3	235.182	1.70419	0.239712	7.10933	1.16606e-12	2.70736e-11
SLC22A31	86.5174	-1.5692	0.220837	-7.1057	1.19714e-12	2.77568e-11
GABBR2	1486.11	-1.5992	0.22524	-7.09997	1.24782e-12	2.88917e-11
PLEKHM1	3764.81	1.26953	0.178854	7.09812	1.26462e-12	2.92402e-11
P3H2	13427.9	0.462806	0.0652693	7.09072	1.33418e-12	3.0806e-11
SBNO1	10978.7	0.330161	0.0465933	7.08602	1.38022e-12	3.18251e-11
PLS3	25515.3	0.341549	0.0482084	7.08484	1.39205e-12	3.20536e-11
RALB	6548.57	0.52116	0.0736079	7.08021	1.43934e-12	3.30968e-11
ARID3B	2712.55	0.739729	0.104485	7.07979	1.44378e-12	3.31534e-11
CYS1	716.386	-1.18149	0.166906	-7.07876	1.45445e-12	3.3216e-11
HMBS	2778.25	-0.418337	0.0590943	-7.07914	1.45047e-12	3.3216e-11
IFT80	3069.83	-0.409619	0.0578659	-7.07877	1.45435e-12	3.3216e-11
MSH5-SAPCD1	2155.37	-0.576923	0.0814997	-7.07884	1.45362e-12	3.3216e-11
OSTM1	16537.8	0.428572	0.0605744	7.07514	1.49302e-12	3.40503e-11
PCDHA5	2090.95	0.583107	0.0824233	7.07454	1.49947e-12	3.41506e-11
NFATC1	1474.01	-0.702504	0.0993276	-7.07259	1.52066e-12	3.45614e-11
VPS35L	11903.5	-0.208748	0.0295154	-7.0725	1.52164e-12	3.45614e-11
PMP22	524.768	-0.742486	0.105019	-7.07001	1.5492e-12	3.51397e-11
GGT1	164.217	1.7635	0.249509	7.06789	1.57305e-12	3.56323e-11
GLB1	3541.64	0.367106	0.0519445	7.06727	1.58009e-12	3.5695e-11
VAT1	12548.3	0.576689	0.081599	7.06735	1.5792e-12	3.5695e-11
WFDC3	43.7118	2.64198	0.373906	7.06591	1.59562e-12	3.59972e-11
TMEM14C	9506.54	0.559011	0.0791492	7.06275	1.63242e-12	3.67779e-11
CTSD	78720.5	0.557853	0.0790159	7.06	1.66497e-12	3.74608e-11
FXYD5	4592.18	0.827351	0.117235	7.05723	1.69856e-12	3.81651e-11
GNAQ	3787.47	-0.376705	0.0533963	-7.05489	1.72734e-12	3.87597e-11
SLC22A4	668.878	0.877422	0.124402	7.05311	1.74966e-12	3.92079e-11
ZFP36L1	1596	0.74273	0.10533	7.05144	1.77074e-12	3.9627e-11
THSD8	3151.77	-0.508541	0.0721417	-7.0492	1.79951e-12	4.02172e-11
SLC25A22	8747.5	0.441737	0.0626874	7.04667	1.83253e-12	4.09004e-11
MAPKAP1	6891.78	0.279529	0.0396733	7.04577	1.84435e-12	4.11093e-11
ILK	19693.9	0.55646	0.0789834	7.04527	1.85097e-12	4.12019e-11
ATG16L1	5739.97	0.354632	0.0503666	7.04101	1.90848e-12	4.24256e-11
CLDN3	103.56	1.37011	0.194873	7.03077	2.05404e-12	4.56007e-11
PCDHA6	2087.8	0.581195	0.0826846	7.02906	2.07934e-12	4.61013e-11
FLNB	40485.7	0.544113	0.0774408	7.02618	2.1226e-12	4.69981e-11
APOBEC3G	355.957	0.833463	0.118626	7.02599	2.12558e-12	4.70017e-11
ALAD	567.819	-0.576548	0.0821299	-7.01995	2.21951e-12	4.90138e-11
PISD	2623.08	0.547117	0.0780222	7.01232	2.34392e-12	5.1693e-11
ASS1	441.811	-0.884015	0.12607	-7.0121	2.34761e-12	5.17062e-11
RXFP4	72.1534	-2.21598	0.316219	-7.00775	2.42187e-12	5.32716e-11
DCAF11	2681.92	-0.461922	0.0659693	-7.00207	2.52204e-12	5.5363e-11
ZNF496	2665.57	-0.42806	0.0611341	-7.00199	2.52357e-12	5.5363e-11
EIF2AK4	6598.52	0.385564	0.0551132	6.99585	2.6365e-12	5.77647e-11
C12orf57	1471.24	0.50267	0.0718589	6.99523	2.64822e-12	5.79455e-11
PRCP	10619.8	0.353818	0.0505845	6.99459	2.66037e-12	5.81352e-11
CTSZ	13224.5	-0.252488	0.0361115	-6.99189	2.71199e-12	5.91859e-11
DEFB107B	153.946	1.36044	0.194651	6.98916	2.76546e-12	6.02741e-11
RP11-295K3.1	79952.7	0.55012	0.0787602	6.98475	2.85372e-12	6.21167e-11
ELOA	10973.6	0.282973	0.0405175	6.98398	2.86929e-12	6.23745e-11
FBXO36	809.898	-0.4367	0.0625408	-6.98265	2.89666e-12	6.28875e-11
PIGF	5142.4	0.365382	0.05234	6.98094	2.93212e-12	6.35749e-11
FKBP1A	44208.5	0.679625	0.0973989	6.97775	2.99944e-12	6.49502e-11
NDUFB8	7913.95	-0.389638	0.0558695	-6.97407	3.07895e-12	6.65857e-11
CHMP2B	2626.87	0.618713	0.0887267	6.97325	3.09705e-12	6.68907e-11
IL6ST	34434	0.278394	0.0399546	6.96775	3.2204e-12	6.94023e-11
KIAA1217	1221.72	0.848636	0.121796	6.9677	3.22164e-12	6.94023e-11
TSHZ1	1668.44	-0.878152	0.126053	-6.96654	3.24822e-12	6.98849e-11
SOX21	318.936	-1.60928	0.231048	-6.96512	3.2812e-12	7.05037e-11
IFITM1	1361.85	-0.980076	0.140734	-6.96402	3.30689e-12	7.09645e-11
DYSF	115.34	2.36746	0.340231	6.95838	3.44196e-12	7.37682e-11
MMRN2	1182.44	0.912021	0.131072	6.95818	3.44706e-12	7.37831e-11
RP11-326C3.17	3774.66	-0.731859	0.105185	-6.95785	3.45499e-12	7.38581e-11
PSMB8	2582.01	0.549925	0.0790487	6.95679	3.4811e-12	7.43212e-11
ADORA2A	917.091	0.930946	0.133846	6.95537	3.51629e-12	7.49769e-11
RP11-314N13.10	44521.7	0.67726	0.0973834	6.95457	3.53631e-12	7.53075e-11
RSPRY1	4131.12	0.561392	0.0807573	6.95159	3.61195e-12	7.68206e-11
PCDHA7	2084.08	0.578528	0.0832482	6.94944	3.66748e-12	7.79025e-11
ATP9A	1397.01	0.507512	0.0730407	6.94835	3.69587e-12	7.8406e-11
CDK8	2050.54	0.487143	0.0701318	6.94611	3.75508e-12	7.9561e-11
PTPN12	11765.7	0.421359	0.0607007	6.94159	3.87703e-12	8.20409e-11
MSN	47541.7	0.46174	0.0665937	6.93368	4.10033e-12	8.66563e-11
PCDHA9	2074.98	0.576223	0.0831147	6.93286	4.1242e-12	8.70508e-11
CCNP	159.215	1.17982	0.170218	6.93124	4.17168e-12	8.77207e-11
PCDHA10	2071.7	0.574624	0.0829025	6.93132	4.16919e-12	8.77207e-11
PCDHA8	2079.55	0.576119	0.0831153	6.93156	4.16223e-12	8.77207e-11
PDP1	1387.75	0.666929	0.0962302	6.93056	4.19182e-12	8.80335e-11
ETV7	119.171	1.28105	0.184967	6.9258	4.33512e-12	9.09288e-11
PSEN1	4100.28	0.328134	0.0473913	6.92392	4.39313e-12	9.19148e-11
TRPS1	1884.86	-0.515186	0.0744051	-6.92407	4.38856e-12	9.19148e-11
ZNF267	2282.84	0.43924	0.063468	6.92065	4.49565e-12	9.39423e-11
GM2A	5816.74	0.321372	0.0464392	6.92027	4.50794e-12	9.40815e-11
PLEKHB2	17897.2	0.627447	0.0907563	6.91353	4.72724e-12	9.85353e-11
NEO1	1273.03	0.699538	0.101211	6.9117	4.7889e-12	9.95723e-11
PAG1	681.688	0.625152	0.0904475	6.91177	4.78645e-12	9.95723e-11
SMIM14	3208.31	-0.759596	0.10991	-6.91105	4.81092e-12	9.99058e-11
NPEPPS	14449.3	0.407811	0.0590356	6.90788	4.91936e-12	1.02031e-10
AKAP13	11637	0.514837	0.0745401	6.90685	4.95529e-12	1.02649e-10
STIM2	2169.17	0.358908	0.0519699	6.90608	4.98242e-12	1.03083e-10
PHC1	8839.02	0.448413	0.0650155	6.89702	5.31049e-12	1.09735e-10
CLDN12	4973.78	0.378232	0.0548492	6.89586	5.35409e-12	1.10227e-10
FSTL3	1419.12	0.618207	0.0896445	6.8962	5.34109e-12	1.10227e-10
MAZ	17324.6	-0.339544	0.0492388	-6.89587	5.35352e-12	1.10227e-10
KCNB1	289.268	-1.28467	0.186422	-6.89121	5.53214e-12	1.13752e-10
NECAP2	5297.66	0.43286	0.0628479	6.88742	5.68133e-12	1.16677e-10
TUBB4A	120.088	1.80294	0.261802	6.88665	5.71225e-12	1.17168e-10
UBE2E2	2059.12	0.40022	0.058133	6.88455	5.79685e-12	1.18757e-10
GLE1	3413.96	-0.343978	0.0499748	-6.88304	5.85867e-12	1.19877e-10
GBP4	424.187	2.41787	0.351569	6.87738	6.09642e-12	1.24589e-10
CGGBP1	6160.52	-0.490796	0.0713837	-6.87546	6.17919e-12	1.26126e-10
SNED1	1489.48	-0.506289	0.0736689	-6.87249	6.30889e-12	1.28617e-10
XXbac-BPG246D15.9	11188.9	0.388316	0.056514	6.87114	6.36923e-12	1.29689e-10
NMI	2244.37	0.429882	0.0625653	6.87093	6.37861e-12	1.29722e-10
UAP1L1	2267.21	0.520218	0.0757508	6.8675	6.53367e-12	1.32714e-10
ACOT8	1736.31	0.692678	0.100872	6.86688	6.56221e-12	1.33132e-10
CFAP126	495.566	-0.746039	0.108663	-6.8656	6.62115e-12	1.34002e-10
WBP1	1460.34	-0.567178	0.08261	-6.86573	6.6151e-12	1.34002e-10
PDHB	4323.05	-0.457127	0.0665969	-6.86409	6.69171e-12	1.35103e-10
RIN2	3068.97	0.394084	0.0574123	6.8641	6.69099e-12	1.35103e-10
SLC35C2	3943.22	0.381484	0.0556177	6.85904	6.9324e-12	1.39794e-10
RAB8B	1986.93	0.326479	0.0476867	6.84633	7.57701e-12	1.52608e-10
MCOLN3	866.544	0.749568	0.109682	6.83402	8.25695e-12	1.66103e-10
TAP2	11145.8	0.387236	0.0566958	6.83007	8.48722e-12	1.7053e-10
CHST15	4946.66	0.334691	0.0490051	6.82971	8.50855e-12	1.70753e-10
SH3RF1	2012.87	0.526378	0.0771455	6.82318	8.90492e-12	1.78493e-10
ARF4	16913.1	0.772645	0.11344	6.81104	9.68966e-12	1.93991e-10
ZNF569	2308.66	-0.410353	0.0602758	-6.80793	9.90162e-12	1.97997e-10
FANCD2OS	1211.05	-0.446882	0.0656561	-6.8064	1.00073e-11	1.9987e-10
PYGL	2009.23	0.507926	0.0746666	6.80259	1.02756e-11	2.04985e-10
WBP2	10198.1	0.512811	0.0754059	6.80067	1.04132e-11	2.07482e-10
TCEA3	578.803	-0.934674	0.137491	-6.79807	1.06026e-11	2.11005e-10
GTF2IRD2B	1894.34	-0.347542	0.0511311	-6.79707	1.0677e-11	2.12232e-10
STK39	3378.54	0.321306	0.0473107	6.79141	1.11046e-11	2.2047e-10
ST6GALNAC4	2135.75	0.73156	0.107765	6.78845	1.13342e-11	2.24711e-10
TTC14	4840.47	0.420053	0.0618789	6.78831	1.13451e-11	2.24711e-10
TBC1D23	4323.57	0.616647	0.090897	6.78402	1.16878e-11	2.31225e-10
PLA2G4C	284.724	1.57955	0.233233	6.77241	1.2665e-11	2.50262e-10
XDH	132.26	1.28695	0.190141	6.76842	1.30198e-11	2.56969e-10
MSH5	1815.14	-0.594668	0.087863	-6.76813	1.3046e-11	2.57182e-10
BCL2A1	920.966	0.780509	0.11535	6.76644	1.3199e-11	2.59891e-10
DALRD3	2496.48	-0.36856	0.0545052	-6.76193	1.36167e-11	2.67799e-10
ZCCHC9	4484.45	0.427642	0.063249	6.76125	1.36808e-11	2.68744e-10
TCF7L1	2453.25	-0.729801	0.107957	-6.76008	1.37917e-11	2.70606e-10
RP11-45M22.4	3989.03	0.317419	0.0469573	6.75974	1.38243e-11	2.70927e-10
OAS1	99.0628	1.33857	0.198034	6.75929	1.38665e-11	2.71436e-10
H2BC11	441.365	1.12029	0.165836	6.7554	1.42443e-11	2.78505e-10
RCSD1	464.752	-1.10191	0.163186	-6.75252	1.45302e-11	2.83763e-10
FH	6477.21	-0.360426	0.05338	-6.75208	1.45741e-11	2.84236e-10
ITPRID2	28201	0.250448	0.0370928	6.75194	1.45884e-11	2.84236e-10
BAX	4033.36	0.362364	0.0536893	6.74928	1.48581e-11	2.89153e-10
C3orf52	1836.09	0.866218	0.128484	6.74184	1.56389e-11	3.03994e-10
BLACAT1	134.954	1.97975	0.29382	6.73797	1.60619e-11	3.11855e-10
BTBD19	204.732	1.85165	0.274855	6.73682	1.61891e-11	3.1396e-10
HAS2	446.414	-1.15002	0.170781	-6.73391	1.65159e-11	3.19927e-10
CTNS	3067.33	0.50066	0.0743659	6.73239	1.66903e-11	3.2293e-10
HNRNPA3	37521.4	-0.315876	0.0469448	-6.72868	1.71213e-11	3.30886e-10
HNRNPDL	11424	-0.42456	0.063112	-6.72708	1.73098e-11	3.34144e-10
PMAIP1	662.273	0.7673	0.114082	6.72585	1.74566e-11	3.362e-10
QARS1	7711.03	-0.388392	0.0577456	-6.72591	1.74496e-11	3.362e-10
RIMKLA	961.189	0.484504	0.0720858	6.72122	1.80206e-11	3.46664e-10
CDK17	3516.02	0.507162	0.0754638	6.7206	1.80978e-11	3.47749e-10
ING5	2710.19	-0.370935	0.0552065	-6.71905	1.82914e-11	3.51065e-10
ARHGEF18	4609.04	0.369027	0.0549535	6.71525	1.87739e-11	3.59913e-10
IVD	5449.79	-0.293719	0.0437451	-6.71434	1.88918e-11	3.61758e-10
MANSC1	779.214	0.490623	0.0730744	6.71402	1.89333e-11	3.62137e-10
ADAM9	17345.4	0.387347	0.0577044	6.7126	1.91184e-11	3.65259e-10
H4C9	1341.08	0.974171	0.145217	6.70838	1.96791e-11	3.75543e-10
IL15RA	846.812	0.565075	0.08426	6.70633	1.99585e-11	3.8044e-10
GOLM1	8885.9	0.345853	0.0515849	6.70454	2.02037e-11	3.84676e-10
DUSP9	413.118	-0.999329	0.149067	-6.70389	2.02948e-11	3.85823e-10
RAB7A	27371	0.299974	0.044747	6.70378	2.03101e-11	3.85823e-10
CDC42EP4	3631.87	-0.61871	0.0923084	-6.70264	2.04685e-11	3.8839e-10
RP11-559F19.4	1693.11	-0.331689	0.0494916	-6.70193	2.0569e-11	3.89855e-10
ZFX	2851.63	-0.500868	0.0747411	-6.70137	2.06472e-11	3.90894e-10
GPX7	641.608	-0.610101	0.0910441	-6.70116	2.06777e-11	3.91028e-10
FNDC3B	16991.5	0.334976	0.0499927	6.7005	2.07711e-11	3.92351e-10
MAP4K4	10678.3	0.322271	0.048104	6.69947	2.09176e-11	3.94672e-10
LTB	159.263	1.99562	0.298007	6.69654	2.13415e-11	4.02217e-10
UNC5C	714.412	-1.13306	0.169267	-6.69392	2.17271e-11	4.09022e-10
NUAK2	2145.78	1.33652	0.19974	6.69131	2.21178e-11	4.1591e-10
BMP5	778.952	0.841653	0.125823	6.68919	2.24405e-11	4.21503e-10
MAP2K2	6481.17	0.400225	0.0598392	6.68834	2.25724e-11	4.23504e-10
MINPP1	4102.36	0.424926	0.0635418	6.68735	2.27252e-11	4.25894e-10
GIPC1	6742.46	0.326712	0.0488672	6.68571	2.2981e-11	4.30205e-10
BRD8	5656.46	-0.390555	0.0584319	-6.68393	2.32615e-11	4.3497e-10
CBS	3171.24	-0.800472	0.119906	-6.67584	2.45823e-11	4.59154e-10
PPP1R15A	2539.36	0.728741	0.109192	6.67392	2.49051e-11	4.64664e-10
USP12	14784.5	0.255605	0.038313	6.6715	2.53204e-11	4.71885e-10
NEK7	5174.7	-0.31371	0.0470608	-6.66605	2.62779e-11	4.89185e-10
RP11-112J3.21	1473.8	-0.457602	0.0686626	-6.6645	2.65559e-11	4.9381e-10
FLRT2	292.278	0.848036	0.127368	6.65815	2.77292e-11	5.14482e-10
SCARB2	9603.34	0.231356	0.0347474	6.65823	2.77152e-11	5.14482e-10
HOXC9	1318.34	-0.51452	0.0773067	-6.65556	2.82214e-11	5.22456e-10
TICAM1	1110.18	0.758653	0.113987	6.65558	2.82185e-11	5.22456e-10
PICALM	22221.1	0.428551	0.0644012	6.65439	2.84481e-11	5.2607e-10
PDGFC	1346.53	0.638065	0.095896	6.65372	2.85781e-11	5.27889e-10
CALB2	110.093	1.2971	0.195	6.65182	2.89494e-11	5.34158e-10
CGREF1	530.917	-0.795289	0.119623	-6.64828	2.96532e-11	5.46541e-10
GAPDH	172096	-0.390669	0.0587709	-6.64732	2.98475e-11	5.49516e-10
CYRIB	10912.2	0.282999	0.0425954	6.6439	3.05491e-11	5.61814e-10
MED12	3854.95	-0.394272	0.0593848	-6.63927	3.15243e-11	5.79112e-10
PPP4R4	220.967	0.926465	0.139591	6.63701	3.20102e-11	5.87393e-10
SFN	6246	1.04166	0.15697	6.63604	3.22227e-11	5.90643e-10
CCDC39	4737.43	0.415697	0.0626614	6.63402	3.2666e-11	5.98113e-10
CYLD	1541.43	0.822265	0.123953	6.63368	3.27429e-11	5.98865e-10
NT5C	1602.45	-0.447098	0.0674376	-6.6298	3.36153e-11	6.14149e-10
DUSP5	7053.97	1.62744	0.245501	6.62906	3.37826e-11	6.16533e-10
MRPL14	4181.77	0.280227	0.0422858	6.62697	3.42641e-11	6.24638e-10
CTTN	53668.3	0.294266	0.0444344	6.62248	3.53214e-11	6.43211e-10
MAP3K14	11917.9	0.538345	0.0813164	6.62037	3.58289e-11	6.51743e-10
ATP6V0D2	38.785	2.79355	0.422025	6.61938	3.60698e-11	6.55412e-10
VASP	7208.51	0.241653	0.0365255	6.61601	3.69019e-11	6.69803e-10
ELP1	3561.01	-0.290258	0.0438823	-6.61446	3.72922e-11	6.76153e-10
AAAS	3924.51	-0.389027	0.0588468	-6.61085	3.82124e-11	6.92087e-10
PCDHA11	1997.81	0.558518	0.0844987	6.60978	3.84887e-11	6.96337e-10
TP53I3	2252.99	0.442835	0.0670119	6.60829	3.88779e-11	7.02618e-10
IFIT2	3361.21	1.11525	0.168807	6.60667	3.93062e-11	7.09592e-10
CAP1	43664.2	0.374915	0.0567665	6.60452	3.98806e-11	7.19185e-10
DECR1	3201.23	-0.376967	0.0570844	-6.60368	4.01064e-11	7.22477e-10
LEMD1	145.149	1.72644	0.261507	6.6019	4.05918e-11	7.30434e-10
ADRB1	762.399	0.482995	0.0731693	6.60105	4.08254e-11	7.3344e-10
ISCU	4707.92	0.544642	0.0825093	6.60097	4.08466e-11	7.3344e-10
GOLGA7B	709.543	1.82546	0.276706	6.5971	4.19283e-11	7.52055e-10
CDC26	5533.71	0.419646	0.0636471	6.59331	4.30114e-11	7.70529e-10
MICALL1	4556.88	0.467093	0.0708449	6.59318	4.30504e-11	7.70529e-10
CASP3	3879.12	0.499586	0.0757867	6.59199	4.33958e-11	7.75879e-10
ADAM19	1500.14	1.48708	0.225627	6.59089	4.372e-11	7.80841e-10
SIRT7	10476.8	0.543747	0.0825225	6.58908	4.4257e-11	7.89588e-10
PGAP6	7245.92	0.318976	0.048412	6.58877	4.43472e-11	7.90354e-10
C17orf75	2240.08	-0.334534	0.0507949	-6.58598	4.51894e-11	8.04507e-10
RP11-38C17.1	4089.08	0.330914	0.0502481	6.5856	4.53047e-11	8.05701e-10
DNAJB6	23548.3	0.364796	0.0554172	6.58272	4.61905e-11	8.20581e-10
GCLC	4912.13	0.358112	0.0544036	6.58251	4.62587e-11	8.2092e-10
SAMD8	4768.61	0.388088	0.0589602	6.5822	4.63539e-11	8.21738e-10
GPC1	6430.83	0.518113	0.0787226	6.58151	4.65695e-11	8.24685e-10
B3GAT3	3667.59	0.506096	0.0769089	6.58046	4.68994e-11	8.29647e-10
NPTN	11079.1	0.249062	0.0378691	6.57693	4.80258e-11	8.48676e-10
RNASEL	197.084	1.63766	0.249011	6.57666	4.81149e-11	8.49353e-10
HINT2	1467.98	-0.455547	0.0692822	-6.57523	4.85774e-11	8.56613e-10
SMIM7	4354.11	-0.255509	0.0388803	-6.57168	4.97508e-11	8.7638e-10
FZD7	4101.49	-0.702507	0.10693	-6.56978	5.03885e-11	8.86678e-10
CFLAR	2890.05	0.312297	0.0475446	6.5685	5.08248e-11	8.93415e-10
AADAT	510.059	-0.563941	0.0858963	-6.56537	5.19054e-11	9.11453e-10
ADAMTS16	217.974	1.34186	0.204507	6.56145	5.32857e-11	9.33728e-10
COL6A2	1159.39	0.8024	0.122289	6.56153	5.32589e-11	9.33728e-10
PAM	9596.35	0.394783	0.0602129	6.55645	5.51048e-11	9.64593e-10
GSTO1	9300.99	0.438188	0.0668647	6.55335	5.6262e-11	9.83821e-10
GATAD2A	7129.94	0.415452	0.0634061	6.55224	5.66799e-11	9.90091e-10
LRP1	615.031	0.638351	0.0974728	6.54902	5.79166e-11	1.01064e-09
PXMP4	929.594	-0.597543	0.0913173	-6.54359	6.006e-11	1.04695e-09
SERINC3	13214.2	0.427303	0.0653361	6.54007	6.14893e-11	1.07075e-09
RFK	2235.74	0.416153	0.0636399	6.53919	6.18547e-11	1.07599e-09
DNAI3	919.035	0.723834	0.110733	6.53677	6.28615e-11	1.09237e-09
FAM222B	5945.38	0.483583	0.0739924	6.53558	6.33637e-11	1.09995e-09
RP11-20I23.3	7537.88	0.394899	0.0604598	6.53159	6.50749e-11	1.12848e-09
RAB3IL1	741.974	0.891909	0.136578	6.53039	6.55986e-11	1.13638e-09
PLEKHF1	837.448	0.981593	0.150412	6.52603	6.75358e-11	1.16873e-09
WNK2	333.96	-1.09961	0.168535	-6.52452	6.82211e-11	1.17937e-09
CGN	718.264	0.598821	0.0917923	6.52364	6.86191e-11	1.18503e-09
HOXC13	2916.44	-0.585866	0.0898142	-6.52309	6.88726e-11	1.18818e-09
TMEM87B	4222.14	0.336589	0.0516103	6.52175	6.94934e-11	1.19765e-09
KRT15	1444.15	0.695165	0.106632	6.51931	7.06333e-11	1.21604e-09
HOXC11	985.589	-0.571752	0.087725	-6.51755	7.14647e-11	1.22909e-09
PML	2580.78	0.349326	0.0536095	6.51613	7.21429e-11	1.23948e-09
ABC7-42404400C24.1	630.663	0.621696	0.0954281	6.51481	7.27822e-11	1.24918e-09
CAPNS1	33238.7	-0.277769	0.0426519	-6.51248	7.39196e-11	1.2661e-09
CDK6	9216.96	-0.330659	0.0507729	-6.51251	7.39056e-11	1.2661e-09
DUSP10	116.613	1.47319	0.226238	6.51166	7.43256e-11	1.27175e-09
HMSD	200.479	1.33614	0.205216	6.51088	7.4714e-11	1.27709e-09
BCAR1	6879.33	0.414797	0.0637152	6.51018	7.50631e-11	1.28175e-09
ATP10D	1229.86	0.634871	0.097527	6.5097	7.5302e-11	1.28451e-09
GTF3A	5984.78	-0.40765	0.0626298	-6.50888	7.57122e-11	1.29019e-09
HSPA2	451.271	-0.629124	0.096756	-6.50217	7.91693e-11	1.34773e-09
HTRA1	855.631	-0.777399	0.119576	-6.50128	7.96389e-11	1.35435e-09
ASAH1	2827	0.575663	0.0885672	6.49974	8.04612e-11	1.36694e-09
NAT14	1585.02	-0.520161	0.080042	-6.49861	8.10674e-11	1.37584e-09
CBX5	20800	-0.510607	0.0786127	-6.49523	8.29093e-11	1.40567e-09
ME2	6582.09	0.259067	0.0399213	6.48945	8.61496e-11	1.45913e-09
ZC4H2	1113.99	0.449096	0.069238	6.48626	8.7993e-11	1.48884e-09
PIP4K2A	4041.38	0.301522	0.0464874	6.48611	8.80837e-11	1.48887e-09
CNGB3	4945.59	-0.460774	0.0710688	-6.48349	8.96277e-11	1.51344e-09
EFCAB2	1957.39	-0.355742	0.0549001	-6.47981	9.18403e-11	1.54924e-09
TEAD2	1132.1	-0.640326	0.0988517	-6.47764	9.31703e-11	1.57009e-09
PNP	4598.42	0.613927	0.0947822	6.47725	9.34121e-11	1.57258e-09
ZNF165	587.979	0.615141	0.0949753	6.47685	9.36572e-11	1.57512e-09
DDX60	801.111	0.514016	0.0793758	6.47573	9.43526e-11	1.58363e-09
SLCO4A1	15891.1	0.430172	0.0664279	6.47578	9.43254e-11	1.58363e-09
PLP2	16977.2	-0.250807	0.0387357	-6.47483	9.49193e-11	1.59154e-09
EREG	909.983	0.680073	0.105045	6.47414	9.53563e-11	1.59727e-09
CUL7	4526.62	-0.375794	0.0580528	-6.47332	9.58711e-11	1.60428e-09
IFITM2	4294.24	-0.594169	0.0918075	-6.4719	9.67797e-11	1.61787e-09
ACSL5	324.473	1.88439	0.291297	6.46896	9.86786e-11	1.64796e-09
CD55	2105.84	-0.472259	0.0730162	-6.46786	9.93983e-11	1.65832e-09
FLYWCH1	4270.31	0.440871	0.0681665	6.46757	9.95931e-11	1.65992e-09
PIM3	2381.21	0.338008	0.0522869	6.46449	1.0164e-10	1.69067e-09
TIAF1	2515.52	-0.339948	0.0525868	-6.46452	1.01622e-10	1.69067e-09
ITGB5	31732.7	-0.340534	0.0526868	-6.46337	1.024e-10	1.7016e-09
EDN1	1297.89	0.554091	0.0857568	6.4612	1.03878e-10	1.72446e-09
RP11-216L13.17	1766.64	-0.408524	0.0632524	-6.45864	1.0565e-10	1.75214e-09
CBSL	3000.74	-0.73394	0.113653	-6.4577	1.06305e-10	1.76126e-09
RPLP0	125416	-0.350231	0.0542553	-6.45524	1.08047e-10	1.78834e-09
FNDC3A	6283.38	0.386157	0.0598234	6.45494	1.08264e-10	1.79015e-09
TFAP2C	263.114	0.87231	0.135156	6.45412	1.08852e-10	1.79811e-09
CDK5RAP3	6531.75	-0.464897	0.072051	-6.45234	1.10138e-10	1.81756e-09
GLT8D1	2727.8	-0.413313	0.0641192	-6.44601	1.14831e-10	1.89313e-09
KCNJ2	118.618	-2.19338	0.3405	-6.44165	1.18185e-10	1.94586e-09
LDLRAD2	5487.55	-0.529125	0.0821426	-6.44155	1.18262e-10	1.94586e-09
DBNDD2	4324.3	0.353014	0.0548043	6.44137	1.18403e-10	1.94626e-09
ZSWIM6	2496.38	0.67038	0.104082	6.44089	1.18778e-10	1.95049e-09
GCSH	2409.2	-0.39928	0.0620042	-6.43956	1.19816e-10	1.96563e-09
H1-0	7293.95	-0.540631	0.083968	-6.43853	1.20633e-10	1.97662e-09
RP11-2I7.1	402.622	0.960364	0.149161	6.43842	1.20723e-10	1.97662e-09
CNPY2	4626.28	0.399639	0.0620769	6.4378	1.21217e-10	1.98277e-09
ADA	3003.78	0.430048	0.0668287	6.43507	1.23413e-10	2.01671e-09
IL12RB1	38.4314	2.59137	0.402759	6.43405	1.24248e-10	2.02838e-09
IL1R1	1333.97	0.705579	0.109667	6.43382	1.24437e-10	2.02948e-09
PLPPR3	647.321	-1.19088	0.185115	-6.43318	1.2496e-10	2.03601e-09
RNF128	1588.15	0.59357	0.0923042	6.43059	1.27109e-10	2.06902e-09
SYCP2	3813.21	-0.649714	0.101054	-6.42938	1.28126e-10	2.08355e-09
PRAME	7950.1	-0.239842	0.0373216	-6.42636	1.307e-10	2.12333e-09
RP2	3557.49	0.441474	0.0687023	6.42589	1.31096e-10	2.12771e-09
TEC	123.75	1.45018	0.225707	6.42503	1.3184e-10	2.13771e-09
PHKA2	1469.39	-0.55552	0.0864802	-6.42366	1.33033e-10	2.15496e-09
CLN3	4115.68	0.365007	0.0568332	6.42243	1.34117e-10	2.17042e-09
SOBP	1795.38	-0.657874	0.102482	-6.41942	1.36793e-10	2.21158e-09
RRAGC	6396.98	0.594528	0.0926249	6.41866	1.3748e-10	2.22054e-09
MLEC	26924	-0.435392	0.0678524	-6.41674	1.39223e-10	2.24651e-09
CCDC74A	1711.99	-0.697837	0.108785	-6.4148	1.41008e-10	2.27313e-09
KCNJ11	2728.21	0.460771	0.0718379	6.41403	1.41723e-10	2.28244e-09
ADPRHL1	947.645	0.821551	0.12819	6.40883	1.46639e-10	2.35935e-09
IL23A	65.9944	1.4323	0.223494	6.40867	1.46792e-10	2.35954e-09
MAP3K12	2846.29	-0.383242	0.0598053	-6.40816	1.4729e-10	2.36527e-09
EPHA2	36702.5	0.419934	0.0655413	6.40716	1.48255e-10	2.37848e-09
TMEM143	318.323	-0.66677	0.104074	-6.40666	1.48738e-10	2.38394e-09
CDCA7	6048.07	-0.580169	0.0905601	-6.40645	1.48945e-10	2.38498e-09
UBTD1	2657.65	0.475663	0.074269	6.4046	1.50767e-10	2.41184e-09
FOSL2	4719.05	0.644255	0.100627	6.4024	1.52958e-10	2.44221e-09
KHDRBS3	1350.55	-0.713124	0.111382	-6.40251	1.52847e-10	2.44221e-09
GPIHBP1	216.543	-1.36076	0.212702	-6.3975	1.57941e-10	2.51696e-09
PCDHA12	1832.27	0.526607	0.0823133	6.39759	1.57844e-10	2.51696e-09
ARHGAP5	8648.32	0.352546	0.0551144	6.39663	1.58843e-10	2.52893e-09
ACAT1	7942.22	-0.337281	0.0527321	-6.39612	1.59372e-10	2.53483e-09
TPM4	20162.1	0.396557	0.0620009	6.39598	1.59517e-10	2.53483e-09
CACNG6	1897.44	-0.498334	0.0779207	-6.3954	1.60129e-10	2.54215e-09
MOSPD1	7912.46	0.497004	0.0777411	6.39306	1.62597e-10	2.57887e-09
TRABD2A	50618.6	0.283304	0.0443186	6.39245	1.63252e-10	2.58681e-09
RP11-977G19.10	7140.41	0.225317	0.0352565	6.39078	1.65042e-10	2.61269e-09
CRYM	60.1048	2.44583	0.382771	6.38979	1.66111e-10	2.62713e-09
ATP6V1G1	5383.02	0.462946	0.0724725	6.38789	1.68186e-10	2.65743e-09
IER3	7430.98	0.541163	0.0847528	6.38519	1.71188e-10	2.70231e-09
FRAT1	216.986	-2.22372	0.348311	-6.38431	1.72176e-10	2.71535e-09
MVP	10210	0.483483	0.0757919	6.37908	1.78151e-10	2.80684e-09
TNKS1BP1	8163.52	0.462767	0.072546	6.37894	1.78313e-10	2.80684e-09
GRID1	175.428	-0.991502	0.155483	-6.37692	1.8069e-10	2.84158e-09
CRTAC1	641.236	1.76654	0.277033	6.37666	1.80989e-10	2.84361e-09
DNAH3	132.369	1.03833	0.162859	6.37564	1.82198e-10	2.85991e-09
ARMCX4	1213.11	0.682987	0.107162	6.3734	1.84884e-10	2.89663e-09
BICD2	3364.44	0.376642	0.0590954	6.37345	1.84823e-10	2.89663e-09
SDC3	3801.8	-0.420704	0.0660185	-6.37252	1.85952e-10	2.91064e-09
RBM3	38166.2	-0.260868	0.0409591	-6.36898	1.90291e-10	2.97576e-09
CYB561	3709.7	-0.438472	0.0688656	-6.36707	1.92676e-10	3.01025e-09
CHST3	6883.56	-0.315839	0.0496078	-6.36672	1.93113e-10	3.01426e-09
AKIRIN1	13035.5	0.302807	0.0475659	6.36605	1.93955e-10	3.02458e-09
AGPAT4	1510.59	0.704225	0.110673	6.3631	1.97721e-10	3.08043e-09
CTC-429P9.4	4472.17	-0.243684	0.038299	-6.36267	1.9827e-10	3.08611e-09
TOR4A	4571.98	0.364576	0.0573166	6.36073	2.00795e-10	3.12249e-09
ZADH2	5671.04	-0.667442	0.104965	-6.35872	2.03437e-10	3.16065e-09
PAX8	115.154	3.34926	0.527089	6.35426	2.09438e-10	3.25086e-09
SPTBN5	457.057	0.777175	0.122332	6.353	2.11154e-10	3.27445e-09
FOXP4	3364.02	0.330019	0.0519746	6.34962	2.15846e-10	3.34411e-09
ALYREF	9167.08	0.266579	0.0419878	6.34897	2.16757e-10	3.35512e-09
THBS1	4116.43	0.733045	0.115471	6.34832	2.17686e-10	3.36638e-09
MAT1A	60.0842	2.06489	0.325329	6.34708	2.19437e-10	3.39033e-09
ESRP2	2176.99	-0.666911	0.105104	-6.34524	2.22075e-10	3.42716e-09
RGPD5	13104.2	-0.372043	0.0586343	-6.34513	2.22231e-10	3.42716e-09
RGPD6	13071.7	-0.37288	0.0587709	-6.34463	2.22958e-10	3.43519e-09
PTK2	16572.1	0.233712	0.0368376	6.34438	2.2332e-10	3.4376e-09
PHF2	2118.6	-0.507697	0.0800437	-6.34275	2.25697e-10	3.471e-09
STXBP2	2650.99	0.366989	0.057865	6.34216	2.2657e-10	3.47942e-09
SUSD6	1319.81	0.646162	0.101885	6.3421	2.2666e-10	3.47942e-09
C14orf39	1409.96	-0.603396	0.0951767	-6.33975	2.30138e-10	3.52956e-09
FBLIM1	520.214	0.686668	0.108373	6.33617	2.35552e-10	3.60928e-09
RAPGEF3	1131.49	0.605673	0.095594	6.33589	2.35977e-10	3.61248e-09
FIGN	2247.83	0.391553	0.0618114	6.33464	2.3789e-10	3.63843e-09
F2RL1	20813.3	0.378422	0.0597438	6.33408	2.38767e-10	3.64727e-09
MFSD9	1775.28	0.346026	0.0546313	6.33385	2.39123e-10	3.64727e-09
NEURL3	73.7888	2.24832	0.354961	6.33398	2.38912e-10	3.64727e-09
IMPDH2	12232.8	-0.355976	0.0562053	-6.3335	2.39662e-10	3.65218e-09
TSTD1	239.219	-0.774031	0.122217	-6.33324	2.40073e-10	3.65511e-09
TSPAN3	8267.19	0.467292	0.0737917	6.33258	2.411e-10	3.66739e-09
PFKFB3	2591.75	0.497945	0.0786437	6.33166	2.42532e-10	3.68583e-09
MTR	3848.69	-0.438836	0.0693285	-6.3298	2.45482e-10	3.72727e-09
RIOK3	9072.14	0.723625	0.114327	6.32942	2.46082e-10	3.73298e-09
SLC46A3	555.175	1.15981	0.18338	6.32463	2.53842e-10	3.84721e-09
DNAJC6	778.132	0.469161	0.0742136	6.32177	2.58591e-10	3.91564e-09
ASAP1	20791.4	0.275371	0.0435607	6.32154	2.5897e-10	3.91783e-09
ZYX	20749.4	0.892431	0.14121	6.31989	2.61744e-10	3.95622e-09
DMKN	146.699	0.962455	0.152344	6.31765	2.65575e-10	4.00687e-09
ZFPM2	1749.47	0.50667	0.0801983	6.31772	2.65448e-10	4.00687e-09
ST6GALNAC2	327.338	-1.16638	0.184632	-6.31731	2.6615e-10	4.01194e-09
ARHGEF3	1778.12	0.337111	0.0533968	6.31332	2.73121e-10	4.11329e-09
RP11-435I10.4	4345.71	0.356901	0.0565548	6.31072	2.77744e-10	4.17915e-09
GTF3C6	8425.03	0.365018	0.0578457	6.31021	2.78659e-10	4.18915e-09
FLCN	3744.86	0.320056	0.050731	6.30889	2.81047e-10	4.22126e-09
UBASH3B	22809.6	0.342097	0.0542479	6.30617	2.86023e-10	4.29215e-09
SLIT3	2646.22	-0.761605	0.120785	-6.30548	2.87298e-10	4.30741e-09
ZFYVE1	2145.96	0.371685	0.0589993	6.29982	2.97987e-10	4.46367e-09
TMSB10	50462	0.279839	0.0444223	6.2995	2.98605e-10	4.46892e-09
THOC6	2501.93	-0.558828	0.0887192	-6.29884	2.99877e-10	4.48394e-09
HELZ2	1776.38	0.493691	0.078389	6.29796	3.01592e-10	4.50555e-09
PALM2AKAP2	3402.46	0.6717	0.106724	6.29382	3.09755e-10	4.62337e-09
FRMD3	1086.04	-0.616793	0.098038	-6.29136	3.14687e-10	4.69279e-09
RBM24	3496.32	0.548976	0.0874152	6.2801	3.38359e-10	5.04131e-09
LDHA	84253	-0.38244	0.0609033	-6.27946	3.39748e-10	5.0575e-09
ATP6V0C	6918.08	0.378738	0.0603251	6.27829	3.42325e-10	5.09133e-09
OPN3	3776.54	-0.401365	0.0639376	-6.27745	3.44166e-10	5.11415e-09
HDAC6	4366.05	-0.595091	0.0948571	-6.27356	3.52891e-10	5.23915e-09
FBXW4	2807.02	-0.473309	0.0755007	-6.26893	3.63547e-10	5.39256e-09
C1orf198	3673.4	-0.61874	0.0987631	-6.26489	3.7308e-10	5.52906e-09
RBP4	135.163	-1.19202	0.190288	-6.2643	3.74502e-10	5.54522e-09
COG5	5650.18	0.436482	0.0696917	6.26304	3.77538e-10	5.58522e-09
CXCL16	267.52	0.890254	0.142168	6.262	3.80061e-10	5.61758e-09
DHFR	8838.37	-0.401722	0.0641559	-6.26165	3.8092e-10	5.62529e-09
ECM1	202.233	0.928646	0.148387	6.25827	3.89274e-10	5.7436e-09
PTK7	7399.14	-0.637224	0.101848	-6.25664	3.93363e-10	5.79881e-09
CORO2A	115.643	-1.18508	0.189443	-6.25557	3.96073e-10	5.83362e-09
PAN2	1739.46	-0.644786	0.103087	-6.25477	3.98105e-10	5.85838e-09
SMIM4	3902.46	-0.240793	0.0385447	-6.2471	4.18152e-10	6.14798e-09
MAP2K3	7002.7	0.716944	0.11477	6.2468	4.18959e-10	6.15442e-09
SOAT1	9537.11	0.391031	0.062605	6.24601	4.21079e-10	6.18013e-09
CACNG7	685.126	-1.41934	0.227441	-6.24049	4.36207e-10	6.39655e-09
EHD4	9345.74	0.238262	0.0382101	6.23557	4.50129e-10	6.59492e-09
CRTC2	2874.69	0.351028	0.0562981	6.23516	4.51306e-10	6.60124e-09
MXRA7	6569.72	-0.303678	0.0487042	-6.23515	4.5135e-10	6.60124e-09
C17orf49	2159.87	-0.310801	0.0498618	-6.23326	4.56832e-10	6.67558e-09
ITGAX	45.4788	2.27952	0.365828	6.23114	4.63045e-10	6.76045e-09
CAVIN4	132.392	0.99207	0.159326	6.22667	4.76465e-10	6.94898e-09
PACS1	12115.3	0.298796	0.0479873	6.22656	4.76789e-10	6.94898e-09
MCL1	13631	0.445874	0.0716453	6.22335	4.86641e-10	7.08639e-09
AIFM2	4688.29	0.376078	0.0604386	6.22248	4.89344e-10	7.11956e-09
ENKUR	597.095	-0.4269	0.0686274	-6.22054	4.95436e-10	7.20191e-09
FOXC2	1379.59	-0.548842	0.0882514	-6.21907	5.00098e-10	7.26336e-09
CTSF	918.518	-0.399798	0.0642877	-6.21889	5.00682e-10	7.26554e-09
CD68	12887.1	0.299349	0.0481386	6.21848	5.02004e-10	7.2784e-09
CBR3	323.206	0.714678	0.115007	6.21422	5.15801e-10	7.47197e-09
MLF1	2404.6	-0.418823	0.06746	-6.20846	5.35064e-10	7.7443e-09
CDK16	11513.4	-0.376932	0.0607269	-6.207	5.40048e-10	7.80968e-09
ZNF697	1692.18	0.672101	0.108311	6.20527	5.46038e-10	7.88947e-09
BCL2L13	6975.87	0.32494	0.0523833	6.20313	5.53512e-10	7.98366e-09
GANAB	46373	-0.294083	0.0474083	-6.2032	5.53267e-10	7.98366e-09
CHFR	7074.68	0.276838	0.0446319	6.2027	5.55043e-10	7.99884e-09
GLO1	11937.6	-0.487149	0.0785515	-6.20165	5.5875e-10	8.04532e-09
AKIRIN2	3311.84	0.601478	0.0970069	6.20036	5.63343e-10	8.10448e-09
SCMH1	3472.09	-0.530658	0.085592	-6.19985	5.65162e-10	8.12366e-09
TPM1	31260	0.606283	0.097807	6.19876	5.69085e-10	8.17301e-09
PSME2	8157.65	0.335041	0.0540541	6.19826	5.70918e-10	8.1923e-09
A4GALT	129.009	1.10708	0.178649	6.19695	5.75669e-10	8.2534e-09
CXCL2	24.2463	3.75449	0.606102	6.19448	5.84765e-10	8.37662e-09
ZFP30	1948.69	-0.433562	0.0700112	-6.19275	5.9125e-10	8.46226e-09
GJB3	83.6539	1.93433	0.31248	6.19025	6.00679e-10	8.58986e-09
TBX15	175.404	-1.22462	0.197888	-6.18847	6.07508e-10	8.68009e-09
DAPK3	2184.51	0.77466	0.125392	6.17793	6.49495e-10	9.2719e-09
DENND3	4502.28	0.407742	0.0660012	6.17779	6.50037e-10	9.2719e-09
HERC4	18085.6	0.461112	0.0746675	6.17554	6.59379e-10	9.39713e-09
BTG3	2044.87	0.325844	0.0527683	6.175	6.61627e-10	9.42114e-09
NABP2	5139.92	-0.28565	0.0462674	-6.17389	6.6629e-10	9.47947e-09
RPGRIP1L	1462.75	-0.42827	0.0693889	-6.17202	6.74209e-10	9.58397e-09
SPNS1	4196.88	0.509922	0.0826386	6.17051	6.80714e-10	9.66823e-09
ATP6V0E1	12385.1	0.573082	0.0928838	6.16988	6.83413e-10	9.69831e-09
CERK	4700.59	0.288337	0.0467514	6.16746	6.93966e-10	9.83972e-09
PDCD6	7030.99	0.207161	0.0336222	6.16143	7.20899e-10	1.02129e-08
RAB3B	700.684	1.84988	0.300405	6.15797	7.36852e-10	1.04301e-08
RUBCN	5244	0.642164	0.104306	6.15654	7.43492e-10	1.05152e-08
BEGAIN	4231.8	-0.741611	0.120477	-6.15562	7.47856e-10	1.0568e-08
CARD6	73.2259	1.75263	0.284762	6.15473	7.52046e-10	1.06182e-08
HLA-G	870.607	0.473823	0.076987	6.15459	7.52729e-10	1.06189e-08
THNSL1	555.982	-0.478186	0.0777079	-6.15364	7.57248e-10	1.06736e-08
SUN3	65.3401	1.79111	0.291219	6.15038	7.72964e-10	1.0886e-08
CACHD1	5887.59	0.332174	0.0540195	6.14915	7.79001e-10	1.09525e-08
CRIP2	2257.8	-0.809256	0.131604	-6.14915	7.7897e-10	1.09525e-08
TMOD1	687.178	0.515455	0.0838403	6.14806	7.84382e-10	1.10189e-08
XXbac-BPG116M5.17	150.206	1.14487	0.186238	6.14733	7.88002e-10	1.10605e-08
IFT172	1120.22	-0.532123	0.0865736	-6.14649	7.92177e-10	1.11098e-08
COL4A2	713.152	0.654761	0.106531	6.14621	7.93581e-10	1.11201e-08
ANAPC16	9235.82	-0.281047	0.0457304	-6.14572	7.95995e-10	1.11446e-08
SMAD6	1603.4	-0.869594	0.141501	-6.14548	7.97209e-10	1.11523e-08
NRG1	2959.11	0.380874	0.0619948	6.14364	8.06521e-10	1.12731e-08
ELF2	5187.01	0.402546	0.0655423	6.14177	8.16089e-10	1.13973e-08
NKX6-2	1254.86	-0.555683	0.0905438	-6.13717	8.40041e-10	1.1722e-08
RGPD8	11385.5	-0.359327	0.0585778	-6.13419	8.55942e-10	1.19339e-08
SIRT3	2367.38	-0.355391	0.0579398	-6.1338	8.5805e-10	1.19533e-08
CDCP1	21375.1	0.648064	0.105665	6.1332	8.61301e-10	1.19886e-08
FKBP4	10491.7	-0.202889	0.0330813	-6.13305	8.62114e-10	1.199e-08
ZFAND4	1612.36	-0.520693	0.084931	-6.13078	8.74518e-10	1.21524e-08
SPR	3896.55	0.293098	0.0478097	6.13051	8.75983e-10	1.21626e-08
C1QTNF6	918.924	-0.497344	0.0811441	-6.12915	8.83524e-10	1.22572e-08
B4GALT6	5246.86	0.363725	0.0594428	6.1189	9.4223e-10	1.30607e-08
TNFRSF12A	10509.8	0.516389	0.0844004	6.11833	9.45623e-10	1.30969e-08
DCAKD	1098.62	-0.44551	0.0728404	-6.11624	9.58087e-10	1.32586e-08
CLIP4	7161.59	0.322607	0.052752	6.11555	9.62265e-10	1.33054e-08
MEGF8	1896.6	-0.717379	0.117393	-6.11094	9.90489e-10	1.36843e-08
SLC9A7	17279.2	0.282345	0.0462058	6.1106	9.92546e-10	1.37014e-08
KLHL29	1265.22	0.529341	0.0866404	6.10963	9.98593e-10	1.37718e-08
TIMELESS	8024.85	-0.567882	0.0929502	-6.10952	9.99297e-10	1.37718e-08
STX4	3284.86	0.515989	0.0844656	6.10886	1.00343e-09	1.38174e-08
PHB2	8839.34	-0.21981	0.0359967	-6.10639	1.01908e-09	1.40213e-08
ABCA2	1586.44	-0.896494	0.146917	-6.10203	1.04728e-09	1.43975e-08
B2M	39963.6	0.42128	0.069055	6.10064	1.05644e-09	1.45115e-08
FFAR4	212.067	-1.02033	0.167253	-6.10051	1.05731e-09	1.45115e-08
SEMA3F	2872.16	-1.05503	0.172979	-6.09919	1.06607e-09	1.46198e-08
SVIP	839.001	0.632307	0.103681	6.09856	1.07026e-09	1.46652e-08
CYBA	2545.46	0.469317	0.076977	6.09684	1.08184e-09	1.48117e-08
HERC3	372.167	0.881224	0.14455	6.09633	1.08529e-09	1.48467e-08
MRO	24.696	3.29018	0.539736	6.09591	1.08819e-09	1.48744e-08
KAT2B	2735.18	0.350691	0.0575367	6.09508	1.09383e-09	1.49391e-08
PPIF	7209.51	0.484587	0.0795168	6.09415	1.10022e-09	1.50142e-08
DIP2B	7229.84	0.395801	0.0649661	6.09243	1.11212e-09	1.51642e-08
ALPG	446.64	-1.67363	0.274876	-6.08868	1.13848e-09	1.55109e-08
CYSTM1	11699.9	0.41864	0.068808	6.08418	1.17088e-09	1.59383e-08
NFIX	6012.87	-0.633122	0.104062	-6.08406	1.17175e-09	1.59383e-08
TMEFF1	619.509	0.780121	0.128232	6.08369	1.1745e-09	1.59628e-08
LGALS1	26043.5	-0.359695	0.0591314	-6.08298	1.1797e-09	1.60203e-08
CRHBP	30.2965	2.48473	0.408482	6.08285	1.18067e-09	1.60205e-08
IL15	142.522	1.08159	0.177841	6.08176	1.18871e-09	1.61165e-08
GPD1L	777.532	-0.693667	0.114063	-6.08146	1.19095e-09	1.61338e-08
TMEM237	2348.69	-0.44333	0.0729075	-6.08071	1.19653e-09	1.61962e-08
DHH	79.5779	-2.72838	0.448734	-6.08017	1.20057e-09	1.62379e-08
S100A4	10337.8	-0.453383	0.0745692	-6.08003	1.20158e-09	1.62383e-08
TCEA2	530.013	-0.742058	0.122059	-6.0795	1.20561e-09	1.62797e-08
FUCA2	7233.08	0.316625	0.0520828	6.07926	1.20737e-09	1.62902e-08
NFATC2	515.345	-1.00501	0.165364	-6.07757	1.22021e-09	1.64502e-08
ADIRF	700.297	0.819541	0.134958	6.07257	1.2588e-09	1.69568e-08
PIGY	2549.68	-0.349045	0.057483	-6.07214	1.26215e-09	1.69745e-08
PYURF	2549.68	-0.349045	0.057483	-6.07214	1.26215e-09	1.69745e-08
EFCAB7	701.047	-0.466341	0.0768109	-6.07129	1.26886e-09	1.7051e-08
ATP5PO	8059.93	-0.290761	0.0478952	-6.07077	1.27296e-09	1.70924e-08
TMEM33	4172.76	0.487523	0.0803676	6.06617	1.31e-09	1.75756e-08
HBEGF	2535.32	1.51845	0.25035	6.06531	1.31696e-09	1.76548e-08
HTRA2	1429.83	0.52851	0.0871491	6.06444	1.32414e-09	1.77369e-08
CNN1	152.106	2.53366	0.41792	6.06256	1.33969e-09	1.79022e-08
FGD6	3066.4	0.495353	0.0817053	6.06268	1.33871e-09	1.79022e-08
OSGIN2	6416.14	0.328967	0.0542607	6.06271	1.3385e-09	1.79022e-08
WDR82	8156.19	-0.288072	0.0475315	-6.06066	1.35561e-09	1.81005e-08
BBS1	1159	-0.36039	0.0594731	-6.05971	1.36365e-09	1.81788e-08
MXRA5	807.621	-1.3521	0.223126	-6.0598	1.36295e-09	1.81788e-08
PNMA1	3296.27	-0.279028	0.0460541	-6.05871	1.3722e-09	1.82346e-08
RASAL2	6456.98	0.329482	0.0543786	6.05904	1.3694e-09	1.82346e-08
SLC26A1	387.527	0.693128	0.114398	6.05891	1.3705e-09	1.82346e-08
SNCB	116.752	1.30883	0.216025	6.05871	1.3722e-09	1.82346e-08
ZNF181	996.778	-0.398463	0.0658089	-6.05485	1.40546e-09	1.86618e-08
BLVRB	1799.85	0.794059	0.131174	6.05346	1.41767e-09	1.88089e-08
SLC25A12	11337.6	-0.264073	0.0436593	-6.04849	1.46212e-09	1.93832e-08
USP11	7260.35	-0.249817	0.0413131	-6.04693	1.47636e-09	1.95565e-08
IL18	3434.61	1.02509	0.169547	6.04606	1.48435e-09	1.96468e-08
TBC1D2B	4676.29	-0.502581	0.0831439	-6.04471	1.49678e-09	1.97956e-08
STARD10	889.443	0.503394	0.0832818	6.04446	1.49912e-09	1.98109e-08
MEX3A	1254.59	-0.879517	0.145525	-6.04375	1.50573e-09	1.98825e-08
C1QTNF12	301.265	-1.03774	0.171738	-6.04255	1.51701e-09	1.9993e-08
GUK1	4872.71	0.372624	0.0616651	6.04271	1.51545e-09	1.9993e-08
RAB11FIP4	214.162	-0.96447	0.159615	-6.04247	1.51769e-09	1.9993e-08
ITSN2	6566.84	0.280706	0.0464591	6.042	1.52218e-09	2.00365e-08
CEP70	4103.3	-0.540856	0.0895292	-6.04111	1.53055e-09	2.01308e-08
ZNF518A	3391.18	-0.288136	0.047723	-6.03768	1.56347e-09	2.05475e-08
DGKD	9838.65	0.393794	0.065236	6.03645	1.5754e-09	2.06881e-08
ZNF316	2919.45	0.380353	0.0630216	6.03527	1.58699e-09	2.0824e-08
CPNE3	6778.27	-0.460304	0.076283	-6.03416	1.59794e-09	2.09402e-08
NABP1	5352.36	1.07566	0.178264	6.03412	1.59835e-09	2.09402e-08
EPG5	3230.19	1.11114	0.184174	6.03309	1.60853e-09	2.1057e-08
KLF3	2285.27	0.370984	0.0615075	6.03153	1.62415e-09	2.12449e-08
ACY1	1405.8	-0.479417	0.0795429	-6.02715	1.66877e-09	2.18114e-08
ZDHHC18	6302.75	0.603407	0.100124	6.02661	1.67435e-09	2.18673e-08
PRAF2	1903.14	-0.452996	0.0751786	-6.0256	1.68483e-09	2.1987e-08
KMO	1165.58	-0.529413	0.087867	-6.02516	1.68938e-09	2.20119e-08
LGR4	6417.1	-0.695058	0.115358	-6.02522	1.68878e-09	2.20119e-08
UBE2Q1	8472.6	0.299809	0.0497682	6.02411	1.70044e-09	2.21388e-08
ALG9	2706.04	-0.260712	0.0432811	-6.0237	1.70478e-09	2.2178e-08
OCEL1	298.604	-0.988966	0.164218	-6.02229	1.71967e-09	2.23379e-08
TFPI	7678.71	0.95216	0.158106	6.02228	1.71974e-09	2.23379e-08
ATP6V0A1	3533.47	0.639821	0.106289	6.01962	1.74829e-09	2.26735e-08
METTL14	1148.14	-0.384051	0.0637995	-6.01966	1.74787e-09	2.26735e-08
IQSEC2	1480.54	-0.303786	0.0504807	-6.01787	1.76729e-09	2.29021e-08
TMEM141	1712.82	-0.399641	0.0664198	-6.0169	1.77792e-09	2.30221e-08
SCAF4	3539.78	0.280399	0.046618	6.01482	1.8009e-09	2.33016e-08
VPS37B	8063.07	0.328776	0.054669	6.01395	1.81061e-09	2.34091e-08
CHMP2A	6662.37	-0.304325	0.050632	-6.01052	1.8493e-09	2.38908e-08
TBC1D8	13437.9	-0.711211	0.118336	-6.01012	1.85387e-09	2.39314e-08
MED15	4035.19	0.515226	0.0857587	6.00786	1.87993e-09	2.4249e-08
C1QBP	15953.2	-0.236912	0.0394356	-6.00757	1.8832e-09	2.42725e-08
HMOX1	12059.8	1.55411	0.258751	6.00618	1.89942e-09	2.44627e-08
LIPA	31644.5	0.595404	0.0991817	6.00317	1.93504e-09	2.49023e-08
FAM219A	5890.6	0.638424	0.106401	6.00019	1.97084e-09	2.53434e-08
HMGB3	10604.2	-0.577109	0.0962154	-5.99809	1.99649e-09	2.55945e-08
NES	21650.5	-0.357337	0.0595746	-5.99814	1.99591e-09	2.55945e-08
NOP56	18682.4	-0.179242	0.0298817	-5.99838	1.99296e-09	2.55945e-08
TNNI3	138.726	-1.12594	0.187715	-5.99812	1.9961e-09	2.55945e-08
HLTF	12791.3	-0.623277	0.103943	-5.99634	2.01808e-09	2.58516e-08
POLR3K	1886.99	-0.369918	0.0617574	-5.98985	2.10029e-09	2.68635e-08
TRIM47	4813.5	0.408065	0.0681251	5.98994	2.09923e-09	2.68635e-08
TPPP	1351.62	0.443375	0.0740243	5.98959	2.10374e-09	2.68871e-08
PARK7	14515.6	-0.251632	0.0420175	-5.98875	2.11459e-09	2.7005e-08
NLK	2885.14	0.382825	0.063956	5.98576	2.15381e-09	2.7485e-08
HCFC1R1	2290.94	-0.530875	0.0887003	-5.98504	2.16337e-09	2.75858e-08
BCHE	62.734	1.4341	0.239671	5.9836	2.18255e-09	2.78092e-08
HOXB2	1823.43	-0.377579	0.0631075	-5.98311	2.18917e-09	2.78724e-08
LMO4	1907.84	-0.387806	0.0648495	-5.98008	2.23025e-09	2.83737e-08
AOX1	892.551	0.655314	0.109624	5.97783	2.26123e-09	2.8746e-08
TCEAL4	6332.24	-0.274692	0.0459663	-5.97595	2.28749e-09	2.90577e-08
C2CD4C	136.176	-1.01857	0.170464	-5.97524	2.29755e-09	2.91633e-08
ASB2	116.358	1.31448	0.220037	5.97392	2.31616e-09	2.93773e-08
LRRC61	1391.28	0.475048	0.0795223	5.97378	2.31821e-09	2.9381e-08
WDR86	1324.21	-0.351771	0.0589067	-5.97167	2.34838e-09	2.97409e-08
OSBPL3	1530.15	0.474046	0.0794632	5.9656	2.43731e-09	3.08437e-08
RRAGD	3483.99	0.493147	0.0827007	5.96304	2.47591e-09	3.13085e-08
ANKRD18B	423.496	0.572568	0.0960404	5.96174	2.49572e-09	3.15351e-08
ATP6V1A	11777	0.548401	0.091999	5.96095	2.50782e-09	3.1664e-08
GPATCH2L	3845.38	0.379591	0.0637093	5.95817	2.55078e-09	3.21821e-08
UBE2H	6486.89	0.466244	0.0782596	5.95765	2.55884e-09	3.22596e-08
SIRT6	553.574	0.566533	0.0951088	5.95669	2.57403e-09	3.24265e-08
CCNC	5204.35	0.307299	0.0516155	5.95363	2.62265e-09	3.30142e-08
ATG7	7357.16	0.269044	0.0452135	5.95054	2.67263e-09	3.3618e-08
DHPS	2182.18	-0.279842	0.0470419	-5.94878	2.70142e-09	3.39546e-08
GALNT1	14456.1	-0.417315	0.0701652	-5.9476	2.72096e-09	3.41739e-08
RNF24	1729.12	0.524377	0.0881678	5.94748	2.72295e-09	3.41739e-08
DPP9	11518.5	0.34744	0.0584325	5.946	2.74767e-09	3.44323e-08
FBXL18	4691.68	0.316383	0.0532082	5.94613	2.74564e-09	3.44323e-08
PCYOX1L	515.892	-0.892718	0.150149	-5.94555	2.75533e-09	3.45025e-08
ANP32A	17086.4	-0.382342	0.0643089	-5.9454	2.75776e-09	3.45071e-08
FOXA2	1893.3	-0.509739	0.085783	-5.94219	2.81241e-09	3.51384e-08
MED10	2117.62	0.507892	0.085471	5.94227	2.81101e-09	3.51384e-08
ACTA2	313.957	0.977948	0.164581	5.94206	2.81455e-09	3.51387e-08
GPRC5C	2952.37	-1.13249	0.190632	-5.94069	2.83825e-09	3.54083e-08
PDHA1	6238.79	-0.264125	0.0444643	-5.94017	2.84727e-09	3.54678e-08
RBM23	2970.84	-0.395042	0.0665031	-5.9402	2.84674e-09	3.54678e-08
PAX2	2683.61	-0.581167	0.0978981	-5.93645	2.91252e-09	3.62537e-08
MRPL24	3731	-0.34657	0.0583889	-5.93554	2.92872e-09	3.64282e-08
ORMDL3	3608.48	0.274006	0.0461653	5.93534	2.93245e-09	3.64474e-08
GREB1	68.3502	1.82242	0.307156	5.93321	2.97071e-09	3.68955e-08
COPE	4314.05	0.34829	0.0587155	5.93182	2.99601e-09	3.71822e-08
NSF	9135.99	-0.262716	0.0443037	-5.92989	3.03143e-09	3.75938e-08
WNT9A	1039.46	0.601231	0.101425	5.92785	3.06923e-09	3.80344e-08
ULK2	1945.95	-0.515419	0.0869705	-5.92637	3.09711e-09	3.83514e-08
MGAT1	7594.95	0.190157	0.0320916	5.92544	3.11467e-09	3.85403e-08
CCDC85B	1296.66	0.593805	0.10022	5.92502	3.12255e-09	3.86092e-08
EDARADD	2497.53	-0.79254	0.13377	-5.92464	3.12985e-09	3.86709e-08
KDM4B	970.821	-0.577041	0.0974076	-5.92399	3.14232e-09	3.87391e-08
LYPLA2	5596.21	0.32809	0.0553834	5.92399	3.14232e-09	3.87391e-08
PGLS	1212.63	0.377413	0.0637073	5.92417	3.13876e-09	3.87391e-08
AC069368.3	1523.36	0.423138	0.071467	5.92074	3.20494e-09	3.9482e-08
IFT81	1785.17	-0.319208	0.053922	-5.91981	3.22305e-09	3.96758e-08
CPEB1	2297.67	0.319289	0.0539529	5.91791	3.2606e-09	4.01085e-08
FYCO1	1502.52	-0.330509	0.0558621	-5.91652	3.28823e-09	4.04186e-08
MTMR11	881.526	-0.62585	0.105811	-5.91482	3.32246e-09	4.08094e-08
ARHGAP19-SLIT1	5764.81	-0.470176	0.0794948	-5.91455	3.32791e-09	4.08463e-08
SLC29A4	929.003	-0.816265	0.138083	-5.9114	3.39203e-09	4.16027e-08
ATP5MC2	10528	-0.325603	0.0550832	-5.91111	3.39815e-09	4.16473e-08
SMPDL3A	222.227	0.952305	0.161108	5.91097	3.40101e-09	4.16518e-08
CPPED1	492.852	0.654842	0.110807	5.90974	3.42657e-09	4.19209e-08
OSTF1	1430.09	0.388376	0.0657188	5.90967	3.428e-09	4.19209e-08
FTL	98728.2	0.849878	0.14382	5.90931	3.43547e-09	4.19816e-08
RIN1	2287.02	0.44148	0.0747429	5.90665	3.49129e-09	4.26325e-08
UPP1	14436	0.967632	0.163863	5.90514	3.52344e-09	4.29937e-08
NR2C2AP	2280.32	-0.325328	0.0551135	-5.90288	3.57207e-09	4.35553e-08
GDA	982.373	-0.790871	0.134029	-5.90073	3.619e-09	4.40954e-08
TCEAL9	2336.75	0.392908	0.0665921	5.90022	3.63009e-09	4.41982e-08
ANKRD33	27.727	4.16388	0.705896	5.89871	3.6635e-09	4.45726e-08
SEC22B	9165.73	0.592261	0.1005	5.89315	3.78907e-09	4.60668e-08
ZEB2	112.407	0.981066	0.166505	5.89212	3.8127e-09	4.63205e-08
TNNT1	3832.78	-0.721836	0.122519	-5.89161	3.82448e-09	4.64299e-08
CTDSP1	5032.46	-0.464478	0.0789244	-5.88509	3.97826e-09	4.82617e-08
PPP1R13L	1232.53	0.457332	0.0777133	5.88486	3.98385e-09	4.82944e-08
ANKRD13A	3821.24	-0.279084	0.0474279	-5.88439	3.99526e-09	4.83653e-08
VPS52	5278.34	-0.215345	0.0365961	-5.88438	3.99549e-09	4.83653e-08
NFE2L3	14103.1	0.356008	0.0605316	5.88136	4.06915e-09	4.92214e-08
STC1	320.113	1.86033	0.316344	5.88071	4.08501e-09	4.93775e-08
CD37	708.592	-0.665413	0.113194	-5.87853	4.13936e-09	4.99983e-08
ST7	2141.23	0.389031	0.0662027	5.87635	4.19403e-09	5.06221e-08
SRSF3	21698.2	-0.314548	0.0535352	-5.87554	4.21476e-09	5.08356e-08
ARCN1	23078.2	-0.27329	0.0465173	-5.87501	4.22808e-09	5.09594e-08
CASP9	509.944	0.740437	0.126035	5.87485	4.23227e-09	5.09732e-08
DUSP8	284.611	1.38745	0.23618	5.87452	4.24083e-09	5.10396e-08
DLX6	87.2743	-1.33943	0.228052	-5.87333	4.27121e-09	5.13682e-08
ARHGAP19	5743.91	-0.467823	0.0797089	-5.86914	4.38049e-09	5.26446e-08
RP1-138B7.8	12402.5	-0.352205	0.0600358	-5.86658	4.44877e-09	5.34268e-08
WASHC2C	12099.4	0.254752	0.0434407	5.86437	4.50837e-09	5.41036e-08
NPHP1	539.991	-0.583472	0.0995023	-5.86391	4.52099e-09	5.42162e-08
TMEM208	1174.33	0.719147	0.122717	5.86019	4.62328e-09	5.54031e-08
KIAA1143	2374.8	-0.344434	0.0588011	-5.85761	4.69585e-09	5.62325e-08
DPY19L1	19069	-0.343416	0.0586387	-5.85648	4.72789e-09	5.65756e-08
MRPS14	1454.13	-0.300911	0.0514536	-5.84821	4.96905e-09	5.94189e-08
RSAD2	17.657	2.92942	0.501002	5.84712	5.00166e-09	5.97661e-08
RSAD1	2953.83	-0.293601	0.0502345	-5.8446	5.07794e-09	6.06005e-08
TCAF2C	37.5256	-2.19961	0.376352	-5.84457	5.07874e-09	6.06005e-08
LDHB	32525	-0.249098	0.0426314	-5.84306	5.12513e-09	6.11045e-08
RP11-849H4.2	815.946	-0.44473	0.0761139	-5.84296	5.12829e-09	6.11045e-08
RP11-501E24.9	32534.4	-0.248789	0.0425823	-5.84254	5.14098e-09	6.12121e-08
KCTD13	2963.9	0.477528	0.0817609	5.84054	5.20314e-09	6.19081e-08
RRM2	32235.6	-0.515828	0.0883419	-5.83899	5.25167e-09	6.2441e-08
RPS27L	3377.56	0.56743	0.0972488	5.83483	5.38468e-09	6.3977e-08
ELAPOR1	65.5933	1.84134	0.315597	5.83449	5.39568e-09	6.40622e-08
CSRP2	252.299	0.748726	0.128337	5.83407	5.40916e-09	6.41767e-08
DLAT	11033	-0.355492	0.0609675	-5.83085	5.51469e-09	6.53823e-08
C7orf57	159.417	1.02137	0.175211	5.82935	5.56429e-09	6.58769e-08
MBP	11942.9	-0.463878	0.0795762	-5.82936	5.56418e-09	6.58769e-08
SNPH	798.341	0.461299	0.0791497	5.82818	5.60351e-09	6.62943e-08
C3	375.804	0.684061	0.117382	5.82765	5.62146e-09	6.64597e-08
REEP5	9697.45	0.173926	0.0298613	5.82448	5.729e-09	6.76832e-08
SETD7	7316.95	0.378108	0.0649224	5.824	5.74547e-09	6.78298e-08
SEPT5-GP1BB	831.75	-0.722144	0.124025	-5.82256	5.79525e-09	6.83692e-08
NME4	14259.3	-0.382488	0.0657004	-5.82171	5.82487e-09	6.86702e-08
SLC2A8	1855.92	0.539249	0.0926395	5.82094	5.85168e-09	6.89377e-08
ARHGAP22	195.274	1.59959	0.274853	5.81981	5.89137e-09	6.93076e-08
PHLPP2	2313.1	0.345735	0.059406	5.81987	5.88926e-09	6.93076e-08
DHDDS	4903.92	0.703705	0.120943	5.8185	5.93768e-09	6.98032e-08
ACHE	241.126	1.48244	0.254841	5.81713	5.98649e-09	7.03276e-08
SHISAL1	175.291	0.880475	0.151419	5.81484	6.06917e-09	7.12488e-08
SRSF6	11770.2	-0.358077	0.061593	-5.81359	6.11467e-09	7.17326e-08
FHOD1	1335.97	0.700094	0.120453	5.81216	6.16705e-09	7.22963e-08
SMIM29	1324.96	0.44888	0.0772452	5.8111	6.20633e-09	7.27058e-08
LIF	4863.23	0.466962	0.080374	5.80987	6.25232e-09	7.3164e-08
TBC1D8B	1260.95	0.413785	0.0712217	5.80981	6.25419e-09	7.3164e-08
B4GAT1	1395.55	-0.728626	0.12542	-5.8095	6.26592e-09	7.31811e-08
BATF2	113.143	1.21724	0.209528	5.80942	6.26878e-09	7.31811e-08
DRAXIN	84.562	1.2112	0.20848	5.80966	6.26012e-09	7.31811e-08
TSPAN18	1200.09	-0.900602	0.155095	-5.80677	6.36899e-09	7.4299e-08
RHOBTB3	11754.4	-0.297473	0.0512485	-5.80453	6.45481e-09	7.52476e-08
MST1R	1731.68	-0.649298	0.11191	-5.80195	6.55483e-09	7.63603e-08
GLRX	10520.7	-0.300263	0.0518074	-5.79575	6.80152e-09	7.91789e-08
TTPAL	6223.98	0.34467	0.0594726	5.79544	6.81439e-09	7.92736e-08
CEND1	417.923	-1.17115	0.202093	-5.79513	6.8268e-09	7.93628e-08
UAP1	15466.7	1.02021	0.176074	5.79423	6.86364e-09	7.97356e-08
ZDHHC23	2472.33	0.421256	0.072752	5.79031	7.02584e-09	8.15632e-08
RPIA	2289.79	0.428986	0.0741008	5.78922	7.07134e-09	8.20345e-08
UGCG	8674.92	0.5968	0.103184	5.78386	7.30077e-09	8.46373e-08
ATR	6053.04	-0.309017	0.0534398	-5.78253	7.35851e-09	8.52475e-08
ATP6V1B2	3944.82	0.49752	0.0860569	5.78129	7.41309e-09	8.58204e-08
SUMF2	10906.9	-0.219686	0.038021	-5.77803	7.55814e-09	8.7439e-08
SELENOT	10879.8	0.526223	0.0910964	5.77655	7.62498e-09	8.81514e-08
DTX2	1311.14	0.522843	0.0905661	5.77305	7.78481e-09	8.99368e-08
NHLRC4	60.0584	-1.41104	0.244429	-5.7728	7.79634e-09	9.00079e-08
FAM107B	1531.07	-0.349798	0.060597	-5.77253	7.80906e-09	9.00925e-08
ZFYVE26	2514.99	0.420972	0.0729836	5.76804	8.01999e-09	9.24622e-08
H2BC4	279.432	1.08211	0.187632	5.7672	8.06003e-09	9.28598e-08
FSIP1	3398.95	0.687632	0.11932	5.76291	8.26766e-09	9.51863e-08
TNFAIP8L3	120.81	1.63284	0.283361	5.76242	8.29151e-09	9.53951e-08
CRACR2B	2388.18	-0.690658	0.11991	-5.75979	8.42172e-09	9.68266e-08
IFT74	479	-0.682543	0.118508	-5.75948	8.43745e-09	9.69408e-08
EPHA10	204.333	0.923876	0.160498	5.7563	8.59753e-09	9.87122e-08
CAPN1	16727.1	0.318243	0.0552872	5.75617	8.60426e-09	9.87217e-08
ITGA1	3125.17	0.508694	0.0883863	5.75535	8.64638e-09	9.91368e-08
SPA17	1032.07	-0.526467	0.091507	-5.7533	8.75194e-09	1.00278e-07
OPRD1	672.279	-0.732325	0.127329	-5.75144	8.84851e-09	1.01315e-07
NEU1	5298.26	0.588669	0.102355	5.75125	8.85839e-09	1.01359e-07
MAP3K11	6521.57	0.335665	0.0583759	5.75007	8.92059e-09	1.02001e-07
PLTP	2355.68	0.353317	0.0614496	5.7497	8.94003e-09	1.02153e-07
ASPHD1	4544.2	0.523951	0.0911522	5.74809	9.02564e-09	1.03061e-07
SHANK2	374.578	0.913768	0.159043	5.74543	9.16883e-09	1.04625e-07
JUN	4849.42	0.651248	0.113454	5.74018	9.45738e-09	1.07844e-07
LAD1	21.4022	3.25924	0.567813	5.73998	9.46888e-09	1.07901e-07
PCDH20	61.8115	-2.34877	0.409205	-5.73984	9.47645e-09	1.07914e-07
ABHD5	1650.55	0.737612	0.128514	5.73953	9.49373e-09	1.08037e-07
CYTH1	3133.36	0.284148	0.0495325	5.73658	9.66057e-09	1.09861e-07
SUPT5H	144622	0.367093	0.06402	5.73404	9.80676e-09	1.11448e-07
MIA2	2430.29	0.298138	0.0520286	5.73027	1.00272e-08	1.13876e-07
CCDC28B	350.117	0.58848	0.102768	5.72631	1.02637e-08	1.16482e-07
TMEM203	1277.43	-0.348193	0.0608088	-5.72603	1.02811e-08	1.166e-07
LANCL1	4837.06	-0.550576	0.0961623	-5.72548	1.03139e-08	1.16866e-07
RP11-310K10.1	61.6666	-2.34215	0.40908	-5.72541	1.03185e-08	1.16866e-07
ADD3	2746.33	-0.515506	0.0900407	-5.72525	1.03282e-08	1.16897e-07
PCDHA13	1583.61	0.481496	0.0841068	5.72482	1.03542e-08	1.17111e-07
MCOLN1	966.459	0.430751	0.0752731	5.7225	1.04967e-08	1.18643e-07
ETF1	25930.1	0.355424	0.0621167	5.72187	1.0536e-08	1.19007e-07
ABRACL	1178.63	0.532437	0.0930945	5.71931	1.06957e-08	1.20729e-07
TBX2	728.57	-0.6245	0.109238	-5.71685	1.08517e-08	1.22407e-07
DNAJC5	10101.5	0.292587	0.0511814	5.71667	1.08634e-08	1.22457e-07
PTPN18	2499.74	-0.408105	0.0714085	-5.71507	1.09656e-08	1.23526e-07
ZNF331	2235.08	-0.316577	0.0553956	-5.71485	1.09802e-08	1.23607e-07
SAMD11	2329.68	-0.462935	0.0810765	-5.70985	1.13076e-08	1.27207e-07
SLC39A8	149.927	1.25583	0.220026	5.70764	1.14553e-08	1.28781e-07
SLC52A2	5842.05	0.408848	0.0716481	5.70633	1.15438e-08	1.2969e-07
PALD1	344.882	-1.02287	0.17929	-5.70509	1.16281e-08	1.30548e-07
TMEM164	4371.17	0.256379	0.0449502	5.70362	1.17292e-08	1.31596e-07
FTH1	101867	0.472241	0.0828256	5.70163	1.18668e-08	1.3305e-07
TMEM229B	199.909	1.27638	0.223964	5.69905	1.20474e-08	1.34984e-07
AMDHD2	2390.69	0.459145	0.0805738	5.69844	1.20909e-08	1.35381e-07
PIK3CA	4407.86	0.300741	0.0527925	5.69665	1.22182e-08	1.36715e-07
ANXA1	8430.04	0.289106	0.0507537	5.69625	1.22473e-08	1.36949e-07
MAP4K3	4423.04	0.251288	0.0441233	5.69513	1.23278e-08	1.37756e-07
AZU1	134.994	-1.24196	0.218095	-5.6946	1.23659e-08	1.38046e-07
TOM1L2	3778.53	-0.40872	0.071774	-5.69454	1.23702e-08	1.38046e-07
ENO1	173428	-0.323097	0.0567602	-5.69233	1.2532e-08	1.39758e-07
HAP1	767.784	-0.611645	0.107472	-5.69121	1.26141e-08	1.4058e-07
RUVBL1	42502.6	0.321538	0.0565176	5.68917	1.27657e-08	1.42175e-07
AMOTL1	1979.8	-0.667975	0.117437	-5.68796	1.28564e-08	1.4309e-07
CLTB	6495.37	0.379238	0.0667275	5.68339	1.32054e-08	1.46876e-07
ADPGK	7573.11	0.222906	0.0392214	5.68326	1.32148e-08	1.46883e-07
KLC4	5915.25	-0.250067	0.0440051	-5.68268	1.32597e-08	1.47284e-07
GCNT2	8107.02	0.355856	0.062635	5.68142	1.33578e-08	1.48275e-07
RANGRF	990.774	-0.48307	0.0850433	-5.68029	1.3447e-08	1.49166e-07
CHRNB1	1276.19	0.641494	0.112942	5.67986	1.34802e-08	1.49436e-07
PAQR5	908.735	1.34064	0.236098	5.67832	1.36021e-08	1.50687e-07
TMEM218	1607.69	-0.321401	0.0566057	-5.67789	1.36363e-08	1.50966e-07
ACADVL	12798.8	-0.357951	0.0630527	-5.67701	1.37066e-08	1.51644e-07
C20orf194	1678.29	0.438456	0.0772672	5.67454	1.3906e-08	1.53747e-07
HMGB1	35788.5	-0.392423	0.0691817	-5.67236	1.40847e-08	1.5562e-07
SPINT1	585.546	0.833653	0.146986	5.67166	1.41424e-08	1.56155e-07
ACTN1	35404.9	0.268991	0.0474382	5.67035	1.42506e-08	1.57142e-07
ATP6V0D1	4263.37	0.440194	0.0776306	5.67037	1.42486e-08	1.57142e-07
ANTXR1	13821.8	-0.58907	0.103917	-5.66865	1.43925e-08	1.58603e-07
ATG12	4334.66	0.338175	0.0596588	5.66847	1.44074e-08	1.58662e-07
MMP14	1779.27	0.464955	0.0820583	5.66616	1.46032e-08	1.60713e-07
SLC9A3R2	4977.86	-0.580303	0.102427	-5.66552	1.4658e-08	1.61209e-07
EFHD2	10289.1	0.326029	0.057596	5.66062	1.50829e-08	1.65774e-07
GCDH	838.453	-0.409907	0.0724342	-5.65902	1.5224e-08	1.67214e-07
MAGED1	9460.31	-0.392869	0.0694447	-5.65729	1.53786e-08	1.68801e-07
MAT2A	27840.2	-0.372143	0.065791	-5.65645	1.54538e-08	1.69515e-07
TSPAN1	568.218	0.598307	0.105807	5.65471	1.56109e-08	1.71126e-07
ALS2CL	339.3	1.99639	0.353081	5.65421	1.56568e-08	1.71501e-07
CKS1B	8486.05	-0.473129	0.0836804	-5.654	1.56754e-08	1.71501e-07
PPM1L	1731.82	-0.597623	0.105699	-5.654	1.56759e-08	1.71501e-07
POC1A	2630.5	-0.391016	0.0691635	-5.6535	1.57214e-08	1.71887e-07
SLC3A2	13856.6	0.464091	0.0821187	5.65146	1.59088e-08	1.73822e-07
CALD1	726.145	2.33504	0.413284	5.64996	1.6049e-08	1.75239e-07
TRIB1	1704.15	0.550567	0.0974711	5.64852	1.61837e-08	1.76595e-07
HECW1	152.675	1.47971	0.262014	5.64744	1.62857e-08	1.77591e-07
XRCC1	1637.65	-0.449316	0.0795771	-5.6463	1.63936e-08	1.78652e-07
PRIM1	2357.11	-0.47623	0.0843834	-5.64364	1.66491e-08	1.81318e-07
IBA57	847.21	-0.397688	0.0704701	-5.64335	1.66771e-08	1.81505e-07
PTPMT1	4366.32	0.268033	0.0475185	5.64061	1.69448e-08	1.84298e-07
LOX	158.267	1.61126	0.285663	5.64043	1.69621e-08	1.84367e-07
ZNF37A	1116.69	-0.443194	0.078594	-5.63903	1.71013e-08	1.85759e-07
PLEKHA4	94.2513	1.29616	0.229872	5.63861	1.71425e-08	1.86085e-07
CABLES1	6054.65	-0.560797	0.0994624	-5.63828	1.71756e-08	1.86324e-07
ANAPC7	7943.82	-0.247412	0.0438836	-5.63791	1.72125e-08	1.86361e-07
CDH17	187.328	0.865923	0.153588	5.63794	1.72096e-08	1.86361e-07
HTATIP2	7516.8	0.312358	0.055403	5.63791	1.72124e-08	1.86361e-07
AUP1	8842.66	0.334271	0.0592953	5.6374	1.7264e-08	1.86797e-07
ANO6	17470.9	0.209587	0.0371844	5.63642	1.73619e-08	1.87736e-07
OLFM2	553.394	0.703079	0.124746	5.63608	1.73961e-08	1.87984e-07
TWSG1	4228.08	-0.487221	0.0865117	-5.63185	1.78284e-08	1.92531e-07
RAC2	152.063	1.15555	0.205245	5.63012	1.80088e-08	1.94354e-07
PRKCE	1300.04	0.485488	0.0862559	5.62846	1.81829e-08	1.96106e-07
CCNE2	1794.41	-0.444412	0.078968	-5.62775	1.82571e-08	1.96778e-07
MKS1	641.498	-0.442124	0.0785843	-5.62611	1.84318e-08	1.98534e-07
ATP1A3	581.663	-0.900505	0.160082	-5.62528	1.85205e-08	1.99233e-07
MSANTD3	7617.4	0.327755	0.0582641	5.62533	1.85154e-08	1.99233e-07
ENAH	15680.4	0.270315	0.0480696	5.62341	1.87226e-08	2.01277e-07
PARVB	2478.39	-0.26154	0.0465174	-5.62242	1.88303e-08	2.02305e-07
ZNF32	1784.79	-0.488173	0.0868487	-5.62096	1.89904e-08	2.03894e-07
MPRIP	14586.8	0.322672	0.0574166	5.61985	1.91126e-08	2.05074e-07
SLC37A3	5380.82	0.379757	0.0676059	5.61721	1.94062e-08	2.08091e-07
HNRNPA1	52822.8	-0.241436	0.042997	-5.61519	1.96349e-08	2.10408e-07
CMTM4	5534.99	-0.575862	0.102594	-5.61302	1.98824e-08	2.12924e-07
MMP17	1159.39	0.554394	0.0988197	5.61016	2.02145e-08	2.16342e-07
ADO	3142.42	-0.250977	0.0447929	-5.60305	2.10613e-08	2.2526e-07
CD99	1586.17	0.415546	0.0741812	5.60177	2.12172e-08	2.26782e-07
CPT2	1498.99	-0.324425	0.0579262	-5.60066	2.13543e-08	2.28102e-07
COL12A1	397.802	0.725685	0.129628	5.5982	2.16587e-08	2.31206e-07
GPAT3	6583.32	0.682973	0.122016	5.59742	2.17568e-08	2.32105e-07
RP11-96O20.4	13364.2	0.20883	0.0373106	5.59706	2.18012e-08	2.3243e-07
TNFRSF25	480.448	0.922712	0.164894	5.59579	2.19618e-08	2.33993e-07
DAW1	160.386	1.43121	0.255777	5.59554	2.19937e-08	2.34184e-07
RPSA	42219.8	-0.279849	0.0500276	-5.5939	2.22025e-08	2.36256e-07
MEPCE	5923.96	-0.241457	0.0431732	-5.59274	2.23517e-08	2.37693e-07
CBR1	1897.15	0.398361	0.0712574	5.59045	2.26484e-08	2.40695e-07
ENDOD1	7012.2	0.31697	0.0567031	5.58998	2.27091e-08	2.41186e-07
CRAT	2299.87	-0.431697	0.0772914	-5.58532	2.33269e-08	2.47591e-07
DHX33	4853.97	-0.289888	0.05191	-5.58445	2.34447e-08	2.48683e-07
FNBP1L	3393.12	-0.452511	0.0810471	-5.58331	2.35987e-08	2.50158e-07
CD44	172021	-0.225507	0.0403917	-5.58301	2.36394e-08	2.50431e-07
ZNF346	2172.16	-0.260099	0.04659	-5.58273	2.36778e-08	2.50679e-07
SOGA1	8427.28	-0.610882	0.109526	-5.5775	2.44006e-08	2.58167e-07
GNGT1	475.165	2.08077	0.373193	5.5756	2.46677e-08	2.60829e-07
ATPAF2	1118.35	-0.330215	0.0592345	-5.57471	2.47941e-08	2.61999e-07
CHN1	2038.82	0.356971	0.0640509	5.57323	2.50057e-08	2.64068e-07
PSMA8	4099.67	-0.421868	0.075704	-5.5726	2.50962e-08	2.64857e-07
DNASE1L1	4944.48	0.311891	0.0559957	5.5699	2.54888e-08	2.68831e-07
TSC22D2	6204.64	0.560722	0.100682	5.56926	2.55824e-08	2.69647e-07
FADD	3752.34	0.303819	0.0545699	5.56752	2.58383e-08	2.72173e-07
ADNP	8686.19	-0.300787	0.0540281	-5.56723	2.58822e-08	2.7237e-07
TGM4	25.6062	2.22435	0.399547	5.56718	2.58895e-08	2.7237e-07
MB21D2	1315.66	0.659385	0.118446	5.56699	2.59176e-08	2.72494e-07
HADH	1550.3	-0.63769	0.114557	-5.56657	2.59806e-08	2.72984e-07
MACF1	30373.4	0.45828	0.0823319	5.56625	2.6028e-08	2.7331e-07
FAM114A1	3742.46	0.451706	0.0811608	5.56557	2.61298e-08	2.74207e-07
HOOK2	5629.24	-0.313524	0.0563516	-5.56372	2.6409e-08	2.76963e-07
TSTD3	5772.21	0.272983	0.0490737	5.56271	2.65615e-08	2.78388e-07
DPY19L3	3715.45	-0.336164	0.0604589	-5.56021	2.69447e-08	2.82227e-07
STK10	5126.72	0.256243	0.0461064	5.55764	2.73454e-08	2.86245e-07
RP1-65P5.6	11034.5	0.270102	0.0486115	5.55634	2.75491e-08	2.88196e-07
CTTNBP2NL	2450.25	0.491631	0.0884934	5.55557	2.76705e-08	2.89285e-07
PLA2G12A	1547.8	-0.381721	0.0687137	-5.55523	2.77239e-08	2.89663e-07
PSMA6	10367.5	0.356921	0.0642702	5.55344	2.80094e-08	2.9236e-07
TMEM65	2225.75	0.324509	0.0584344	5.5534	2.8017e-08	2.9236e-07
SPRY1	1886.78	-0.430992	0.0776357	-5.55146	2.83286e-08	2.95427e-07
RP5-837J1.3	5463.75	0.272335	0.049061	5.55095	2.84128e-08	2.96121e-07
ATP5MC3	11405.6	-0.214587	0.0386617	-5.55037	2.85068e-08	2.96915e-07
CCDC74B	508.799	-0.823871	0.14845	-5.54983	2.85951e-08	2.97535e-07
MIER2	1872.5	0.38769	0.0698567	5.54979	2.86019e-08	2.97535e-07
C12orf65	2961.85	-0.280107	0.0504898	-5.5478	2.89284e-08	3.00744e-07
TJP2	8845.11	0.318635	0.0574621	5.54513	2.93738e-08	3.05185e-07
EXOSC4	1096.66	0.454596	0.0820291	5.54188	2.99234e-08	3.10701e-07
SMURF2	3666.99	0.593211	0.10709	5.53937	3.0357e-08	3.15008e-07
RP11-229P13.28	50.5522	-1.48668	0.268519	-5.53659	3.08411e-08	3.19833e-07
NIBAN2	19701.4	0.292663	0.0528608	5.53648	3.08619e-08	3.1985e-07
PLEKHM2	7016.03	0.273906	0.0494774	5.53598	3.095e-08	3.20564e-07
DGKZ	14215.5	0.241839	0.0437025	5.53374	3.13468e-08	3.24474e-07
PTPN6	371.147	-0.64615	0.116773	-5.53339	3.14102e-08	3.24929e-07
CLN8	1287.15	0.584977	0.105729	5.5328	3.15161e-08	3.25822e-07
RCCD1	1202.27	-0.493094	0.0892146	-5.52706	3.25644e-08	3.36452e-07
UNC13D	1162.18	0.628267	0.113743	5.52356	3.32191e-08	3.43004e-07
DUSP3	4493.13	0.409946	0.0742313	5.52255	3.34119e-08	3.44781e-07
FABP5	2718.91	-0.428766	0.0776497	-5.5218	3.35554e-08	3.46049e-07
BFAR	11816.2	0.30765	0.055724	5.52096	3.3715e-08	3.47481e-07
ICE1	5739.73	-0.306273	0.0554776	-5.52066	3.37735e-08	3.47869e-07
GCSAM	471.404	0.863941	0.156528	5.5194	3.40164e-08	3.50155e-07
RPS11	24520.8	-0.204243	0.0370171	-5.51752	3.43809e-08	3.5369e-07
TWF2	2707.68	0.327141	0.0592964	5.51705	3.44742e-08	3.54431e-07
GPR176	1702.57	0.67604	0.122569	5.51557	3.47654e-08	3.57206e-07
TGFB1I1	2073.03	0.379423	0.0688136	5.51378	3.51211e-08	3.60638e-07
MEA1	9465.28	-0.215463	0.0390861	-5.51252	3.53728e-08	3.63e-07
LAMTOR3	1850.33	0.627848	0.113908	5.51187	3.55039e-08	3.64122e-07
RPS12	41296.2	-0.206422	0.0374549	-5.51123	3.56343e-08	3.65011e-07
SETD9	3055.78	-0.359166	0.0651696	-5.51126	3.56278e-08	3.65011e-07
KCTD15	2527.43	-0.544601	0.0988599	-5.50882	3.61247e-08	3.69808e-07
PHPT1	3304.58	-0.391618	0.0710931	-5.50852	3.61862e-08	3.69985e-07
WSB1	5804.92	0.35765	0.0649255	5.50862	3.61648e-08	3.69985e-07
IGFBP2	1252.82	-0.767759	0.139382	-5.50832	3.62268e-08	3.70173e-07
LPCAT1	9903.14	0.377021	0.0684562	5.50748	3.64003e-08	3.71719e-07
TOGARAM2	33.4937	2.07059	0.376176	5.5043	3.70628e-08	3.78253e-07
IFT88	1626.99	-0.290351	0.0527513	-5.50415	3.70945e-08	3.78346e-07
PRKCZ	1681.27	-0.427773	0.0777343	-5.50301	3.73355e-08	3.80572e-07
APAF1	2337.02	0.338066	0.0614342	5.5029	3.73588e-08	3.80577e-07
DLL3	4463.08	-0.349813	0.0636149	-5.49892	3.82125e-08	3.89037e-07
LARP6	3381.63	0.441133	0.0802646	5.49599	3.88532e-08	3.95319e-07
LIPE	129.035	-0.8911	0.162155	-5.49537	3.89892e-08	3.96461e-07
BEST1	93304.1	0.463086	0.0842981	5.49344	3.94188e-08	4.00586e-07
ITPKA	324.623	0.916573	0.166863	5.49298	3.95205e-08	4.01375e-07
CEP170	10915	0.36282	0.0660615	5.49216	3.97044e-08	4.02998e-07
PCDHAC1	1537.27	0.461908	0.0841784	5.48726	4.08222e-08	4.14093e-07
MRI1	1362.36	-0.432842	0.0788855	-5.48696	4.08906e-08	4.14283e-07
TSPYL1	8969.64	-0.25857	0.0471239	-5.48703	4.08739e-08	4.14283e-07
NRROS	1265.89	0.359417	0.0655148	5.48604	4.11051e-08	4.15953e-07
SLC47A1	1134.32	-0.529047	0.0964334	-5.48614	4.10813e-08	4.15953e-07
FJX1	1751.14	0.429615	0.0783536	5.48303	4.18102e-08	4.22832e-07
ECE1	19915.3	-0.392379	0.071592	-5.48076	4.23492e-08	4.28024e-07
EEA1	2635.9	0.480278	0.087658	5.479	4.27746e-08	4.32062e-07
KCTD3	3967.51	-0.493259	0.0900504	-5.47758	4.31171e-08	4.35259e-07
GUCY1A2	321.628	-0.664858	0.121437	-5.47494	4.3765e-08	4.41266e-07
RNF149	3641.92	0.381476	0.069676	5.475	4.37506e-08	4.41266e-07
FLI1	220.176	-0.680706	0.124338	-5.47465	4.38377e-08	4.41733e-07
PADI1	207.194	0.983026	0.17958	5.47402	4.39945e-08	4.43046e-07
AGAP2	736.567	0.428767	0.0783335	5.47361	4.40958e-08	4.43799e-07
VGF	403.202	1.16628	0.213081	5.47339	4.41517e-08	4.44094e-07
ABHD3	2725.33	0.502167	0.0917704	5.47199	4.45006e-08	4.47334e-07
ETV1	567.95	-0.928977	0.169794	-5.47119	4.47017e-08	4.49085e-07
LAMB3	233.251	2.20031	0.402651	5.46457	4.64028e-08	4.65895e-07
OSMR	13026.7	0.253508	0.0463965	5.46395	4.65665e-08	4.67258e-07
PLD5P1	1165.79	-0.434713	0.0796108	-5.46048	4.74839e-08	4.76177e-07
SHMT1	1673.99	-0.63512	0.116355	-5.45846	4.80291e-08	4.81105e-07
TMEM106A	668.115	0.687799	0.126007	5.45844	4.80327e-08	4.81105e-07
SEPTIN5	859.8	-0.728559	0.13352	-5.45657	4.85424e-08	4.85918e-07
FNBP1	8840.6	0.23897	0.0438019	5.4557	4.87793e-08	4.87997e-07
TLE3	5536.05	-0.372523	0.0682911	-5.45492	4.89937e-08	4.8985e-07
MAP3K15	1007.01	-0.436586	0.0800651	-5.45288	4.95595e-08	4.9521e-07
NONO	39055.3	-0.217855	0.0399611	-5.45168	4.98955e-08	4.9827e-07
TGFBR2	5941.49	-0.243737	0.0447114	-5.45134	4.99906e-08	4.98921e-07
PHLDB2	961.074	0.638632	0.117179	5.45003	5.036e-08	5.02308e-07
EPHA1	6198.83	0.858262	0.157524	5.44846	5.08082e-08	5.06476e-07
SLC38A6	1004.75	0.532323	0.0977067	5.44818	5.08893e-08	5.06982e-07
XPO6	16063.5	0.247425	0.045416	5.44797	5.09489e-08	5.07274e-07
ZFP62	1028.4	-0.322909	0.0592771	-5.44745	5.10957e-08	5.08433e-07
PLEKHA5	654.079	-0.523991	0.0961972	-5.44705	5.12112e-08	5.09279e-07
IRF2	1367	0.279907	0.0513907	5.44665	5.1328e-08	5.10137e-07
GALNT9	94.268	1.16354	0.213656	5.44586	5.1557e-08	5.12108e-07
BRME1	346.366	-0.643214	0.118117	-5.44559	5.16351e-08	5.12579e-07
NF2	18595.6	0.389155	0.0714796	5.44429	5.20129e-08	5.16024e-07
TFPI2	380.6	2.29635	0.421824	5.44387	5.21362e-08	5.1694e-07
C12orf66	722.466	-0.559664	0.102817	-5.4433	5.23025e-08	5.18282e-07
BBS10	984.227	-0.40636	0.0746798	-5.44137	5.28725e-08	5.2362e-07
GRAMD2A	140.953	-0.810073	0.148893	-5.44063	5.3091e-08	5.25472e-07
NFS1	2283.2	-0.252108	0.0463504	-5.43919	5.35244e-08	5.29448e-07
COL16A1	238.984	0.818268	0.150447	5.43891	5.36069e-08	5.29951e-07
SFXN2	1419.19	-0.441729	0.0812223	-5.43852	5.37235e-08	5.3079e-07
C8orf37	825.874	-0.485085	0.0892334	-5.43614	5.44482e-08	5.37632e-07
TSPAN10	144.313	0.793678	0.146006	5.43592	5.45137e-08	5.37961e-07
SNAI2	20.3097	3.40197	0.625845	5.43581	5.45486e-08	5.37987e-07
TDRD5	283.274	0.75202	0.138399	5.4337	5.51981e-08	5.44072e-07
CTPS1	25074.9	0.336759	0.0619809	5.43326	5.53331e-08	5.45081e-07
MTMR1	7399.82	0.284993	0.0524655	5.43202	5.572e-08	5.4857e-07
KANK2	6257.35	-0.487495	0.08978	-5.42988	5.63911e-08	5.5485e-07
CTC-360G5.8	46604.5	-0.277083	0.0510314	-5.42965	5.64653e-08	5.54926e-07
XRCC6	30919.1	-0.223523	0.0411667	-5.4297	5.64485e-08	5.54926e-07
GADD45A	3514.06	1.03928	0.191425	5.42915	5.66245e-08	5.56164e-07
C2orf72	244.037	-0.894551	0.164816	-5.42757	5.71272e-08	5.60773e-07
VWDE	697.593	-0.619866	0.114219	-5.42699	5.73118e-08	5.62255e-07
SMTN	3991.23	0.370099	0.0682042	5.42633	5.75252e-08	5.64017e-07
MSANTD3-TMEFF1	7366.01	0.350029	0.0645152	5.42552	5.77853e-08	5.66235e-07
MACROD1	995.758	-0.372819	0.0687508	-5.42276	5.86849e-08	5.74714e-07
SPP1	44.0516	2.53287	0.467181	5.42161	5.90647e-08	5.78094e-07
ACADM	5705.93	-0.267194	0.0492962	-5.42017	5.95413e-08	5.82056e-07
GET4	5281.71	0.410543	0.0757449	5.42008	5.9574e-08	5.82056e-07
H2AZ2	16841.1	-0.367911	0.0678772	-5.42025	5.95172e-08	5.82056e-07
AREG	184.541	0.903714	0.16677	5.41891	5.99636e-08	5.85521e-07
NRBP1	10474.1	0.308613	0.0569691	5.4172	6.05385e-08	5.90789e-07
ICE2	5524.95	-0.252503	0.0466207	-5.41612	6.09066e-08	5.94035e-07
FGFRL1	5942.7	-0.516593	0.0954001	-5.41501	6.12844e-08	5.97371e-07
GTF2I	28727.3	-0.424161	0.0783526	-5.41349	6.18092e-08	6.02135e-07
PLEKHO2	1411.95	0.412733	0.0762807	5.41071	6.2776e-08	6.11197e-07
C12orf56	508.457	0.640376	0.118375	5.40972	6.31247e-08	6.14235e-07
PLCE1	11440.7	-0.572713	0.105872	-5.40947	6.32125e-08	6.14732e-07
SLC4A5	803.519	-0.397017	0.0734236	-5.40721	6.40144e-08	6.22168e-07
RAB6A	14683.1	0.334861	0.0619392	5.40629	6.43433e-08	6.25001e-07
RP11-12J10.3	7381.04	-0.294699	0.0545177	-5.40557	6.46019e-08	6.27149e-07
SLC6A8	9150.54	-0.442918	0.0819442	-5.40512	6.4766e-08	6.28376e-07
TESK1	3618.14	0.513403	0.0949956	5.40449	6.49925e-08	6.30208e-07
NDUFS2	8346.68	-0.216317	0.0400552	-5.40047	6.64673e-08	6.43539e-07
NUDT11	1560.85	-0.454401	0.0841417	-5.40043	6.64828e-08	6.43539e-07
RAD17	5184.04	-0.280573	0.0519535	-5.40046	6.64696e-08	6.43539e-07
IKBIP	4202.71	0.35555	0.0658492	5.39947	6.68391e-08	6.46615e-07
CCSAP	1918.63	-0.337914	0.0626083	-5.39726	6.76656e-08	6.54231e-07
C11orf49	1709.32	-0.312175	0.0578614	-5.39523	6.84372e-08	6.61309e-07
MRE11	4430.96	-0.42907	0.0795541	-5.39344	6.91203e-08	6.67524e-07
GOLGA4	15937.2	0.304077	0.0564122	5.39026	7.0356e-08	6.79066e-07
BLMH	5877.39	0.441832	0.0819751	5.38983	7.05237e-08	6.80291e-07
ESAM	187.834	0.830541	0.154121	5.3889	7.08888e-08	6.83419e-07
RNASEK	4900.73	0.370277	0.0687199	5.3882	7.11662e-08	6.85698e-07
CTD-2616J11.11	1375.59	-0.317666	0.0589598	-5.38784	7.13103e-08	6.86691e-07
MBD2	3628.71	0.281424	0.0522406	5.38707	7.16136e-08	6.89214e-07
NUB1	4087.09	-0.24118	0.0447879	-5.38494	7.24708e-08	6.97062e-07
NPR1	45.0802	1.97726	0.367306	5.38314	7.31958e-08	7.03631e-07
SLFN12L	101.796	1.39121	0.258461	5.38268	7.33838e-08	7.05033e-07
TMEM63B	5034.89	0.313199	0.0581907	5.3823	7.3542e-08	7.06147e-07
MRPS21	3285.52	-0.316237	0.058761	-5.38174	7.37678e-08	7.07908e-07
ANKRD39	1205.37	0.391398	0.0727893	5.37714	7.56796e-08	7.25838e-07
BFSP1	720.211	-0.411033	0.0764516	-5.37638	7.59975e-08	7.28284e-07
SQOR	10629.4	0.250179	0.0465335	5.37632	7.60218e-08	7.28284e-07
PPP2R2A	2969.4	0.302341	0.0562396	5.37595	7.61807e-08	7.29388e-07
RP11-77K12.7	797.875	-0.586285	0.10906	-5.37582	7.62335e-08	7.29476e-07
ALDH7A1	2452.73	-0.636869	0.118501	-5.37436	7.68558e-08	7.35011e-07
SCO1	2727.66	-0.258594	0.0481216	-5.37376	7.71119e-08	7.37038e-07
PEA15	11995.6	0.522615	0.0972567	5.37357	7.71941e-08	7.37402e-07
LATS2	1675.5	0.419928	0.0781588	5.37276	7.7539e-08	7.40274e-07
ZNF302	2088.23	-0.31572	0.0587764	-5.37155	7.80607e-08	7.4483e-07
RP11-20I23.1	9072.16	0.259914	0.0483978	5.37037	7.8574e-08	7.49299e-07
MAP3K9	2114.23	0.350933	0.0653548	5.36966	7.88866e-08	7.51852e-07
PRKAB2	1745.29	0.625962	0.116577	5.36953	7.89424e-08	7.51955e-07
C19orf54	1629.16	-0.409864	0.076341	-5.36886	7.92372e-08	7.54333e-07
AHCY	15938.8	-0.262488	0.0488957	-5.36833	7.9468e-08	7.561e-07
SHBG	1977.85	0.342402	0.0637872	5.36788	7.96696e-08	7.57587e-07
PFDN1	4864.7	0.310365	0.0578388	5.36603	8.04904e-08	7.64956e-07
STOM	6275.71	-0.334742	0.0623866	-5.36561	8.06748e-08	7.66273e-07
PRPS2	2366.96	-0.430915	0.0803163	-5.36522	8.08488e-08	7.6719e-07
TTC22	27.2464	2.74801	0.512192	5.36519	8.08632e-08	7.6719e-07
ALOXE3	357.087	1.50707	0.280906	5.36503	8.09379e-08	7.67464e-07
CFL2	8359.74	0.290423	0.0541562	5.36269	8.19899e-08	7.76999e-07
CDRT1	128.14	1.04962	0.195738	5.36237	8.21376e-08	7.77957e-07
SAMD10	1566.88	0.37337	0.0696312	5.3621	8.22597e-08	7.78673e-07
POLR3GL	1465.89	-0.383338	0.0715416	-5.35826	8.40271e-08	7.94952e-07
ASIC1	661.211	-0.680939	0.1271	-5.3575	8.43828e-08	7.97866e-07
CD99L2	8298.29	-0.471389	0.0879924	-5.35715	8.4544e-08	7.98938e-07
TBC1D22B	2034.38	0.315554	0.0589049	5.35701	8.46119e-08	7.99129e-07
PAX6	59.6256	-1.32918	0.248324	-5.3526	8.66995e-08	8.18383e-07
ALDOC	372.475	-0.69408	0.129713	-5.35089	8.75235e-08	8.25694e-07
PSEN2	2109.24	0.451208	0.0843282	5.35061	8.76584e-08	8.265e-07
ZC3H12A	844.344	0.579184	0.108257	5.3501	8.79071e-08	8.28378e-07
PLXND1	14311.7	-0.633843	0.118503	-5.34873	8.85728e-08	8.34182e-07
NT5DC2	8246.12	-0.415337	0.0776819	-5.34664	8.95998e-08	8.43378e-07
KMT5A	5077.97	0.288256	0.0539196	5.34604	8.99e-08	8.45728e-07
CLCN3	7902.21	0.402509	0.0752997	5.34543	9.02046e-08	8.48116e-07
HRNR	93.8065	1.4573	0.272653	5.3449	9.04675e-08	8.5011e-07
SERF1A	2756.44	-0.383288	0.0717176	-5.34441	9.0713e-08	8.51938e-07
RP11-330H6.5	1968.45	0.347795	0.0650798	5.34413	9.08533e-08	8.52777e-07
GDF15	2405.03	1.0161	0.19018	5.34285	9.14945e-08	8.58313e-07
POGLUT1	2551.27	-0.338572	0.0633707	-5.34273	9.15584e-08	8.58431e-07
PRDX1	44629.4	0.31584	0.0591334	5.34115	9.23604e-08	8.65465e-07
EIF2D	3366.99	-0.230194	0.0430995	-5.34098	9.24447e-08	8.65769e-07
TMEM120B	7464.27	0.256373	0.048046	5.336	9.50204e-08	8.89393e-07
SPCS3	8904.19	0.353093	0.0661823	5.33515	9.54667e-08	8.9307e-07
DGAT1	2178.41	-0.287725	0.0539516	-5.33302	9.65927e-08	9.03099e-07
HDX	301.653	0.733209	0.137595	5.32875	9.88906e-08	9.24066e-07
WFDC10B	63.2651	1.57836	0.296218	5.32838	9.90953e-08	9.25461e-07
PLEKHH2	1954.62	-0.611153	0.114715	-5.32756	9.95417e-08	9.29111e-07
MTERF2	769.544	-0.360867	0.0677506	-5.32641	1.00175e-07	9.34402e-07
RAB5IF	6907.56	0.389115	0.0730564	5.32623	1.00272e-07	9.34402e-07
SAA2	11.9987	4.01147	0.753155	5.32622	1.00276e-07	9.34402e-07
KDELR3	1320.73	0.432793	0.0812708	5.32532	1.00775e-07	9.38005e-07
UFL1	2467.21	-0.290112	0.0544775	-5.32535	1.00758e-07	9.38005e-07
KAZALD1	554.756	-0.754438	0.141676	-5.32508	1.00907e-07	9.38709e-07
RTN2	525.112	0.488204	0.0917051	5.32363	1.01717e-07	9.45722e-07
EIF5B	14730	0.250006	0.0469629	5.32348	1.01802e-07	9.45984e-07
MERTK	3999.55	0.504205	0.0947657	5.32054	1.03461e-07	9.60864e-07
PDE5A	10138.6	-1.16803	0.219545	-5.32021	1.03647e-07	9.62056e-07
FAM98B	4535.42	-0.26064	0.0489954	-5.31968	1.03951e-07	9.64342e-07
JARID2	568.155	0.462015	0.0868601	5.31907	1.043e-07	9.67045e-07
ELFN2	1952.6	-0.727137	0.136797	-5.31543	1.06406e-07	9.86021e-07
SH3TC2	130.48	1.13472	0.213522	5.31431	1.07063e-07	9.91567e-07
USP18	630.554	0.459941	0.0865931	5.31152	1.08716e-07	1.00631e-06
KNTC1	6506.5	-0.606347	0.114162	-5.31129	1.08851e-07	1.00701e-06
PPP1R37	1127.76	0.411745	0.0775307	5.31074	1.09182e-07	1.00951e-06
ATP5ME	3088.43	-0.281992	0.0531158	-5.309	1.10229e-07	1.01863e-06
TMEM107	317.524	-0.606735	0.114289	-5.30877	1.1037e-07	1.01937e-06
TRAIP	1085.87	-0.473724	0.0892373	-5.30858	1.1048e-07	1.01982e-06
BMP6	6641.68	0.241566	0.0455076	5.30825	1.10682e-07	1.02112e-06
CDC34	3229.32	0.316406	0.0596177	5.30724	1.11297e-07	1.02623e-06
RPS27	22817.7	-0.23077	0.0435008	-5.30496	1.12697e-07	1.03856e-06
ZNF439	313.466	-0.644616	0.121515	-5.30482	1.12784e-07	1.03879e-06
ARMCX3	2789.9	0.890115	0.167797	5.3047	1.12859e-07	1.03891e-06
SAT2	1870.3	0.33459	0.0630755	5.3046	1.12923e-07	1.03893e-06
PPP2R5D	8432.44	-0.301728	0.0568831	-5.30435	1.13072e-07	1.03973e-06
TTC26	1438.31	-0.331035	0.0624218	-5.30319	1.13796e-07	1.04581e-06
SYPL2	78.4259	1.25713	0.237107	5.30197	1.14557e-07	1.05222e-06
LMX1B	198.165	-0.606028	0.114309	-5.30166	1.14757e-07	1.05348e-06
TMX4	4249.47	-0.431015	0.0813002	-5.30152	1.1484e-07	1.05367e-06
KDM5B	7330.31	-0.284084	0.0535888	-5.30119	1.15053e-07	1.05505e-06
MYCBP	2178.38	-0.307281	0.0579719	-5.30052	1.15474e-07	1.05832e-06
BIRC2	19230	0.5063	0.0955276	5.30004	1.15778e-07	1.06053e-06
FDXACB1	749.485	-0.362589	0.06846	-5.29636	1.18131e-07	1.08149e-06
ANXA8L1	58.6538	1.51701	0.286626	5.29266	1.20552e-07	1.10305e-06
CLDN6	106.286	1.34315	0.253828	5.29157	1.21272e-07	1.10903e-06
TANK	1927.08	0.394693	0.0745969	5.29101	1.21645e-07	1.11183e-06
DIS3L	3146.65	-0.354009	0.0669234	-5.28977	1.22469e-07	1.11875e-06
PIP4P2	3508.76	0.370948	0.0701492	5.28799	1.23671e-07	1.12911e-06
CEP78	2623.99	-0.365523	0.0691336	-5.2872	1.242e-07	1.13271e-06
MEAK7	3366.54	0.547054	0.103466	5.28726	1.2416e-07	1.13271e-06
SOCS6	4494.54	-0.271288	0.0513255	-5.28563	1.25274e-07	1.14188e-06
ABHD17C	1248.06	-0.357515	0.0676459	-5.28509	1.25645e-07	1.14419e-06
ARHGAP17	6310.93	0.186042	0.0352014	5.28506	1.25664e-07	1.14419e-06
NECTIN3	2478.61	0.419499	0.0793804	5.28467	1.25932e-07	1.14542e-06
TAGLN	2365.27	0.503604	0.0952955	5.28466	1.25937e-07	1.14542e-06
ARC	61.6888	1.25816	0.238094	5.28432	1.2617e-07	1.14692e-06
TERF1	1821.83	-0.323414	0.0612188	-5.28292	1.27139e-07	1.1551e-06
ODF2	5007.05	-0.315407	0.0597269	-5.28082	1.28606e-07	1.1678e-06
SUPT6H	18594.3	0.374174	0.0708695	5.27976	1.29354e-07	1.17395e-06
DNAJC10	16540.2	0.212823	0.0403147	5.27905	1.29857e-07	1.17765e-06
KIF17	408.715	0.531552	0.100692	5.27898	1.29903e-07	1.17765e-06
CACNA1G	761.31	-0.766413	0.145191	-5.27866	1.30131e-07	1.17908e-06
PHACTR4	7023.3	-0.279478	0.0529669	-5.27645	1.31708e-07	1.19272e-06
IK	8841.03	-0.200283	0.0379838	-5.27284	1.34326e-07	1.21577e-06
ATRAID	4570.77	-0.287488	0.0545728	-5.26798	1.37936e-07	1.24768e-06
CEACAM1	58.7864	1.45572	0.276338	5.26789	1.38001e-07	1.24768e-06
ERBB3	97.0784	1.28939	0.244791	5.2673	1.38443e-07	1.25101e-06
DLGAP4	4940.37	0.37078	0.0704054	5.26635	1.39163e-07	1.25683e-06
LARP1B	2333.42	-0.299765	0.056927	-5.26578	1.39599e-07	1.26008e-06
RP11-16N10.2	9816	0.289078	0.0549144	5.26415	1.40836e-07	1.27057e-06
PLOD3	7164.81	0.269173	0.0511495	5.26247	1.42134e-07	1.28158e-06
CCDC122	587.825	0.402853	0.0765842	5.26027	1.43848e-07	1.29633e-06
APPL2	2027.9	-0.353636	0.0672603	-5.25772	1.45853e-07	1.3137e-06
TM7SF3	6854.95	0.261764	0.0498002	5.25628	1.47001e-07	1.32333e-06
GLRX3	15280.6	0.372802	0.0709357	5.25549	1.4763e-07	1.32827e-06
THSD7A	1806.47	-0.977398	0.186005	-5.25469	1.48271e-07	1.33332e-06
PSME4	13519.1	0.335174	0.0638175	5.25207	1.50403e-07	1.35177e-06
NDUFA5	2933.23	-0.275375	0.0524403	-5.2512	1.51111e-07	1.35668e-06
ZNF706	3646.05	0.329972	0.0628375	5.2512	1.51112e-07	1.35668e-06
RAB10	18304.6	0.36884	0.0702455	5.25073	1.51499e-07	1.35942e-06
PCID2	4177.71	0.337372	0.0642726	5.24908	1.52859e-07	1.37089e-06
ACTR3C	591.71	0.52134	0.0993359	5.24825	1.5355e-07	1.37635e-06
CPNE2	4765.57	0.242705	0.0462488	5.24781	1.53918e-07	1.37891e-06
SPRING1	8403.2	0.262239	0.0499737	5.24755	1.54134e-07	1.38011e-06
CH17-270A2.2	5557.65	-0.35862	0.0683631	-5.24582	1.5559e-07	1.3924e-06
RHBDL2	715.242	0.603504	0.115048	5.24568	1.55709e-07	1.39271e-06
LIMA1	16068.5	0.95783	0.182598	5.24556	1.55805e-07	1.39283e-06
CALU	33947.3	0.208598	0.0397721	5.24484	1.56418e-07	1.39607e-06
DRC3	320.664	-0.531666	0.101368	-5.24491	1.56358e-07	1.39607e-06
UGGT2	3044.21	-0.351798	0.0670732	-5.24499	1.56294e-07	1.39607e-06
ARL1	5199.09	0.421676	0.0804223	5.24328	1.57746e-07	1.40718e-06
SAMD4A	1917.66	0.500031	0.0953706	5.24303	1.57963e-07	1.40835e-06
BCL2L1	22295	0.446153	0.0851082	5.24219	1.58686e-07	1.41405e-06
RNASEH2B	1803.27	-0.361196	0.0689117	-5.24143	1.59339e-07	1.41911e-06
ANXA8	77.0086	1.51985	0.289991	5.24103	1.59684e-07	1.42142e-06
TBL1X	2262.24	-0.401814	0.0767019	-5.23864	1.61763e-07	1.43917e-06
CUL4A	11097.4	0.292504	0.0558443	5.23785	1.62455e-07	1.44455e-06
HSD17B8	284.656	-0.628787	0.12006	-5.23729	1.62955e-07	1.44823e-06
AFAP1L2	12152.2	-0.528855	0.100989	-5.23677	1.63415e-07	1.45155e-06
PCSK7	4677.45	0.349801	0.066801	5.23647	1.63679e-07	1.45312e-06
FNIP2	2662.69	0.443067	0.084633	5.23515	1.64847e-07	1.46271e-06
SERF1B	2877.35	-0.366946	0.0700979	-5.23477	1.65189e-07	1.46497e-06
DUSP11	1660.78	0.309127	0.0590617	5.23397	1.65908e-07	1.47057e-06
PDGFA	1069.32	0.425824	0.0813708	5.23313	1.6666e-07	1.47645e-06
PPIA	127767	-0.25152	0.048064	-5.23303	1.66751e-07	1.47647e-06
ATP6V1E1	8453.4	0.318375	0.060859	5.23136	1.68267e-07	1.48865e-06
PRRX2	169.437	-0.792034	0.151402	-5.23132	1.68304e-07	1.48865e-06
SLC35G1	2039.25	-0.349469	0.066809	-5.23087	1.68715e-07	1.49149e-06
TNFRSF10B	5287.13	0.285313	0.0545495	5.23035	1.69187e-07	1.49487e-06
SUCO	6259.25	0.484815	0.0926954	5.23019	1.69332e-07	1.49537e-06
PI4K2A	3859.58	0.446279	0.0853428	5.22925	1.70203e-07	1.50226e-06
WEE1	6085.77	0.438606	0.083898	5.22785	1.71491e-07	1.51284e-06
RTCA	4146.96	0.439084	0.0840008	5.22714	1.72155e-07	1.51789e-06
HNRNPH3	15561.9	-0.236147	0.0451882	-5.22586	1.73351e-07	1.52682e-06
SYT5	123.68	1.02442	0.196029	5.22586	1.73347e-07	1.52682e-06
R3HDM2	4481.21	-0.321361	0.0615354	-5.22238	1.76638e-07	1.55495e-06
SLC38A3	20.008	-2.42312	0.464043	-5.22177	1.77224e-07	1.55929e-06
RAB11FIP5	4406.85	0.349556	0.0669704	5.21955	1.79356e-07	1.57722e-06
YIPF4	2261.97	-0.270986	0.0519184	-5.21945	1.79454e-07	1.57725e-06
HTR1D	1202.6	0.460981	0.08834	5.21826	1.80615e-07	1.58663e-06
PDX1	235.985	-0.816153	0.156413	-5.21795	1.80912e-07	1.5884e-06
AS3MT	835.105	-0.638245	0.12235	-5.21655	1.82289e-07	1.59965e-06
C1QTNF1	39.7954	2.1832	0.41866	5.21472	1.84093e-07	1.61463e-06
ZBED6CL	752.597	0.552016	0.105865	5.21433	1.84482e-07	1.61719e-06
NPHP3	3217.01	-0.362542	0.06954	-5.21344	1.85372e-07	1.62414e-06
TSHZ3	459.713	-0.834982	0.160211	-5.21177	1.87044e-07	1.63793e-06
PITRM1	8612.9	-0.218616	0.0419686	-5.20905	1.89813e-07	1.66131e-06
OPLAH	1325.8	-0.589296	0.113136	-5.20873	1.90134e-07	1.66325e-06
FAM160A1	119.91	0.887213	0.170385	5.2071	1.9181e-07	1.67704e-06
HILPDA	1060.19	-0.534293	0.102664	-5.20432	1.94713e-07	1.70105e-06
IL17RB	2542.12	-0.51818	0.0995683	-5.20427	1.94761e-07	1.70105e-06
POLE2	1522.44	-0.417598	0.0802469	-5.20391	1.95139e-07	1.70346e-06
INPP1	1086	0.800505	0.153844	5.20336	1.95717e-07	1.70762e-06
ADORA1	326.09	-0.777089	0.149418	-5.20077	1.98467e-07	1.73071e-06
NAP1L2	304.833	0.824996	0.158642	5.20035	1.98911e-07	1.73368e-06
MYOM1	411.162	0.501385	0.0964219	5.19991	1.99389e-07	1.73694e-06
GBA	5900.3	0.275078	0.0529038	5.19959	1.99731e-07	1.73901e-06
NUDT17	1311.58	-0.356639	0.0686152	-5.19766	2.01809e-07	1.75619e-06
NLGN2	1529.59	-0.548304	0.105494	-5.19747	2.02017e-07	1.75708e-06
WDR33	6802.64	-0.178052	0.0342596	-5.19713	2.0239e-07	1.75941e-06
CAPRIN2	5528.94	0.586243	0.112812	5.19663	2.02937e-07	1.76325e-06
PSG9	36.9077	2.29032	0.440975	5.19377	2.0608e-07	1.78963e-06
FHL1	4014.85	0.626266	0.120597	5.19303	2.06894e-07	1.79576e-06
GK	209.687	0.919977	0.177192	5.19199	2.08059e-07	1.80494e-06
LMNB1	9837.33	-0.458663	0.0883451	-5.19172	2.08361e-07	1.80662e-06
MAMDC2	221.154	0.739159	0.142378	5.19151	2.08593e-07	1.8077e-06
SERPINE1	120043	1.15125	0.221775	5.19109	2.09065e-07	1.81085e-06
CTDP1	3300.18	0.302123	0.058234	5.18809	2.12464e-07	1.83934e-06
SLC6A7	120.866	1.09218	0.210523	5.18794	2.12635e-07	1.83987e-06
IQCE	3899.21	-0.394976	0.076138	-5.18763	2.12983e-07	1.84192e-06
DAB2IP	1768.48	-0.658308	0.126931	-5.18634	2.14473e-07	1.85385e-06
SNAP91	136.459	1.18657	0.228858	5.18475	2.16304e-07	1.86871e-06
FANCD2	2809.93	-0.442924	0.085461	-5.18277	2.18618e-07	1.88773e-06
DGKI	16555	-0.243496	0.0469885	-5.18204	2.19472e-07	1.89412e-06
LRP5	19590.3	-0.528532	0.102	-5.18167	2.19906e-07	1.89689e-06
CKMT2	1853.94	0.360238	0.0695232	5.18155	2.20047e-07	1.89712e-06
STARD3	1701.73	0.364432	0.0703644	5.17921	2.22824e-07	1.92008e-06
RPS23	34602.2	-0.220575	0.0425935	-5.1786	2.23559e-07	1.92542e-06
EYA2	165.353	-0.757373	0.146267	-5.17801	2.24269e-07	1.93053e-06
PRUNE1	1653.51	-0.489905	0.0946286	-5.17714	2.25317e-07	1.93856e-06
FCGBP	580.709	-0.634531	0.122585	-5.17627	2.26369e-07	1.94661e-06
COLGALT1	12004.6	0.276195	0.053369	5.17519	2.27682e-07	1.95689e-06
ARMCX1	627.65	0.804707	0.155513	5.17452	2.28498e-07	1.96251e-06
MMS22L	3624.54	-0.435932	0.0842468	-5.17446	2.2857e-07	1.96251e-06
BIRC7	251.479	0.706483	0.136547	5.17392	2.29234e-07	1.96691e-06
FLOT1	9094.12	-0.470404	0.0909195	-5.17385	2.29318e-07	1.96691e-06
KIF3C	6944.3	0.553004	0.106897	5.17323	2.30078e-07	1.97242e-06
DCAF17	2335.42	-0.278334	0.0538237	-5.17122	2.32571e-07	1.99277e-06
ADSS2	5706.15	-0.210045	0.0406399	-5.16844	2.36055e-07	2.02106e-06
SHOX2	620.491	0.631888	0.12226	5.16839	2.36115e-07	2.02106e-06
TMEM41A	4345.44	0.245474	0.0475352	5.16404	2.41675e-07	2.06759e-06
GIPR	279.813	1.75078	0.339044	5.16389	2.41876e-07	2.06825e-06
PCDHAC2	1483.13	0.432245	0.0837246	5.1627	2.43413e-07	2.08033e-06
PERP	58540.4	-0.459613	0.0890373	-5.16203	2.44285e-07	2.08672e-06
PEX11A	363.675	-0.535349	0.103714	-5.1618	2.44587e-07	2.08823e-06
F3	213.591	1.1259	0.218137	5.16142	2.45087e-07	2.09036e-06
RP11-544M22.13	4965.28	0.280975	0.0544371	5.16146	2.45026e-07	2.09036e-06
CHML	2416.5	-0.33452	0.0648143	-5.1612	2.45367e-07	2.09168e-06
CMTM1	1080.17	-0.382244	0.0740781	-5.16002	2.46927e-07	2.10391e-06
TRIM2	826.366	-0.417453	0.0809156	-5.15912	2.48113e-07	2.11295e-06
ATP13A2	3494.41	0.313204	0.0607187	5.15829	2.4922e-07	2.12129e-06
NDUFA7	1080.93	-0.39043	0.0756991	-5.15766	2.50052e-07	2.12729e-06
KMT5C	735.532	-0.40888	0.0792929	-5.15658	2.51506e-07	2.13748e-06
NDRG1	1243.7	1.62731	0.315578	5.1566	2.5148e-07	2.13748e-06
CH507-42P11.1	214.26	0.931632	0.180729	5.15486	2.53816e-07	2.15602e-06
TBRG1	3157.26	-0.205288	0.0398516	-5.15131	2.58673e-07	2.19616e-06
PBDC1	2742.96	0.300586	0.0583567	5.15084	2.59317e-07	2.20051e-06
GRAMD1C	1039.95	0.540334	0.10493	5.14948	2.61203e-07	2.21539e-06
TAF10	24236.1	0.351221	0.0682081	5.14926	2.61514e-07	2.2169e-06
USP49	573.063	0.414183	0.0804458	5.1486	2.62433e-07	2.22356e-06
ADCY9	2790.96	-0.310428	0.0603111	-5.1471	2.64542e-07	2.2403e-06
RSRC1	2605.17	-0.323304	0.0628546	-5.14368	2.69406e-07	2.28033e-06
ARPC1A	15285.2	0.20011	0.0389183	5.14179	2.72127e-07	2.3022e-06
TMEM18	3297.4	-0.217442	0.0422917	-5.14148	2.72576e-07	2.30483e-06
SLC31A2	711.955	0.461187	0.0897131	5.14069	2.7373e-07	2.31342e-06
SLC15A2	58.4938	1.31137	0.255137	5.13986	2.74943e-07	2.32249e-06
LTA4H	5807.53	-0.185291	0.0360812	-5.13538	2.81567e-07	2.37605e-06
UNKL	2311.71	0.451237	0.0878674	5.13543	2.81494e-07	2.37605e-06
UBTF	10020.3	-0.396319	0.0771803	-5.13498	2.82181e-07	2.38003e-06
NEK4	2091.44	-0.353812	0.0689099	-5.13442	2.83016e-07	2.38587e-06
ZNF395	309.872	-0.697101	0.135783	-5.13393	2.83751e-07	2.39086e-06
NRIP3	10973.5	0.987401	0.192332	5.13383	2.83906e-07	2.39096e-06
DYNLT4	56.348	1.4418	0.280852	5.13367	2.84144e-07	2.39133e-06
IRAK2	4667.51	0.285986	0.0557085	5.13361	2.84236e-07	2.39133e-06
ADGRL1	2096.13	-0.555199	0.108161	-5.13306	2.85071e-07	2.39715e-06
NRP2	1171.97	-0.758348	0.147805	-5.13075	2.88597e-07	2.42558e-06
PRR13	27590.8	0.319994	0.0623758	5.1301	2.89592e-07	2.43271e-06
ATXN2	14375.8	0.168236	0.0327968	5.12965	2.90278e-07	2.43726e-06
CYC1	12538.1	-0.285344	0.0556278	-5.12951	2.90497e-07	2.43787e-06
SPDL1	7025.89	-0.392328	0.0765015	-5.12837	2.92268e-07	2.45151e-06
SCNN1B	161.491	1.0343	0.201838	5.12441	2.98464e-07	2.50222e-06
LUZP1	8523.05	0.228147	0.044533	5.1231	3.00546e-07	2.51841e-06
ARHGAP33	1378.8	-0.649583	0.126837	-5.12141	3.03262e-07	2.53862e-06
GOLGA3	8985.87	0.293679	0.0573435	5.12141	3.03261e-07	2.53862e-06
HEG1	16420.1	-0.369482	0.0722511	-5.11386	3.15644e-07	2.64095e-06
PINK1	2983.77	0.504457	0.0986531	5.11345	3.16336e-07	2.64542e-06
[truncated: 14,718 more rows]

## Sheet: desqresult_Chip-seq
HOXB6-ChIP_desReg-siHoxb6_vs_ctl	distance	Nbr binding site	RNAseq_logChange		HOXB6-ChIP_desReg-siHoxb8_vs_ctl	distance	Nbr binding site	RNAseq_logChange		HOXB6-ChIP_desReg-siHoxb6b8_vs_ctl	distance	Nbr binding site	RNAseq_logChange		HOXB8-ChIP_desReg-siHoxb6_vs_ctl	distance	Nbr binding site	RNAseq_logChange		HOXB8-ChIP_desReg-siHoxb8_vs_ctl	distance	Nbr binding site	RNAseq_logChange		HOXB8-ChIP_desReg-siHoxb6b8_vs_ctl	distance	Nbr binding site	RNAseq_logChange
AAAS	17451/63700	2	-0.241008		A1BG	17707/56235	2	0.375159		AAAS	17451/63700	2	-0.389027		ABCA5	69867	1	0.675234		AAGAB	-50457	1	0.122241		ABCA4	76904	1	-0.873664
AANAT	105	1	1.05204		A2M	-3125	1	-2.30557		AANAT	105	1	1.45956		ABCC5	91588	1	0.313756		ABLIM1	162579/217223/238266/257081/ 260682/ 278216/ 284098/ 322329/ 348910	9	-0.446088		ABCA5	69867	1	0.655916
ABCC8	-40914	1	-2.64255		AAAS	17451/63700	2	-0.364817		ABCA1	-33458	1	0.654822		ABCG2	19482	1	0.518496		AC104534.3	20464	1	-0.375852		ABCC1	24288/-2631/-1288	3	-0.254435
ABHD14A-ACY1	21002	1	-0.447979		AAGAB	54083	1	0.122241		ABCA4	32988	1	-0.873664		ABHD2	14204	1	0.278082		ACAT1	-23199	1	-0.279288		ABCC4	80509/108446/251763	3	-0.303472
ABHD2	824/156524	2	0.278082		AATK	-28266	1	-0.450445		ABCB10	42545	1	-0.228185		AC002310.11	47866	1	-0.225375		ACHE	52552	1	1.25769		ABCC5	91588	1	0.344904
ABHD3	74624/-50175	2	0.611814		ABCB6	-48867	1	-0.420397		ABHD14A-ACY1	21002	1	-0.377906		AC104534.3	20464	1	-0.275262		ACOT12	92989 / -26288	2	0.816714		ABCG2	19482	1	0.204215
ABHD4	-8890	1	1.46912		ABCB8	29579/30114/58792	3	-0.225887		ABHD17A	31321	1	0.24594		ACAT1	-23199	1	-0.169555		ACOT8	26113	1	0.613802		ABHD2	14204	1	0.222046
ABITRAM	-362	1	0.322637		ABCC2	-6244	1	-0.488957		ABHD2	824/156524	2	0.222046		ACOT8	26113	1	0.3115		ACP7	/ -9480 / -5036	2	0.921836		ABLIM1	162579/217223/238266/257081/260682/278216/284098/322329/348910	9	-0.343272
ABL2	-16426	1	0.90399		ABHD11	6792/33751/2905	3	0.210222		ABHD3	74624/-50175	2	0.502167		ACP7	/ -9480 / -5036	2	0.747835		ADAM11	61891 / 63979	2	0.431048		ABTB2	220547/228537/229896	3	0.205316
AC002985.3	11897/12371	2	0.194816		ABHD14B	27198	1	-0.183731		ABHD4	-8890	1	1.41182		ACTL6A	50944	1	-0.168651		ADAM9	4545	1	0.199978		AC104534.3	20464	1	-0.375852
ACADSB	12	1	-0.595357		ABHD17B	48864	1	0.229363		ABL2	-16426	1	1.03759		ADAM11	61891 / 63979	2	-0.43353		ADAMTS16	-4270	1	1.0725		ACAT1	-23199	1	-0.337281
ACADVL	3191/17328/35127	3	-0.265111		ABL2	-16426	1	0.80372		ABRACL	500	1	0.532437		ADAM9	4545	1	0.491157		ADCY9	-18281	1	-0.204368		ACHE	52552	1	1.48244
ACOT13	-20694	1	0.415484		ABRACL	500	1	0.549883		ABT1	28	1	0.331148		ADAMTS16	-4270	1	1.09422		ADD3	167285	1	-0.33372		ACO1	104539	1	-0.286962
ACOT8	-49742	1	0.3115		AC006538.4	65516	1	-0.200735		ABTB2	167971/-45463	2	0.205316		ADGRG6	21591 / 73481	2	0.224122		ADORA2B	14021	1	0.352564		ACOT8	26113	1	0.692678
ACP1	884	1	0.217122		AC009133.23	/-6573/-4317/3865	3	-0.215465		AC002985.3	11897/12371	2	0.177033		ADGRL2	375686	1	0.273956		ADRA1B	40544 / -38907 / 140786	3	0.631481		ACP7	/-9480/-5036	2	0.849231
ACSS1	-13508	1	-0.635332		AC010646.3	/-20495/-9529/10498/30719/52706	5	-0.603172		AC010646.3	/-20495/-9529	2	-0.494622		ADORA2A	-15067	1	0.805845		ADRB1	38301 /-16911	2	0.33756		ACTL6A	50944	1	-0.247921
ACTR1B	-9866	1	-0.314086		AC068533.7	-11906	1	0.231161		AC068533.7	-11906	1	0.222049		ADPRHL1	93778	1	0.847055		AFAP1L2	64517 / 72909 / 81522	3	-0.544123		ADAM9	4545	1	0.387347
ACTR3	-128	1	0.357713		AC116366.7	43151/146114	2	0.208356		AC068831.18	28563/-33722	2	-0.371235		ADRB1	/ -16911 / 38301	2	0.240066		AFF1	7490 / 126084 / 132390	3	0.230034		ADAMTS16	-4270	1	1.34186
ACTR8	24867	1	0.229402		ACAD9	18	1	-0.128566		AC092835.2	-41523	1	-0.259351		AFF1	7490 / 126084 / 132390	3	0.348514		AGPS	4885 / 12569	2	-0.13194		ADCY9	-18281	1	-0.310428
ACY1	12368	1	-0.56257		ACADSB	12	1	-0.664815		AC093323.3	10498/30719/52706	3	-0.252812		AIDA	86830	1	0.180407		AGTRAP	-7659	1	0.221958		ADD3	167285	1	-0.515506
ADAP1	47902/-21520	2	-0.67419		ACADVL	3191/17328/35127	3	-0.516884		ACADSB	12	1	-0.961607		AKIRIN1	-4752	1	0.307118		AHCYL1	/ -36216 / -24116	2	-0.504717		ADORA2A	-15067	1	0.930946
ADGRG6	289	1	0.224122		ACHE	/-37583/-15017	2	1.25769		ACADVL	3191/17328/35127	3	-0.357951		AMIGO2	10312 / 12432	2	0.417997		AHI1	132859	1	0.287235		ADORA2B	14021	1	0.236678
ADI1	21723/61116	2	0.547043		ACOT4	53037	1	0.606043		ACHE	/-37583/-15017	2	1.48244		AMMECR1	16363	1	0.364074		AHR	290205 / 455490 / -10724	3	0.210109		ADPRHL1	93778	1	0.821551
ADK	25592	1	0.219304		ACOT8	-49742	1	0.613802		ACOT13	-20694	1	0.327879		ANKEF1	54442	1	0.302833		AK5	40102 / 261997	2	0.974476		ADRA1B	40544/140786/-38907	3	0.742504
ADPRHL1	49475	1	0.847055		ACSL5	20319	1	1.64889		ACOT8	-49742	1	0.692678		ANKIB1	154250	1	0.232528		ALG8	61248	1	-0.180908		ADRB1	38301/-16911	2	0.482995
AFF4	-8928	1	0.267909		ACSS1	-13508	1	-0.554222		ACP1	884	1	0.225058		ANO6	15924	1	0.127568		AMMECR1	16363	1	0.534516		AFAP1L2	64517/72909/81522	3	-0.528855
AGPAT1	27401/-40159	2	-0.146081		ACTR1B	-9866	1	-0.30851		ACSL5	20319	1	1.88439		ANPEP	73880	1	0.402584		AMN1	1240	1	-0.221566		AFF1	7490/126084/132390	3	0.335849
AIDA	-23471	1	0.180407		ACTR3	-128	1	0.34207		ACSS1	-13508	1	-0.878192		ANXA5	53933	1	0.27436		AMZ1	78663	1	0.26777		AGTRAP	-7659	1	0.336906
AIFM2	47283	1	0.288601		AD000671.6	18815/-22783	2	-0.212307		ACTR1B	-9866	1	-0.345958		AP002884.2	70407 / 151137	2	0.188116		ANAPC16	-42147	1	-0.231415		AHCYL1	/-36216/-24116	2	-0.220361
AIP	-3120	1	-0.211969		ADAL	-665	1	-0.193186		ACTR3	-128	1	0.430941		AP1S3	47970 / 50299 / 63725	3	0.498596		ANKRD29	85943	1	1.33766		AHI1	132859	1	0.301794
AK2	119444	1	-0.120709		ADI1	21723/61116	2	0.469384		ACTR6	67937	1	-0.260717		AP2S1	28971 / 52548	2	0.218678		ANKRD55	24125	1	0.912964		AHNAK	317/-6812	2	-0.266563
AKAP13	-390	1	0.410378		ADPGK	32518	1	0.268321		ACTR8	24867	1	0.324388		AP3M1	-40474	1	0.216823		ANPEP	73880	1	0.823543		AKIRIN1	-4752	1	0.302807
AKT1	46913	1	-0.306442		AFAP1L1	18111/95763	2	0.343973		ACY1	12368	1	-0.479417		AP3S2	28176	1	0.293394		ANTXR1	69684 / 125724 / 240772	3	-0.504486		AKR7A2	50610	1	-0.25738
AL928654.7	-5123	1	-0.717877		AFF4	-8928	1	0.196329		ADAM15	12935/34330	2	-0.376758		APLN	53107	1	0.888929		AP000304.12	65693 / 387151	2	-0.174725		ALOX12	64448	1	0.472963
ALAS1	0	1	0.279621		AFG3L2	65481	1	-0.129386		ADI1	21723/61116	2	0.584033		APOLD1	-3534 / 53854 / 89342 / 94168 / 97584 / 144706 / 146559 / 151767	8	0.169585		AP1S3	47970 / 50299 / 63725	3	0.357544		AMIGO2	10312/12432	2	0.30905
ALDH2	7626/10742/74956	3	0.809306		AGAP2	28582/-29658	2	0.242617		ADK	25592	1	0.272715		ARHGAP17	67679 / 74972 / 128995 / 130383	4	0.153326		AP2S1	28971 / 52548	2	-0.237764		AMMECR1	16363	1	0.58626
ALG9	97183	1	-0.15274		AGMAT	-44883	1	0.361057		ADPGK	32518	1	0.222906		ARHGAP19-SLIT1	174868 / 175858	2	-0.243008		APBB2	333578 / 376347	1	0.257684		AMOTL1	11944/31075	2	-0.667975
ALOXE3	22801	1	1.29583		AHI1	214276	1	0.287235		ADPRHL1	49475	1	0.821551		ARHGEF28	11785	1	0.466444		APOLD1	53854/89342/ 94168/97584/ 144706/ 146559/ 151767/-3534	8	-0.135917		ANAPC16	-42147	1	-0.281047
ALS2	80617	1	0.239651		AHR	383571/73720	2	0.210109		AFF4	-8928	1	0.198607		ARHGEF3	131030 / 135430	2	0.281308		ARHGAP1	59769	1	0.206499		ANAPC5	106029	1	-0.133207
AMHR2	17793	1	2.16217		AIFM2	47283	1	0.235518		AFG3L2	65481	1	-0.148669		ARID3B	/-43381 / -36619	2	0.363539		ARHGAP19	105740/106730	2	-0.304512		ANG	-11922	1	-0.659138
AMPD3	232973/-5408	2	0.948251		AIP	-3120	1	-0.187369		AGAP2	28582/-29658	2	0.428767		ARL14	21031	1	0.902438		ARHGAP19-SLIT1	174868/175858	2	-0.306631		ANKEF1	54442	1	0.444801
AMT	-4235	1	-0.602243		AK2	119444	1	-0.202441		AGMAT	-44883	1	0.434544		ARMC9	-18169	1	0.208603		ARHGAP42	91420/ -2492 / 168520 / 233563 / 240600	5	0.444657		ANKFY1	64122/66756	2	-0.214392
ANGPTL6	13894	1	-0.471495		AK6	-18169	1	-0.16949		AGPAT1	27401/-40159	2	-0.158458		ARRDC4	-22176	1	1.18985		ARHGEF28	11785	1	0.422538		ANKIB1	154250	1	0.238796
ANXA7	-16285	1	0.248481		AKAP13	-390	1	0.385644		AHI1	214276	1	0.301794		ASAP1	98108	1	0.17759		ARHGEF3	131030 / 135430	2	0.275884		ANKRD13A	40288	1	-0.279084
AP002884.2	-154	1	0.188116		AKT1	46913	1	-0.270471		AHNAK	112045/112497/167807	3	-0.266563		ASB5	88668	1	3.63554		ARID3B	/ -43381 / -36619	2	0.389851		ANKRD29	85943	1	1.10929
AP1G1	-5941	1	0.260481		AL928654.7	-5123	1	-0.797093		AIFM2	47283	1	0.376078		ASXL1	/-14620 / -13004 / -2874	3	0.199861		ARID5B	211903 / -1944 / 144485 / 194075	4	-0.576441		ANKRD55	24125	1	0.879992
AP1M2	-6925	1	0.846214		ALDH1L2	88038	1	0.509373		AIFM3	36679	1	0.761602		ATAD1	/ -28001 / 90881 / 94527	3	0.209349		ARL3	37023	1	-0.252392		ANO6	15924	1	0.209587
AP1S1	-142	1	0.257986		ALG9	97183	1	-0.168451		AIP	-3120	1	-0.258103		ATF3	30908	1	1.19367		ARMC9	-18169	1	0.575553		ANPEP	73880	1	0.618974
AP1S3	86114	1	0.498596		ALKBH2	10302/-18400	2	-0.379589		AK2	119444	1	-0.230713		ATF6	118391	1	0.355992		ARRB1	66297	1	-0.706354		ANTXR1	69684/125724/240772	3	-0.58907
AP3M1	56539	1	0.216823		ALPK1	430/812	2	0.764232		AKAP13	-390	1	0.514837		ATG10	251129	1	-0.144607		ARSJ	59214	1	0.121115		ANXA5	53933	1	0.322953
AP3S2	63272	1	0.293394		AMHR2	17793	1	2.30505		AKT1	46913	1	-0.357386		ATOX1	-33940	1	0.304293		ASAP1	98108	1	0.266441		AP000304.12	65693/387151	2	-0.174725
AP4M1	25736	1	-0.160655		AMPD3	232973/-5408	2	1.29278		AL928654.7	-5123	1	-1.05897		ATP2C1	113493 / 130999	2	0.177231		ASAP2	26517	1	-0.145635		AP1S3	47970/50299/63725	3	0.284604
AP5S1	-8573	1	0.178671		ANAPC16	4499/73	2	-0.231415		ALDH2	7626/10742/74956	3	0.625119		ATP6V1A	84049 / -5269	2	0.621726		ASB5	88668	1	3.60429		AP3S2	28176	1	0.269107
AP5Z1	-30488	1	0.529945		ANKAR	88438/110034/-12866	3	-0.280894		ALG9	97183	1	-0.260712		ATP6V1D	18989 / 77444	2	0.332221		ASCC1	1939 / 2852 / 13510 / 77821	4	-0.234976		APLN	53107	1	0.846052
APBB3	6466/-10214	2	-0.534875		ANKRD52	/-15781/62248	2	-0.262655		ALKBH2	10302/-18400	2	-0.208262		ATP6V1H	170763	1	0.345228		ASRGL1	89282 / 96411	2	-0.278479		APOBEC3A	-27792	1	-0.29653
[truncated: 1,846 more rows]
